# Supplementary material for: The utilization of clinical decision support tools to identify neonatal hypothermia and its associated risk factors: A prospective observational study
Source: PLOS Glob Public Health. 2023 Feb 9;3(2):e0000982. doi: 10.1371/journal.pgph.0000982 (PMC10022021; doi:10.1371/journal.pgph.0000982)
Supplement: S1 Data — (ZIP) [file pgph.0000982.s006.zip]

Archive with 10 entries (9 files):
- Hypothermia_Dataset_PLOS/
- __MACOSX/._Hypothermia_Dataset_PLOS
- Hypothermia_Dataset_PLOS/README_file.txt
- __MACOSX/Hypothermia_Dataset_PLOS/._README_file.txt
- Hypothermia_Dataset_PLOS/mulanda_mukujuu_initial.csv
- __MACOSX/Hypothermia_Dataset_PLOS/._mulanda_mukujuu_initial.csv
- Hypothermia_Dataset_PLOS/tororo_initial.csv
- __MACOSX/Hypothermia_Dataset_PLOS/._tororo_initial.csv
- Hypothermia_Dataset_PLOS/nagongera_initial.csv
- __MACOSX/Hypothermia_Dataset_PLOS/._nagongera_initial.csv
