# Supplementary material for: The utilization of clinical decision support tools to identify neonatal hypothermia and its associated risk factors: A prospective observational study
Source: PLOS Glob Public Health. 2023 Feb 9;3(2):e0000982. doi: 10.1371/journal.pgph.0000982 (PMC10022021; doi:10.1371/journal.pgph.0000982)
Supplement: S1 Data — (ZIP) [file pgph.0000982.s006.zip › Hypothermia_Dataset_PLOS/README_file.txt]

INTRODUCTION

The attached dataset contains entries into the NoviGuide Initial Assessment pathway by nurses and midwives across four health centers in eastern Uganda. The NoviGuide is a clinical decision support tool for neonatal care in low resource settings.

DATA DICTIONARY

CLINIC: Clinic name
TYPE: NoviGuide pathway 
COMPLETE: Completion status
USER: User ID
TIMESTAMP:  Time of entry
DURATION: Time to completion, in minutes
START_DATE: Date
START_TIME: Time
APP_VERSION:  NoviGuide application version
ALL_TYPE_DOSING_WEIGHT: Dosing Weight
PRETERM_LT_34_WEEKS:  Gestational age <34 weeks
HAS_ABNORMAL_VITAL: Does the patient have abnormal vitals?
ABX-DESIRED:  Are antibiotics desired?
BASIC-INFECTION-RISK: Is the patient at risk of infection?
DAY-OF-LIFE:  Day of life
DIFFICULTY-BREATHING: Difficulty breathing
DYNAMIC-DOSING-WEIGHT:  Dosing weight
EXTENDED-MATERNAL-MEMBRANE-RUPTURE: Extended rupture of membranes
FOUL-AMNIOTIC:  Foul amniotic fluid
GESTATION:  Gestational age
HEART-RATE: Heart rate
MATERNAL-DIABETES:  Maternal diabetes
MATERNAL-FEVER: Maternal fever
MATERNAL-HIV: Maternal HIV
REAL-PATIENT: Real patient
RESPIRATORY-RATE: Respiratory rate
SICK-APPEARANCE:  Sick appearance
SIGNS-OF-HYPOGLYCEMIA:  Signs of hypoglycemia
TEMPERATURE:  Temperature
UNCLEAN-ENVIRONMENT:  Unclear environment
WEIGHT: Weight
WELL-ENOUGH-TO-FEED:  Well enough to feed
MEDS_LIST:  Medication list
MEDS_COUNT: Medication count
ABX_COUNT:  Antibiotic count
ABX-SELECTION:  Antibiotic name
BIRTH-ASPHYXIA: Birth asphyxia
BOLUS-DESIRED:  Desire bolus
CONFIRM-WEIGHT-MEDS-AMPICILLIN: Weight confirmed for ampicillin dosing
CONFIRM-WEIGHT-MEDS-SALINE: Weight confirmed for saline dosing
FLUIDS-DESIRED: Desire fluids
MEDS-AMPICILLIN-VIAL: Ampicillin vial
MEDS-GENTAMICIN-VIAL: Gentamicin vial
CONFIRM-WEIGHT-MEDS-DEXTROSE+BOLUS: Weight confirmed for dextrose bolus
ABDOMINAL-DANGER-SIGNS: Danger signs for abdominal pathology present
BASIC-FEED-RISK:  Feeding risk
CONFIRM-WEIGHT-MEDS-DEXTROSE: Weight confirmed for dextrose
DAILY-FLUID-QUANTITY: Daily fluid volume
GESTATIONAL-AGE:  Gestational age
NEWBORN-CAN-BREASTFEED: Newborn can breastfeed
RESP-TREATMENT: Respiratory treatments
BLOOD-OXYGEN: Blood oxygen saturation
ARV-AVAILABLE:  Antiretroviral therapy available
CONFIRM-WEIGHT-MEDS-NEVIRAPINE: Weight confirmed for nevirapine dosing
MEDS.CEFOTAXIME.VIAL: Cefotaxime vial
