# Supplementary material for: The utilization of clinical decision support tools to identify neonatal hypothermia and its associated risk factors: A prospective observational study
Source: PLOS Glob Public Health. 2023 Feb 9;3(2):e0000982. doi: 10.1371/journal.pgph.0000982 (PMC10022021; doi:10.1371/journal.pgph.0000982)
Supplement: S1 Data — (ZIP) [file pgph.0000982.s006.zip › Hypothermia_Dataset_PLOS/mulanda_mukujuu_initial.csv]

CLINIC	TYPE	GUID	COMPLETE	USER	TIMESTAMP	DURATION	START_DATE	START_TIME	APP_VERSION	ALL_TYPE_DOSING_WEIGHT	PRETERM_LT_34_WEEKS	MEDS_LIST	MEDS_COUNT	ABX_COUNT	HAS_ABNORMAL_VITAL	ABX-SELECTION	BASIC-INFECTION-RISK	CONFIRM-WEIGHT-MEDS-AMPICILLIN	DAY-OF-LIFE	DIFFICULTY-BREATHING	DYNAMIC-DOSING-WEIGHT	EXTENDED-MATERNAL-MEMBRANE-RUPTURE	FOUL-AMNIOTIC	GESTATION	HEART-RATE	MATERNAL-DIABETES	MATERNAL-FEVER	MATERNAL-HIV	MEDS-AMPICILLIN	MEDS-AMPICILLIN-VIAL	MEDS-GENTAMICIN	MEDS-GENTAMICIN-VIAL	REAL-PATIENT	RESPIRATORY-RATE	SICK-APPEARANCE	SIGNS-OF-HYPOGLYCEMIA	TEMPERATURE	UNCLEAN-ENVIRONMENT	WEIGHT	ABX-DESIRED	BIRTH-ASPHYXIA	BOLUS-DESIRED	RESP-TREATMENT	ABDOMINAL-DANGER-SIGNS	BASIC-FEED-RISK	GESTATIONAL-AGE	WELL-ENOUGH-TO-FEED	NEWBORN-CAN-BREASTFEED	ARV-AVAILABLE
uganda+tororo+mulanda	initial	20210325125932989-pz1Ihvs91	true	MUL-01	Thu Mar 25 2021 15:59:32 GMT+0300 (EAT)	2.0	2021-03-25	15:59	2.2.2-210303	3.8	N/A	meds-ampicillin; meds-gentamicin	2	2	true	abx-selection.AMP-GEN	false	true	0	false	false	true	false	gestation.TERM	heart-rate.101-TO-160	maternal-diabetes.DONT-KNOW	true	maternal-hiv.NEGATIVE	viewed	meds-ampicillin-vial.500-MG	viewed	meds-gentamicin-vial.80-MG-2-ML	true	respiratory-rate.30-TO-60	false	false	38	false	3.8
uganda+tororo+mulanda	initial	20210326130420343-pz1Ihvs91	true	MUL-01	Fri Mar 26 2021 16:04:20 GMT+0300 (EAT)	6.0	2021-03-26	16:04	2.2.2-210303	3	N/A				false		false		0	false	false	false	false	gestation.TERM	heart-rate.101-TO-160	maternal-diabetes.NO	false	maternal-hiv.NEGATIVE					true	respiratory-rate.30-TO-60	false	false	36.8	false	3	false
uganda+tororo+mulanda	initial	20210326132417450-pz1Ihvs91	true	MUL-01	Fri Mar 26 2021 16:24:17 GMT+0300 (EAT)	1.0	2021-03-26	16:24	2.2.2-210303	3.3	N/A				false		false		0	false	false	false	false	gestation.TERM	heart-rate.101-TO-160	maternal-diabetes.NO	false	maternal-hiv.NEGATIVE					true	respiratory-rate.30-TO-60	false	false	37.4	false	3.3	false
uganda+tororo+mulanda	initial	2021032615073069-8oyENztgZ	true	MUL-07	Fri Mar 26 2021 15:07:30 GMT+0000 (GMT)	10.0	2021-03-26	15:07	2.2.2-210303	4.2	N/A	meds-ampicillin; meds-gentamicin	2	2	false	abx-selection.AMP-GEN	false	true	0	false	false	true	true	gestation.TERM	heart-rate.101-TO-160		false	maternal-hiv.NEGATIVE	viewed	meds-ampicillin-vial.500-MG	viewed	meds-gentamicin-vial.80-MG-2-ML	true	respiratory-rate.30-TO-60	false	false	36.8	false	4.2
uganda+tororo+mulanda	initial	20210328074554517-uIc-dZNJU5	true	MUL-04	Sun Mar 28 2021 08:45:54 GMT+0100 (BST)	5.0	2021-03-28	08:45	2.2.2-210303	2.1	N/A				false	abx-selection.OTHER	false		0	false	false	false	false	gestation.TERM	heart-rate.75-TO-100		false	maternal-hiv.NEGATIVE					true	respiratory-rate.30-TO-60	false	false	36.5	false	2.1	true
uganda+tororo+mulanda	initial	20210328153906163-2FY01pgIJV	true	MUL-03	Sun Mar 28 2021 18:39:06 GMT+0300 (EAT)	4.0	2021-03-28	18:39	2.2.2-210303	3.3	N/A	meds-ampicillin; meds-gentamicin	2	2	false	abx-selection.AMP-GEN	false	true	0	false	false	false	true	gestation.TERM	heart-rate.101-TO-160	maternal-diabetes.NO	true	maternal-hiv.NEGATIVE	viewed	meds-ampicillin-vial.500-MG	viewed	meds-gentamicin-vial.80-MG-2-ML	true	respiratory-rate.30-TO-60	false	false	37.2	false	3.3
uganda+tororo+mulanda	initial	20210329090144562-O9DGrk5KK9	true	MUL-02	Mon Mar 29 2021 12:01:44 GMT+0300 (EAT)	1.0	2021-03-29	12:01	2.2.2-210303	2.7	N/A				false		false		0	false	false	false	false	gestation.TERM	heart-rate.101-TO-160	maternal-diabetes.NO	false	maternal-hiv.NEGATIVE					true	respiratory-rate.30-TO-60	false	false	36.9	false	2.7	false
uganda+tororo+mulanda	initial	20210329090918272-O9DGrk5KK9	true	MUL-02	Mon Mar 29 2021 12:09:18 GMT+0300 (EAT)	1.0	2021-03-29	12:09	2.2.2-210303	3	N/A				false		false		0	false	false	false	false	gestation.TERM	heart-rate.101-TO-160	maternal-diabetes.NO	false	maternal-hiv.NEGATIVE					true	respiratory-rate.30-TO-60	false	false	37	false	3	false
uganda+tororo+mulanda	initial	20210329173636354-O9DGrk5KK9	true	MUL-02	Mon Mar 29 2021 20:36:36 GMT+0300 (EAT)	1.0	2021-03-29	20:36	2.2.2-210303	3	N/A				false		false		0	false	false	false	false	gestation.TERM	heart-rate.101-TO-160	maternal-diabetes.NO	false	maternal-hiv.NEGATIVE					true	respiratory-rate.30-TO-60	false	false	37	false	3	false
uganda+tororo+mulanda	initial	20210330134819688-pz1Ihvs91	true	MUL-01	Tue Mar 30 2021 16:48:19 GMT+0300 (EAT)	4.0	2021-03-30	16:48	2.2.2-210303	2.5	N/A	meds-ampicillin; meds-gentamicin	2	2	false	abx-selection.AMP-GEN	false	true	0	false	false	false	false	gestation.TERM	heart-rate.101-TO-160	maternal-diabetes.NO	true	maternal-hiv.NEGATIVE	viewed	meds-ampicillin-vial.500-MG	viewed	meds-gentamicin-vial.80-MG-2-ML	true	respiratory-rate.30-TO-60	false	false	36.5	false	2.5
uganda+tororo+mulanda	initial	2021033013522637-p4lnuyZbe	false	MUL-08	Tue Mar 30 2021 16:52:26 GMT+0300 (EAT)	7.0	2021-03-30	16:52	2.2.2-210303	2.5	N/A				true	abx-selection.AMP-GEN	false		0	false	false	false	false	gestation.TERM	heart-rate.101-TO-160	maternal-diabetes.NO	true						true	respiratory-rate.30-TO-60	false	false	35.7	false	2.5
uganda+tororo+mulanda	initial	20210330135354424-UjshgKBVH	true	MUL-05	Tue Mar 30 2021 16:53:54 GMT+0300 (EAT)	10.0	2021-03-30	16:53	2.2.2-210303	2.5	N/A	meds-ampicillin; meds-gentamicin	2	2	true	abx-selection.AMP-GEN	false	true	0	false	false	false	false	gestation.TERM	heart-rate.101-TO-160		true	maternal-hiv.NEGATIVE	viewed	meds-ampicillin-vial.500-MG	viewed	meds-gentamicin-vial.80-MG-2-ML	true	respiratory-rate.GREATER-THAN-60	false	false	35.7	false	2.5		false	false	resp-treatment.CANT-TREAT
uganda+tororo+mulanda	initial	20210330140853477-p4lnuyZbe	true	MUL-08	Tue Mar 30 2021 17:08:53 GMT+0300 (EAT)	5.0	2021-03-30	17:08	2.2.2-210303	3.1	N/A				true		false		0	false	false	false	false	gestation.TERM	heart-rate.101-TO-160	maternal-diabetes.NO	false	maternal-hiv.NEGATIVE					true	respiratory-rate.30-TO-60	false	false	36	false	3.1	false
uganda+tororo+mulanda	initial	20210330141053733-UjshgKBVH	true	MUL-05	Tue Mar 30 2021 17:10:53 GMT+0300 (EAT)	4.0	2021-03-30	17:10	2.2.2-210303	2.6	N/A				true		false		0	false	false	false	false	gestation.TERM	heart-rate.101-TO-160		false	maternal-hiv.NEGATIVE					true	respiratory-rate.GREATER-THAN-60	false	false	37	false	2.6	false	false	false	resp-treatment.CANT-TREAT
uganda+tororo+mulanda	initial	2021033014112972-8oyENztgZ	true	MUL-07	Tue Mar 30 2021 15:11:29 GMT+0100 (BST)	2.0	2021-03-30	15:11	2.2.2-210303	3.1	N/A				true		false		0	false	false	false	false	gestation.TERM	heart-rate.101-TO-160	maternal-diabetes.NO	false	maternal-hiv.NEGATIVE					true	respiratory-rate.30-TO-60	false	false	36	false	3.1	false
uganda+tororo+mulanda	initial	20210330141922141-p4lnuyZbe	true	MUL-08	Tue Mar 30 2021 17:19:22 GMT+0300 (EAT)	3.0	2021-03-30	17:19	2.2.2-210303	2.6	N/A				false		false		0	false	false	false	false	gestation.TERM	heart-rate.101-TO-160	maternal-diabetes.DONT-KNOW	false	maternal-hiv.NEGATIVE					true	respiratory-rate.30-TO-60	false	false	36.7	false	2.6	false
uganda+tororo+mulanda	initial	20210331055526372-uIc-dZNJU5	true	MUL-04	Wed Mar 31 2021 08:55:26 GMT+0300 (EAT)	1.0	2021-03-31	08:55	2.2.2-210303	2.6	N/A				false	abx-selection.DONT-WANT	false		0	false	false	false	false	gestation.TERM	heart-rate.101-TO-160	maternal-diabetes.NO	false	maternal-hiv.NEGATIVE					true	respiratory-rate.30-TO-60	false	false	37	true	2.6
uganda+tororo+mulanda	initial	20210401064914143-pz1Ihvs91	true	MUL-01	Thu Apr 01 2021 09:49:14 GMT+0300 (EAT)	0.5	2021-04-01	09:49	2.2.2-210303	2.5	N/A				false		false		0	false	false	false	false	gestation.TERM	heart-rate.101-TO-160	maternal-diabetes.NO	false	maternal-hiv.NEGATIVE					true	respiratory-rate.30-TO-60	false	false	37.2	false	2.5	false
uganda+tororo+mulanda	initial	20210401065011670-pz1Ihvs91	true	MUL-01	Thu Apr 01 2021 09:50:11 GMT+0300 (EAT)	0.5	2021-04-01	09:50	2.2.2-210303	2.5	N/A				false		false		0	false	false	false	false	gestation.TERM	heart-rate.101-TO-160	maternal-diabetes.NO	false	maternal-hiv.NEGATIVE					true	respiratory-rate.30-TO-60	false	false	36.6	false	2.5	false
uganda+tororo+mulanda	initial	2021040107555249-pz1Ihvs91	true	MUL-01	Thu Apr 01 2021 10:55:52 GMT+0300 (EAT)	0.5	2021-04-01	10:55	2.2.2-210303	4	N/A				false		false		0	false	false	false	false	gestation.TERM	heart-rate.101-TO-160	maternal-diabetes.NO	false	maternal-hiv.NEGATIVE					true	respiratory-rate.30-TO-60	false	false	37	false	4	false
uganda+tororo+mulanda	initial	20210401124308961-8oyENztgZ	false	MUL-07	Thu Apr 01 2021 15:43:08 GMT+0300 (EAT)	0.5	2021-04-01	15:43	2.2.2-210303	3	N/A								0	false	false			gestation.TERM									true		false				3
uganda+tororo+mulanda	initial	20210401124406723-8oyENztgZ	true	MUL-07	Thu Apr 01 2021 15:44:06 GMT+0300 (EAT)	3.0	2021-04-01	15:44	2.2.2-210303	3	N/A	meds-ampicillin; meds-gentamicin	2	2	false	abx-selection.AMP-GEN	false	true	0	false	false	false	false	gestation.TERM	heart-rate.101-TO-160	maternal-diabetes.NO	false	maternal-hiv.NEGATIVE	viewed	meds-ampicillin-vial.500-MG	viewed	meds-gentamicin-vial.80-MG-2-ML	true	respiratory-rate.30-TO-60	false	false	37	true	3
uganda+tororo+mulanda	initial	20210401124830115-8oyENztgZ	true	MUL-07	Thu Apr 01 2021 15:48:30 GMT+0300 (EAT)	2.0	2021-04-01	15:48	2.2.2-210303	2.3	N/A				false		false		0	false	false	false	false	gestation.TERM	heart-rate.101-TO-160		false	maternal-hiv.NEGATIVE					true	respiratory-rate.30-TO-60	false	false	36.6	false	2.3	false
uganda+tororo+mulanda	initial	20210401132954488-uIc-dZNJU5	true	MUL-04	Thu Apr 01 2021 16:29:54 GMT+0300 (EAT)	2.0	2021-04-01	16:29	2.2.2-210303	3.8	N/A				false		false		0	false	false	false	false	gestation.TERM	heart-rate.101-TO-160	maternal-diabetes.NO	false	maternal-hiv.NEGATIVE					true	respiratory-rate.30-TO-60	false	false	36.8	false	3.8	false
uganda+tororo+mulanda	initial	2021040117462888-O9DGrk5KK9	true	MUL-02	Thu Apr 01 2021 20:46:28 GMT+0300 (EAT)	1.0	2021-04-01	20:46	2.2.2-210303	3.6	N/A				false		false		0	false	false	false	false	gestation.TERM	heart-rate.101-TO-160	maternal-diabetes.NO	false	maternal-hiv.NEGATIVE					true	respiratory-rate.30-TO-60	false	false	36.8	false	3.6	false
uganda+tororo+mulanda	initial	20210402144227730-O9DGrk5KK9	true	MUL-02	Fri Apr 02 2021 17:42:27 GMT+0300 (EAT)	1.0	2021-04-02	17:42	2.2.2-210303	3.2	N/A				false		false		0	false	false	false	false	gestation.TERM	heart-rate.101-TO-160	maternal-diabetes.NO	false	maternal-hiv.NEGATIVE					true	respiratory-rate.30-TO-60	false	false	37.2	false	3.2	false
uganda+tororo+mulanda	initial	20210403092328391-O9DGrk5KK9	true	MUL-02	Sat Apr 03 2021 12:23:28 GMT+0300 (EAT)	1.0	2021-04-03	12:23	2.2.2-210303	3.2	N/A				false		false		0	false	false	false	false	gestation.TERM	heart-rate.101-TO-160	maternal-diabetes.NO	false	maternal-hiv.NEGATIVE					true	respiratory-rate.30-TO-60	false	false	37	false	3.2	false
uganda+tororo+mulanda	initial	20210403165114796-8oyENztgZ	true	MUL-07	Sat Apr 03 2021 19:51:14 GMT+0300 (EAT)	16.0	2021-04-03	19:51	2.2.2-210303	1.5	true				true		false		0	false	false	false	false	gestation.PRETERM	heart-rate.101-TO-160		false	maternal-hiv.NEGATIVE					true	respiratory-rate.30-TO-60	false	false	35	false	1.5	false				false	false	32
uganda+tororo+mulanda	initial	20210403171442912-8oyENztgZ	true	MUL-07	Sat Apr 03 2021 20:14:42 GMT+0300 (EAT)	2.0	2021-04-03	20:14	2.2.2-210303	1.5	true				true		false		0	false	false	false	false	gestation.PRETERM	heart-rate.101-TO-160		false	maternal-hiv.NEGATIVE					true	respiratory-rate.30-TO-60	false	false	36	false	1.5	false				false	false	32
uganda+tororo+mulanda	initial	20210403190754289-xfSvddQrOw	true	MUL-06	Sat Apr 03 2021 20:07:54 GMT+0100 (BST)	14.0	2021-04-03	20:07	2.2.2-210303	2.5	N/A	meds-ampicillin; meds-gentamicin	2	2	true	abx-selection.AMP-GEN	true	true	0	false	false	true	false	gestation.TERM	heart-rate.75-TO-100		false	maternal-hiv.NEGATIVE	viewed	meds-ampicillin-vial.500-MG	viewed	meds-gentamicin-vial.80-MG-2-ML	true	respiratory-rate.30-TO-60	true	false	38.6	false	2.5		false	false
uganda+tororo+mulanda	initial	20210406052520515-pz1Ihvs91	true	MUL-01	Tue Apr 06 2021 08:25:20 GMT+0300 (EAT)	0.5	2021-04-06	08:25	2.2.2-210303	2.5	N/A				false		false		0	false	false	false	false	gestation.TERM	heart-rate.101-TO-160	maternal-diabetes.NO	false	maternal-hiv.NEGATIVE					true	respiratory-rate.30-TO-60	false	false	37.3	false	2.5	false
uganda+tororo+mulanda	initial	20210406052618512-pz1Ihvs91	true	MUL-01	Tue Apr 06 2021 08:26:18 GMT+0300 (EAT)	0.5	2021-04-06	08:26	2.2.2-210303	3	N/A				false		false		0	false	false	false	false	gestation.TERM	heart-rate.101-TO-160	maternal-diabetes.NO	false	maternal-hiv.NEGATIVE					true	respiratory-rate.30-TO-60	false	false	36.6	false	3	false
uganda+tororo+mulanda	initial	20210406052707784-pz1Ihvs91	true	MUL-01	Tue Apr 06 2021 08:27:07 GMT+0300 (EAT)	1.0	2021-04-06	08:27	2.2.2-210303	3.5	N/A				false		false		0	false	false	false	false	gestation.TERM	heart-rate.101-TO-160	maternal-diabetes.NO	false	maternal-hiv.NEGATIVE					true	respiratory-rate.30-TO-60	false	false	37.7	false	3.5	false
uganda+tororo+mulanda	initial	20210406052821439-pz1Ihvs91	true	MUL-01	Tue Apr 06 2021 08:28:21 GMT+0300 (EAT)	0.5	2021-04-06	08:28	2.2.2-210303	3	N/A				false		false		0	false	false	false	false	gestation.TERM	heart-rate.101-TO-160	maternal-diabetes.NO	false	maternal-hiv.NEGATIVE					true	respiratory-rate.30-TO-60	false	false	37.8	false	3	false
uganda+tororo+mulanda	initial	20210409125324282-UjshgKBVH	true	MUL-05	Fri Apr 09 2021 13:53:24 GMT+0100 (BST)	1.0	2021-04-09	13:53	2.2.2-210303	3	N/A				false		false		0	false	false	false	false	gestation.TERM	heart-rate.101-TO-160	maternal-diabetes.NO	false	maternal-hiv.NEGATIVE					true	respiratory-rate.30-TO-60	false	false	37	false	3	false
uganda+tororo+mulanda	initial	20210410094155567-8oyENztgZ	true	MUL-07	Sat Apr 10 2021 12:41:55 GMT+0300 (EAT)	2.0	2021-04-10	12:41	2.2.2-210407	2.5	N/A				false		false		0	false	false	false	false	gestation.TERM	heart-rate.101-TO-160	maternal-diabetes.NO	false	maternal-hiv.NEGATIVE					true	respiratory-rate.30-TO-60	false	false	36.6	false	2.5	false							true
uganda+tororo+mulanda	initial	20210412145933310-O9DGrk5KK9	true	MUL-02	Mon Apr 12 2021 17:59:33 GMT+0300 (EAT)	2.0	2021-04-12	17:59	2.2.2-210407	4	N/A				false		false		0	false	false	false	false	gestation.TERM	heart-rate.101-TO-160	maternal-diabetes.NO	false	maternal-hiv.NEGATIVE					true	respiratory-rate.30-TO-60	false	false	37.2	false	4	false							true
uganda+tororo+mulanda	initial	2021041302363329-uIc-dZNJU5	true	MUL-04	Tue Apr 13 2021 05:36:33 GMT+0300 (EAT)	5.0	2021-04-13	05:36	2.2.2-210407	1.8	N/A				false		false		0	false	false	false	false	gestation.TERM	heart-rate.101-TO-160		false	maternal-hiv.NEGATIVE					true	respiratory-rate.30-TO-60	false	false	37.7	false	1.8	false							true
uganda+tororo+mulanda	initial	20210413024259950-uIc-dZNJU5	true	MUL-04	Tue Apr 13 2021 05:42:59 GMT+0300 (EAT)	1.0	2021-04-13	05:42	2.2.2-210407	2.6	N/A				false		false		0	false	false	false	false	gestation.TERM	heart-rate.101-TO-160	maternal-diabetes.NO	false	maternal-hiv.NEGATIVE					true	respiratory-rate.30-TO-60	false	false	37	false	2.6	false							true
uganda+tororo+mulanda	initial	20210413024455365-uIc-dZNJU5	true	MUL-04	Tue Apr 13 2021 05:44:55 GMT+0300 (EAT)	5.0	2021-04-13	05:44	2.2.2-210407	2.5	N/A				true		false		0	false	false	false	false	gestation.TERM	heart-rate.101-TO-160	maternal-diabetes.DONT-KNOW	false	maternal-hiv.NEGATIVE					true	respiratory-rate.30-TO-60	false	false	36.4	false	2.5	false							true
uganda+tororo+mulanda	initial	20210413025050901-uIc-dZNJU5	true	MUL-04	Tue Apr 13 2021 05:50:50 GMT+0300 (EAT)	2.0	2021-04-13	05:50	2.2.2-210407	2.8	N/A				false		false		0	false	false	false	false	gestation.TERM	heart-rate.101-TO-160	maternal-diabetes.NO	false	maternal-hiv.NEGATIVE					true	respiratory-rate.30-TO-60	false	false	36.8	false	2.8	false							true
uganda+tororo+mulanda	initial	2021041302554548-uIc-dZNJU5	true	MUL-04	Tue Apr 13 2021 05:55:45 GMT+0300 (EAT)	2.0	2021-04-13	05:55	2.2.2-210407	4	N/A				false		false		0	false	false	false	false	gestation.TERM	heart-rate.101-TO-160	maternal-diabetes.NO	false	maternal-hiv.NEGATIVE					true	respiratory-rate.30-TO-60	false	false	37.1	false	4	false							true
uganda+tororo+mulanda	initial	20210413025844568-uIc-dZNJU5	true	MUL-04	Tue Apr 13 2021 05:58:44 GMT+0300 (EAT)	2.0	2021-04-13	05:58	2.2.2-210407	2.5	N/A				false		false		0	false	false	false	false	gestation.TERM	heart-rate.101-TO-160	maternal-diabetes.NO	false	maternal-hiv.NEGATIVE					true	respiratory-rate.30-TO-60	false	false	37.4	false	2.5	false							true
uganda+tororo+mulanda	initial	20210413151709833-8oyENztgZ	true	MUL-07	Tue Apr 13 2021 18:17:09 GMT+0300 (EAT)	1.0	2021-04-13	18:17	2.2.2-210407	2.5	N/A				false		false		0	false	false	false	false	gestation.TERM	heart-rate.101-TO-160	maternal-diabetes.NO	false	maternal-hiv.NEGATIVE					true	respiratory-rate.30-TO-60	false	false	37	false	2.5	false							true
uganda+tororo+mulanda	initial	20210420192541369-8oyENztgZ	true	MUL-07	Tue Apr 20 2021 22:25:41 GMT+0300 (EAT)	1.0	2021-04-20	22:25	2.2.2-210413	2.5	N/A				false		false		0	false	false	false	false	gestation.TERM	heart-rate.101-TO-160	maternal-diabetes.NO	false	maternal-hiv.NEGATIVE					true	respiratory-rate.30-TO-60	false	false	36.9	false	2.5	false							true
uganda+tororo+mulanda	initial	20210420192830736-8oyENztgZ	true	MUL-07	Tue Apr 20 2021 22:28:30 GMT+0300 (EAT)	1.0	2021-04-20	22:28	2.2.2-210413	2.3	N/A				false		false		0	false	false	false	false	gestation.TERM	heart-rate.101-TO-160		false	maternal-hiv.NEGATIVE					true	respiratory-rate.30-TO-60	false	false	36.6	false	2.3	false							true
uganda+tororo+mulanda	initial	20210420193037789-8oyENztgZ	true	MUL-07	Tue Apr 20 2021 22:30:37 GMT+0300 (EAT)	1.0	2021-04-20	22:30	2.2.2-210413	2.8	N/A				true		false		0	false	false	false	false	gestation.TERM	heart-rate.101-TO-160	maternal-diabetes.NO	false	maternal-hiv.NEGATIVE					true	respiratory-rate.30-TO-60	false	false	36	false	2.8	false							true
uganda+tororo+mulanda	initial	20210420203120762-8oyENztgZ	true	MUL-07	Tue Apr 20 2021 23:31:20 GMT+0300 (EAT)	2.0	2021-04-20	23:31	2.2.2-210413	2.7	N/A				false		false		0	false	false	false	false	gestation.TERM	heart-rate.101-TO-160	maternal-diabetes.NO	false	maternal-hiv.NEGATIVE					true	respiratory-rate.30-TO-60	false	false	36.9	false	2.7	false							true
uganda+tororo+mulanda	initial	20210420232730875-8oyENztgZ	true	MUL-07	Wed Apr 21 2021 02:27:30 GMT+0300 (EAT)	1.0	2021-04-21	02:27	2.2.2-210413	3.9	N/A				false		false		0	false	false	false	false	gestation.TERM	heart-rate.101-TO-160	maternal-diabetes.NO	false	maternal-hiv.NEGATIVE					true	respiratory-rate.30-TO-60	false	false	37	false	3.9	false							true
uganda+tororo+mulanda	initial	20210421051154910-8oyENztgZ	true	MUL-07	Wed Apr 21 2021 08:11:54 GMT+0300 (EAT)	3.0	2021-04-21	08:11	2.2.2-210413	1.5	false				true		false		0	false	false	false	false	gestation.PRETERM	heart-rate.101-TO-160		false	maternal-hiv.NEGATIVE					true	respiratory-rate.30-TO-60	false	false	35.5	false	1.5	false				false	false	34		true
uganda+tororo+mulanda	initial	20210421201034281-8oyENztgZ	true	MUL-07	Wed Apr 21 2021 23:10:34 GMT+0300 (EAT)	4.0	2021-04-21	23:10	2.2.2-210413	2.5	N/A	meds-ampicillin; meds-gentamicin	2	2	false	abx-selection.AMP-GEN	true	true	0	true	false	false	false	gestation.TERM	heart-rate.101-TO-160		false	maternal-hiv.NEGATIVE	viewed	meds-ampicillin-vial.500-MG	viewed	meds-gentamicin-vial.80-MG-2-ML	true	respiratory-rate.30-TO-60	false	false	36.7	false	2.5		false	false	REGULAR-NASAL				true
uganda+tororo+mulanda	initial	20210422015427692-8oyENztgZ	true	MUL-07	Thu Apr 22 2021 04:54:27 GMT+0300 (EAT)	1.0	2021-04-22	04:54	2.2.2-210413	2.7	N/A				false		false		0	false	false	false	false	gestation.TERM	heart-rate.101-TO-160	maternal-diabetes.NO	false	maternal-hiv.NEGATIVE					true	respiratory-rate.30-TO-60	false	false	37.3	false	2.7	false							true
uganda+tororo+mulanda	initial	20210422015614872-8oyENztgZ	true	MUL-07	Thu Apr 22 2021 04:56:14 GMT+0300 (EAT)	1.0	2021-04-22	04:56	2.2.2-210413	2.5	N/A				false		false		0	false	false	false	false	gestation.TERM	heart-rate.101-TO-160	maternal-diabetes.NO	false	maternal-hiv.NEGATIVE					true	respiratory-rate.30-TO-60	false	false	37.1	false	2.5	false							true
uganda+tororo+mulanda	initial	20210423041133179-8oyENztgZ	true	MUL-07	Fri Apr 23 2021 07:11:33 GMT+0300 (EAT)	1.0	2021-04-23	07:11	2.2.2-210413	2.5	N/A				false		false		0	false	false	false	false	gestation.TERM	heart-rate.101-TO-160	maternal-diabetes.NO	false	maternal-hiv.NEGATIVE					true	respiratory-rate.30-TO-60	false	false	37	false	2.5	false							true
uganda+tororo+mulanda	initial	20210423041250329-8oyENztgZ	true	MUL-07	Fri Apr 23 2021 07:12:50 GMT+0300 (EAT)	1.0	2021-04-23	07:12	2.2.2-210413	2	N/A				false		false		0	false	false	false	false	gestation.TERM	heart-rate.101-TO-160		false	maternal-hiv.NEGATIVE					true	respiratory-rate.30-TO-60	false	false	36.5	false	2	false							true
uganda+tororo+mulanda	initial	20210423053556394-UjshgKBVH	true	MUL-05	Fri Apr 23 2021 08:35:56 GMT+0300 (EAT)	1.0	2021-04-23	08:35	2.2.2-210413	3	N/A				false		false		0	false	false	false	false	gestation.TERM	heart-rate.101-TO-160	maternal-diabetes.NO	false	maternal-hiv.NEGATIVE					true	respiratory-rate.30-TO-60	false	false	37	false	3	false							true
uganda+tororo+mulanda	initial	20210423142829406-uIc-dZNJU5	false	MUL-04	Fri Apr 23 2021 17:28:29 GMT+0300 (EAT)	0.5	2021-04-23	17:28	2.2.2-210413	2.2	N/A				false		false		0	false	false	false	false	gestation.TERM	heart-rate.101-TO-160		false						true	respiratory-rate.30-TO-60	false	false	37	false	2.2
uganda+tororo+mulanda	initial	20210423151313713-uIc-dZNJU5	true	MUL-04	Fri Apr 23 2021 18:13:13 GMT+0300 (EAT)	1.0	2021-04-23	18:13	2.2.2-210413	2.8	N/A				false		false		0	false	false	false	false	gestation.TERM	heart-rate.101-TO-160	maternal-diabetes.DONT-KNOW	false	maternal-hiv.NEGATIVE					true	respiratory-rate.30-TO-60	false	false	36.7	false	2.8	false							true
uganda+tororo+mulanda	initial	20210424024049787-8oyENztgZ	true	MUL-07	Sat Apr 24 2021 05:40:49 GMT+0300 (EAT)	1.0	2021-04-24	05:40	2.2.2-210413	3	N/A				false		false		0	false	false	false	false	gestation.TERM	heart-rate.101-TO-160	maternal-diabetes.NO	false	maternal-hiv.NEGATIVE					true	respiratory-rate.30-TO-60	false	false	37	false	3	false							true
uganda+tororo+mulanda	initial	2021042402421581-8oyENztgZ	true	MUL-07	Sat Apr 24 2021 05:42:15 GMT+0300 (EAT)	1.0	2021-04-24	05:42	2.2.2-210413	2.6	N/A				false		false		0	false	false	false	false	gestation.TERM	heart-rate.101-TO-160	maternal-diabetes.NO	false	maternal-hiv.NEGATIVE					true	respiratory-rate.30-TO-60	false	false	37.3	false	2.6	false							true
uganda+tororo+mulanda	initial	2021042402433965-8oyENztgZ	true	MUL-07	Sat Apr 24 2021 05:43:39 GMT+0300 (EAT)	0.5	2021-04-24	05:43	2.2.2-210413	2.5	N/A				false		false		0	false	false	false	false	gestation.TERM	heart-rate.101-TO-160	maternal-diabetes.NO	false	maternal-hiv.NEGATIVE					true	respiratory-rate.30-TO-60	false	false	37	false	2.5	false							true
uganda+tororo+mulanda	initial	20210425140827495-O9DGrk5KK9	true	MUL-02	Sun Apr 25 2021 17:08:27 GMT+0300 (EAT)	1.0	2021-04-25	17:08	2.2.2-210413	3.2	N/A				false		false		0	false	false	false	false	gestation.TERM	heart-rate.101-TO-160	maternal-diabetes.NO	false	maternal-hiv.NEGATIVE					true	respiratory-rate.30-TO-60	false	false	37	false	3.2	false							true
uganda+tororo+mulanda	initial	20210426120024430-O9DGrk5KK9	true	MUL-02	Mon Apr 26 2021 15:00:24 GMT+0300 (EAT)	1.0	2021-04-26	15:00	2.2.2-210413	3.8	N/A				false		false		0	false	false	false	false	gestation.TERM	heart-rate.101-TO-160	maternal-diabetes.NO	false	maternal-hiv.NEGATIVE					true	respiratory-rate.30-TO-60	false	false	36.7	false	3.8	false							true
uganda+tororo+mulanda	initial	20210426120154460-O9DGrk5KK9	true	MUL-02	Mon Apr 26 2021 15:01:54 GMT+0300 (EAT)	1.0	2021-04-26	15:01	2.2.2-210413	2.6	N/A				false		false		0	false	false	false	false	gestation.TERM	heart-rate.101-TO-160	maternal-diabetes.NO	false	maternal-hiv.NEGATIVE					true	respiratory-rate.30-TO-60	false	false	36.8	false	2.6	false							true
uganda+tororo+mulanda	initial	20210426201035452-uIc-dZNJU5	true	MUL-04	Mon Apr 26 2021 23:10:35 GMT+0300 (EAT)	4.0	2021-04-26	23:10	2.2.2-210413	3.6	N/A	meds-ampicillin; meds-gentamicin	2	2	false	abx-selection.AMP-GEN	true	true	0	true	false	false	false	gestation.TERM	heart-rate.101-TO-160		false	maternal-hiv.NEGATIVE	viewed	meds-ampicillin-vial.500-MG	viewed	meds-gentamicin-vial.80-MG-2-ML	true	respiratory-rate.30-TO-60	true	false	37	false	3.6		true	false	REGULAR-NASAL				true
uganda+tororo+mulanda	initial	20210427040144743-2FY01pgIJV	true	MUL-03	Tue Apr 27 2021 07:01:44 GMT+0300 (EAT)	2.0	2021-04-27	07:01	2.2.2-210413	3.2	N/A				false		false		0	false	false	false	false	gestation.TERM	heart-rate.101-TO-160	maternal-diabetes.NO	false	maternal-hiv.NEGATIVE					true	respiratory-rate.30-TO-60	false	false	36.7	false	3.2	false							true
uganda+tororo+mulanda	initial	20210427201354358-uIc-dZNJU5	true	MUL-04	Tue Apr 27 2021 23:13:54 GMT+0300 (EAT)	1.0	2021-04-27	23:13	2.2.2-210413	3.8	N/A				false		false		0	false	false	false	false	gestation.TERM	heart-rate.101-TO-160	maternal-diabetes.NO	false	maternal-hiv.NEGATIVE					true	respiratory-rate.30-TO-60	false	false	37	false	3.8	false							true
uganda+tororo+mulanda	initial	20210427201600536-uIc-dZNJU5	true	MUL-04	Tue Apr 27 2021 23:16:00 GMT+0300 (EAT)	2.0	2021-04-27	23:16	2.2.2-210413	3.6	N/A				false		false		0	false	false	false	false	gestation.TERM	heart-rate.101-TO-160	maternal-diabetes.NO	false	maternal-hiv.NEGATIVE					true	respiratory-rate.30-TO-60	false	false	37	false	3.6	false							true
uganda+tororo+mulanda	initial	20210428154437795-UjshgKBVH	true	MUL-05	Wed Apr 28 2021 18:44:37 GMT+0300 (EAT)	1.0	2021-04-28	18:44	2.2.2-210413	3	N/A				false		false		0	false	false	false	false	gestation.TERM	heart-rate.101-TO-160	maternal-diabetes.NO	false	maternal-hiv.NEGATIVE					true	respiratory-rate.30-TO-60	false	false	37	false	3	false							true
uganda+tororo+mulanda	initial	20210428155920881-2FY01pgIJV	true	MUL-03	Wed Apr 28 2021 18:59:20 GMT+0300 (EAT)	2.0	2021-04-28	18:59	2.2.2-210413	2.8	N/A				false	abx-selection.DONT-HAVE	false		0	false	false	false	false	gestation.TERM	heart-rate.101-TO-160	maternal-diabetes.NO	false	maternal-hiv.NEGATIVE					true	respiratory-rate.30-TO-60	false	false	37	true	2.8								true
uganda+tororo+mulanda	initial	20210429131631885-uIc-dZNJU5	true	MUL-04	Thu Apr 29 2021 16:16:31 GMT+0300 (EAT)	1.0	2021-04-29	16:16	2.2.2-210413	3	N/A				false		false		0	false	false	false	false	gestation.TERM	heart-rate.101-TO-160	maternal-diabetes.DONT-KNOW	false	maternal-hiv.NEGATIVE					true	respiratory-rate.30-TO-60	false	false	37	false	3	false							true
uganda+tororo+mulanda	initial	20210429132559985-uIc-dZNJU5	false	MUL-04	Thu Apr 29 2021 16:25:59 GMT+0300 (EAT)	0.5	2021-04-29	16:25	2.2.2-210413	3	N/A				false				0	false	false			gestation.TERM	heart-rate.101-TO-160	maternal-diabetes.NO							true	respiratory-rate.30-TO-60	false	false	37		3
uganda+tororo+mulanda	initial	20210429132637231-uIc-dZNJU5	true	MUL-04	Thu Apr 29 2021 16:26:37 GMT+0300 (EAT)	1.0	2021-04-29	16:26	2.2.2-210413	3	N/A				false		false		0	false	false	false	false	gestation.TERM	heart-rate.101-TO-160	maternal-diabetes.NO	false	maternal-hiv.NEGATIVE					true	respiratory-rate.30-TO-60	false	false	37	false	3	false							true
uganda+tororo+mulanda	initial	20210429192344869-8oyENztgZ	true	MUL-07	Thu Apr 29 2021 22:23:44 GMT+0300 (EAT)	2.0	2021-04-29	22:23	2.2.2-210413	3	N/A				false		false		0	false	false	false	false	gestation.TERM	heart-rate.101-TO-160	maternal-diabetes.NO	false	maternal-hiv.NEGATIVE					true	respiratory-rate.30-TO-60	false	false	37	false	3	false							true
uganda+tororo+mulanda	initial	20210430204706882-O9DGrk5KK9	true	MUL-02	Fri Apr 30 2021 23:47:06 GMT+0300 (EAT)	1.0	2021-04-30	23:47	2.2.2-210413	3.8	N/A				false		false		0	false	false	false	false	gestation.TERM	heart-rate.101-TO-160	maternal-diabetes.NO	false	maternal-hiv.NEGATIVE					true	respiratory-rate.30-TO-60	false	false	36.9	false	3.8	false							true
uganda+tororo+mulanda	initial	2021050202263574-O9DGrk5KK9	true	MUL-02	Sun May 02 2021 05:26:35 GMT+0300 (EAT)	1.0	2021-05-02	05:26	2.2.2-210413	2.7	N/A				false		false		0	false	false	false	false	gestation.TERM	heart-rate.101-TO-160	maternal-diabetes.NO	false	maternal-hiv.NEGATIVE					true	respiratory-rate.30-TO-60	false	false	37	false	2.7	false							true
uganda+tororo+mulanda	initial	20210502185535544-O9DGrk5KK9	false	MUL-02	Sun May 02 2021 21:55:35 GMT+0300 (EAT)	0.5	2021-05-02	21:55	2.2.2-210413	3	N/A				false				0	false	false			gestation.TERM	heart-rate.101-TO-160								true	respiratory-rate.30-TO-60	true	false	36.8		3		false	false
uganda+tororo+mulanda	initial	20210502185645275-O9DGrk5KK9	true	MUL-02	Sun May 02 2021 21:56:45 GMT+0300 (EAT)	1.0	2021-05-02	21:56	2.2.2-210413	3	N/A	meds-ampicillin; meds-gentamicin	2	2	false	abx-selection.AMP-GEN	true	true	0	false	false	true	false	gestation.TERM	heart-rate.101-TO-160		false	maternal-hiv.NEGATIVE	viewed	meds-ampicillin-vial.500-MG	viewed	meds-gentamicin-vial.80-MG-2-ML	true	respiratory-rate.30-TO-60	true	false	36.7	false	3		false	false					true
uganda+tororo+mulanda	initial	20210503040843605-O9DGrk5KK9	true	MUL-02	Mon May 03 2021 07:08:43 GMT+0300 (EAT)	1.0	2021-05-03	07:08	2.2.2-210413	2.8	N/A				false		false		0	false	false	false	false	gestation.TERM	heart-rate.101-TO-160	maternal-diabetes.NO	false	maternal-hiv.NEGATIVE					true	respiratory-rate.30-TO-60	false	false	36.7	false	2.8	false							true
uganda+tororo+mulanda	initial	20210503173526693-O9DGrk5KK9	true	MUL-02	Mon May 03 2021 20:35:26 GMT+0300 (EAT)	1.0	2021-05-03	20:35	2.2.2-210413	2.5	N/A				false		false		0	false	false	false	false	gestation.TERM	heart-rate.101-TO-160	maternal-diabetes.NO	false	maternal-hiv.NEGATIVE					true	respiratory-rate.30-TO-60	false	false	36.8	false	2.5	false							true
uganda+tororo+mulanda	initial	20210503200140766-O9DGrk5KK9	true	MUL-02	Mon May 03 2021 23:01:40 GMT+0300 (EAT)	2.0	2021-05-03	23:01	2.2.2-210413	2.6	N/A	meds-ampicillin; meds-gentamicin	2	2	false	abx-selection.AMP-GEN	false	true	0	false	false	false	true	gestation.TERM	heart-rate.101-TO-160	maternal-diabetes.NO	false	maternal-hiv.NEGATIVE	viewed	meds-ampicillin-vial.500-MG	viewed	meds-gentamicin-vial.80-MG-2-ML	true	respiratory-rate.30-TO-60	false	false	36.8	false	2.6								true
uganda+tororo+mulanda	initial	20210504025535220-O9DGrk5KK9	true	MUL-02	Tue May 04 2021 05:55:35 GMT+0300 (EAT)	1.0	2021-05-04	05:55	2.2.2-210413	3.1	N/A				false		false		0	false	false	false	false	gestation.TERM	heart-rate.101-TO-160	maternal-diabetes.NO	false	maternal-hiv.NEGATIVE					true	respiratory-rate.30-TO-60	false	false	36.8	false	3.1	false							true
uganda+tororo+mulanda	initial	20210504025751535-O9DGrk5KK9	true	MUL-02	Tue May 04 2021 05:57:51 GMT+0300 (EAT)	2.0	2021-05-04	05:57	2.2.2-210413	2.5	N/A	meds-ampicillin; meds-gentamicin	2	2	false	abx-selection.AMP-GEN	false	true	0	false	false	true	true	gestation.TERM	heart-rate.101-TO-160	maternal-diabetes.NO	false	maternal-hiv.NEGATIVE	viewed	meds-ampicillin-vial.500-MG	viewed	meds-gentamicin-vial.80-MG-2-ML	true	respiratory-rate.30-TO-60	false	false	36.5	false	2.5								true
uganda+tororo+mulanda	initial	20210504191536271-8oyENztgZ	true	MUL-07	Tue May 04 2021 22:15:36 GMT+0300 (EAT)	1.0	2021-05-04	22:15	2.2.2-210413	2.5	N/A	meds-nevirapine	1	0	false		false		0	false	false	false	false	gestation.TERM	heart-rate.101-TO-160	maternal-diabetes.NO	false	maternal-hiv.POSITIVE					true	respiratory-rate.30-TO-60	false	false	37	false	2.5	false							true		arv-available.NEVIRAPINE
uganda+tororo+mulanda	initial	20210504191847503-8oyENztgZ	true	MUL-07	Tue May 04 2021 22:18:47 GMT+0300 (EAT)	1.0	2021-05-04	22:18	2.2.2-210413	2.5	N/A	meds-nevirapine	1	0	false		false		0	false	false	false	false	gestation.TERM	heart-rate.101-TO-160	maternal-diabetes.NO	false	maternal-hiv.POSITIVE					true	respiratory-rate.30-TO-60	false	false	37	false	2.5	false							true		arv-available.NEVIRAPINE
uganda+tororo+mulanda	initial	20210505161938862-2FY01pgIJV	true	MUL-03	Wed May 05 2021 19:19:38 GMT+0300 (EAT)	29.0	2021-05-05	19:19	2.2.2-210413	2.5	N/A				false		false		0	false	false	false	false	gestation.TERM	heart-rate.101-TO-160	maternal-diabetes.NO	false	maternal-hiv.NEGATIVE					true	respiratory-rate.30-TO-60	false	false	37	false	2.5	false							true
uganda+tororo+mulanda	initial	20210506044950642-8oyENztgZ	true	MUL-07	Thu May 06 2021 07:49:50 GMT+0300 (EAT)	0.5	2021-05-06	07:49	2.2.2-210413	2.5	N/A				false		false		0	false	false	false	false	gestation.TERM	heart-rate.101-TO-160	maternal-diabetes.NO	false	maternal-hiv.NEGATIVE					true	respiratory-rate.30-TO-60	false	false	37	false	2.5	false							true
uganda+tororo+mulanda	initial	20210506045037578-8oyENztgZ	true	MUL-07	Thu May 06 2021 07:50:37 GMT+0300 (EAT)	0.5	2021-05-06	07:50	2.2.2-210413	2.7	N/A				false		false		0	false	false	false	false	gestation.TERM	heart-rate.101-TO-160	maternal-diabetes.NO	false	maternal-hiv.NEGATIVE					true	respiratory-rate.30-TO-60	false	false	37	false	2.7	false							true
uganda+tororo+mulanda	initial	20210506045137633-8oyENztgZ	true	MUL-07	Thu May 06 2021 07:51:37 GMT+0300 (EAT)	1.0	2021-05-06	07:51	2.2.2-210413	2	N/A	meds-nevirapine	1	0	false		false		0	false	false	false	false	gestation.TERM	heart-rate.101-TO-160		false	maternal-hiv.POSITIVE					true	respiratory-rate.30-TO-60	false	false	37	false	2	false							true		arv-available.NEVIRAPINE
uganda+tororo+mulanda	initial	20210506045319453-8oyENztgZ	true	MUL-07	Thu May 06 2021 07:53:19 GMT+0300 (EAT)	0.5	2021-05-06	07:53	2.2.2-210413	3	N/A				false		false		0	false	false	false	false	gestation.TERM	heart-rate.101-TO-160	maternal-diabetes.NO	false	maternal-hiv.NEGATIVE					true	respiratory-rate.30-TO-60	false	false	37	false	3	false							true
uganda+tororo+mulanda	initial	20210511145930393-O9DGrk5KK9	true	MUL-02	Tue May 11 2021 17:59:30 GMT+0300 (EAT)	2.0	2021-05-11	17:59	2.2.2-210413	3.5	N/A				false		false		0	false	false	false	false	gestation.TERM	heart-rate.101-TO-160	maternal-diabetes.NO	false	maternal-hiv.NEGATIVE					true	respiratory-rate.30-TO-60	false	false	37	false	3.5	false							true
uganda+tororo+mulanda	initial	20210511150004924-O9DGrk5KK9	true	MUL-02	Tue May 11 2021 18:00:04 GMT+0300 (EAT)	1.0	2021-05-11	18:00	2.2.2-210413	3.8	N/A				false		false		0	false	false	false	false	gestation.TERM	heart-rate.101-TO-160	maternal-diabetes.NO	false	maternal-hiv.NEGATIVE					true	respiratory-rate.30-TO-60	false	false	36.8	false	3.8	false							true
uganda+tororo+mulanda	initial	20210512124344215-O9DGrk5KK9	true	MUL-02	Wed May 12 2021 15:43:44 GMT+0300 (EAT)	1.0	2021-05-12	15:43	2.2.2-210413	3.2	N/A				false		false		0	false	false	false	false	gestation.TERM	heart-rate.101-TO-160	maternal-diabetes.NO	false	maternal-hiv.NEGATIVE					true	respiratory-rate.30-TO-60	false	false	36.8	false	3.2	false							true
uganda+tororo+mulanda	initial	20210512143944686-O9DGrk5KK9	true	MUL-02	Wed May 12 2021 17:39:44 GMT+0300 (EAT)	1.0	2021-05-12	17:39	2.2.2-210413	3.5	N/A				false		false		0	false	false	false	false	gestation.TERM	heart-rate.101-TO-160	maternal-diabetes.NO	false	maternal-hiv.NEGATIVE					true	respiratory-rate.30-TO-60	false	false	37	false	3.5	false							true
uganda+tororo+mulanda	initial	2021051217344471-O9DGrk5KK9	true	MUL-02	Wed May 12 2021 20:34:44 GMT+0300 (EAT)	1.0	2021-05-12	20:34	2.2.2-210413	2.5	N/A				false		false		0	false	false	false	false	gestation.TERM	heart-rate.101-TO-160	maternal-diabetes.NO	false	maternal-hiv.NEGATIVE					true	respiratory-rate.30-TO-60	false	false	37	false	2.5	false							true
uganda+tororo+mulanda	initial	20210512190015283-O9DGrk5KK9	true	MUL-02	Wed May 12 2021 22:00:15 GMT+0300 (EAT)	1.0	2021-05-12	22:00	2.2.2-210413	3.7	N/A				false		false		0	false	false	false	false	gestation.TERM	heart-rate.101-TO-160	maternal-diabetes.NO	false	maternal-hiv.NEGATIVE					true	respiratory-rate.30-TO-60	false	false	37	false	3.7	false							true
uganda+tororo+mulanda	initial	2021051220525039-O9DGrk5KK9	true	MUL-02	Wed May 12 2021 23:52:50 GMT+0300 (EAT)	1.0	2021-05-12	23:52	2.2.2-210413	2.7	N/A				false		false		0	false	false	false	false	gestation.TERM	heart-rate.101-TO-160	maternal-diabetes.NO	false	maternal-hiv.NEGATIVE					true	respiratory-rate.30-TO-60	false	false	36.8	false	2.7	false							true
uganda+tororo+mulanda	initial	2021051300042181-2FY01pgIJV	true	MUL-03	Thu May 13 2021 03:04:21 GMT+0300 (EAT)	1.0	2021-05-13	03:04	2.2.2-210413	2.5	N/A				false		false		0	false	false	false	false	gestation.TERM	heart-rate.101-TO-160	maternal-diabetes.NO	false	maternal-hiv.NEGATIVE					true	respiratory-rate.30-TO-60	false	false	37	false	2.5	false							true
uganda+tororo+mulanda	initial	20210513001433119-2FY01pgIJV	true	MUL-03	Thu May 13 2021 03:14:33 GMT+0300 (EAT)	2.0	2021-05-13	03:14	2.2.2-210413	2.7	N/A				false		false		0	false	false	false	false	gestation.TERM	heart-rate.101-TO-160	maternal-diabetes.NO	false	maternal-hiv.NEGATIVE					true	respiratory-rate.30-TO-60	false	false	37.4	false	2.7	false							true
uganda+tororo+mulanda	initial	20210514062928531-UjshgKBVH	true	MUL-05	Fri May 14 2021 09:29:28 GMT+0300 (EAT)	1.0	2021-05-14	09:29	2.2.2-210413	3.5	N/A				false		false		0	false	false	false	false	gestation.TERM	heart-rate.101-TO-160	maternal-diabetes.NO	false	maternal-hiv.NEGATIVE					true	respiratory-rate.30-TO-60	false	false	36.9	false	3.5	false							true
uganda+tororo+mulanda	initial	20210514063158295-UjshgKBVH	true	MUL-05	Fri May 14 2021 09:31:58 GMT+0300 (EAT)	1.0	2021-05-14	09:31	2.2.2-210413	2.7	N/A				false		false		0	false	false	false	false	gestation.TERM	heart-rate.101-TO-160	maternal-diabetes.NO	false	maternal-hiv.NEGATIVE					true	respiratory-rate.30-TO-60	false	false	37.1	false	2.7	false							true
uganda+tororo+mulanda	initial	20210516125124991-uIc-dZNJU5	true	MUL-04	Sun May 16 2021 15:51:24 GMT+0300 (EAT)	1.0	2021-05-16	15:51	2.2.2-210413	2.8	N/A				false		false		0	false	false	false	false	gestation.TERM	heart-rate.101-TO-160	maternal-diabetes.NO	false	maternal-hiv.NEGATIVE					true	respiratory-rate.30-TO-60	false	false	37	false	2.8	false							true
uganda+tororo+mulanda	initial	20210516143802232-8oyENztgZ	true	MUL-07	Sun May 16 2021 17:38:02 GMT+0300 (EAT)	1.0	2021-05-16	17:38	2.2.2-210413	4.9	N/A				false		false		0	false	false	false	false	gestation.TERM	heart-rate.101-TO-160		false	maternal-hiv.NEGATIVE					true	respiratory-rate.30-TO-60	false	false	37	false	4.9	false							true
uganda+tororo+mulanda	initial	20210518045139375-uIc-dZNJU5	true	MUL-04	Tue May 18 2021 07:51:39 GMT+0300 (EAT)	3.0	2021-05-18	07:51	2.2.2-210413	4.3	N/A				false		false		0	false	false	false	false	gestation.TERM	heart-rate.101-TO-160		false	maternal-hiv.NEGATIVE					true	respiratory-rate.30-TO-60	false	false	37	false	4.3	false							true
uganda+tororo+mulanda	initial	20210518045246998-uIc-dZNJU5	true	MUL-04	Tue May 18 2021 07:52:46 GMT+0300 (EAT)	1.0	2021-05-18	07:52	2.2.2-210413	2.5	N/A				false		false		0	false	false	false	false	gestation.TERM	heart-rate.101-TO-160	maternal-diabetes.NO	false	maternal-hiv.NEGATIVE					true	respiratory-rate.30-TO-60	false	false	36.7	false	2.5	false							true
uganda+tororo+mulanda	initial	20210518203803296-uIc-dZNJU5	true	MUL-04	Tue May 18 2021 23:38:03 GMT+0300 (EAT)	58.0	2021-05-18	23:38	2.2.2-210413	3.3	N/A	meds-ampicillin; meds-dextrose; meds-gentamicin; meds-saline	4	2	false	abx-selection.AMP-GEN	true	true	0	false	false	true	false	gestation.TERM	heart-rate.101-TO-160		false	maternal-hiv.NEGATIVE	viewed	meds-ampicillin-vial.500-MG	viewed	meds-gentamicin-vial.80-MG-2-ML	true	respiratory-rate.30-TO-60	true	false	37.2	false	3.3		true	true					false
uganda+tororo+mulanda	initial	20210519090604758-O9DGrk5KK9	true	MUL-02	Wed May 19 2021 12:06:04 GMT+0300 (EAT)	2.0	2021-05-19	12:06	2.2.2-210413	3.3	N/A	meds-ampicillin; meds-gentamicin	2	2	false	abx-selection.AMP-GEN	false	true	0	false	false	true	false	gestation.TERM	heart-rate.101-TO-160	maternal-diabetes.NO	false	maternal-hiv.NEGATIVE	viewed	meds-ampicillin-vial.500-MG	viewed	meds-gentamicin-vial.80-MG-2-ML	true	respiratory-rate.30-TO-60	false	false	36.8	false	3.3								true
uganda+tororo+mulanda	initial	20210519092019101-O9DGrk5KK9	true	MUL-02	Wed May 19 2021 12:20:19 GMT+0300 (EAT)	0.5	2021-05-19	12:20	2.2.2-210413	2.7	N/A				false		false		0	false	false	false	false	gestation.TERM	heart-rate.101-TO-160	maternal-diabetes.NO	false	maternal-hiv.NEGATIVE					true	respiratory-rate.30-TO-60	false	false	36.7	false	2.7	false							true
uganda+tororo+mulanda	initial	20210522112810231-O9DGrk5KK9	true	MUL-02	Sat May 22 2021 14:28:10 GMT+0300 (EAT)	1.0	2021-05-22	14:28	2.2.2-210413	4	N/A				false		false		0	false	false	false	false	gestation.TERM	heart-rate.101-TO-160	maternal-diabetes.NO	false	maternal-hiv.NEGATIVE					true	respiratory-rate.30-TO-60	false	false	36.8	false	4	false							true
uganda+tororo+mulanda	initial	20210528051223965-O9DGrk5KK9	true	MUL-02	Fri May 28 2021 08:12:23 GMT+0300 (EAT)	4.0	2021-05-28	08:12	2.2.2-210413	3.3	N/A	meds-ampicillin; meds-gentamicin	2	2	false	abx-selection.AMP-GEN	false	true	0	false	false	false	true	gestation.TERM	heart-rate.101-TO-160	maternal-diabetes.NO	false	maternal-hiv.NEGATIVE	viewed	meds-ampicillin-vial.500-MG	viewed	meds-gentamicin-vial.80-MG-2-ML	true	respiratory-rate.30-TO-60	false	false	37	false	3.3								true
uganda+tororo+mulanda	initial	20210528184958295-O9DGrk5KK9	true	MUL-02	Fri May 28 2021 21:49:58 GMT+0300 (EAT)	0.5	2021-05-28	21:49	2.2.2-210413	2.5	N/A				false		false		0	false	false	false	false	gestation.TERM	heart-rate.101-TO-160	maternal-diabetes.NO	false	maternal-hiv.NEGATIVE					true	respiratory-rate.30-TO-60	false	false	36.9	false	2.5	false							true
uganda+tororo+mulanda	initial	20210529043327441-O9DGrk5KK9	true	MUL-02	Sat May 29 2021 07:33:27 GMT+0300 (EAT)	1.0	2021-05-29	07:33	2.2.2-210413	3.8	N/A				false		false		0	false	false	false	false	gestation.TERM	heart-rate.101-TO-160	maternal-diabetes.NO	false	maternal-hiv.NEGATIVE					true	respiratory-rate.30-TO-60	false	false	37	false	3.8	false							true
uganda+tororo+mulanda	initial	20210529232701556-8oyENztgZ	true	MUL-07	Sun May 30 2021 02:27:01 GMT+0300 (EAT)	1.0	2021-05-30	02:27	2.2.2-210413	3.5	N/A				false		false		0	false	false	false	false	gestation.TERM	heart-rate.101-TO-160	maternal-diabetes.NO	false	maternal-hiv.NEGATIVE					true	respiratory-rate.30-TO-60	false	false	37	false	3.5	false							true
uganda+tororo+mulanda	initial	20210605052400637-2FY01pgIJV	true	MUL-03	Sat Jun 05 2021 08:24:00 GMT+0300 (EAT)	2.0	2021-06-05	08:24	2.2.2-210413	4.5	N/A				false		false		0	false	false	false	false	gestation.TERM	heart-rate.101-TO-160		false	maternal-hiv.NEGATIVE					true	respiratory-rate.30-TO-60	false	false	37	false	4.5	false							true
uganda+tororo+mulanda	initial	20210605075157702-xfSvddQrOw	false	MUL-06	Sat Jun 05 2021 10:51:57 GMT+0300 (EAT)	9.0	2021-06-05	10:51	2.2.2-210413	3	N/A				true	abx-selection.AMP-GEN	true		0	true	false	true	true	gestation.TERM	heart-rate.75-TO-100		true						true	respiratory-rate.GREATER-THAN-60	true	false	37.9	true	3		false	false	REGULAR-NASAL
uganda+tororo+mulanda	initial	20210605122152748-O9DGrk5KK9	true	MUL-02	Sat Jun 05 2021 15:21:52 GMT+0300 (EAT)	1.0	2021-06-05	15:21	2.2.2-210413	2.6	N/A				false		false		0	false	false	false	false	gestation.TERM	heart-rate.101-TO-160	maternal-diabetes.NO	false	maternal-hiv.NEGATIVE					true	respiratory-rate.30-TO-60	false	false	36.8	false	2.6	false							true
uganda+tororo+mulanda	initial	20210605181426708-O9DGrk5KK9	true	MUL-02	Sat Jun 05 2021 21:14:26 GMT+0300 (EAT)	1.0	2021-06-05	21:14	2.2.2-210413	3.1	N/A				false		false		0	false	false	false	false	gestation.TERM	heart-rate.101-TO-160	maternal-diabetes.NO	false	maternal-hiv.NEGATIVE					true	respiratory-rate.30-TO-60	false	false	36.8	false	3.1	false							true
uganda+tororo+mulanda	initial	20210606170505693-O9DGrk5KK9	true	MUL-02	Sun Jun 06 2021 20:05:05 GMT+0300 (EAT)	1.0	2021-06-06	20:05	2.2.2-210413	2.7	N/A				false		false		0	false	false	false	false	gestation.TERM	heart-rate.101-TO-160	maternal-diabetes.NO	false	maternal-hiv.NEGATIVE					true	respiratory-rate.30-TO-60	false	false	36.9	false	2.7	false							true
uganda+tororo+mulanda	initial	20210608100416949-O9DGrk5KK9	false	MUL-02	Tue Jun 08 2021 13:04:16 GMT+0300 (EAT)	0.5	2021-06-08	13:04	2.2.2-210413	2.7	N/A				false		false		0	false	false	false	false	gestation.TERM	heart-rate.101-TO-160	maternal-diabetes.NO	false	maternal-hiv.NEGATIVE					true	respiratory-rate.30-TO-60	false	false	37	false	2.7	false
uganda+tororo+mulanda	initial	2021061308382671-8oyENztgZ	true	MUL-07	Sun Jun 13 2021 11:38:26 GMT+0300 (EAT)	3.0	2021-06-13	11:38	2.2.2-210413	2.5	N/A	meds-ampicillin; meds-gentamicin; meds-saline	3	2	false	abx-selection.AMP-GEN	true	true	0	false	false	true	false	gestation.TERM	heart-rate.101-TO-160		false	maternal-hiv.NEGATIVE	viewed	meds-ampicillin-vial.500-MG	viewed	meds-gentamicin-vial.80-MG-2-ML	true	respiratory-rate.30-TO-60	true	false	37	false	2.5		false	true					true
uganda+tororo+mulanda	initial	20210615044950156-O9DGrk5KK9	true	MUL-02	Tue Jun 15 2021 07:49:50 GMT+0300 (EAT)	1.0	2021-06-15	07:49	2.2.2-210413	2.6	N/A				false		false		0	false	false	false	false	gestation.TERM	heart-rate.101-TO-160	maternal-diabetes.NO	false	maternal-hiv.NEGATIVE					true	respiratory-rate.30-TO-60	false	false	36.8	false	2.6	false							true
uganda+tororo+mulanda	initial	20210616091602868-p4lnuyZbe	false	MUL-08	Wed Jun 16 2021 12:16:02 GMT+0300 (EAT)	4.0	2021-06-16	12:16	2.2.2-210413	3	N/A	meds-saline	1	0	true	abx-selection.AMP-GEN	true		0	false	false	false	false	gestation.TERM	heart-rate.101-TO-160		false						true	respiratory-rate.30-TO-60	true	false	38	true	3		false	true
uganda+tororo+mulanda	initial	20210616092911843-p4lnuyZbe	true	MUL-08	Wed Jun 16 2021 12:29:11 GMT+0300 (EAT)	4.0	2021-06-16	12:29	2.2.2-210413	3	N/A	meds-ampicillin; meds-dextrose; meds-gentamicin; meds-saline	4	2	true	abx-selection.AMP-GEN	true	true	0	true	false	false	false	gestation.TERM	heart-rate.101-TO-160		false	maternal-hiv.NEGATIVE	viewed	meds-ampicillin-vial.500-MG	viewed	meds-gentamicin-vial.80-MG-2-ML	true	respiratory-rate.GREATER-THAN-60	true	false	38	true	3		false	true	REGULAR-NASAL				false
uganda+tororo+mulanda	initial	2021062221532047-8oyENztgZ	true	MUL-07	Wed Jun 23 2021 00:53:20 GMT+0300 (EAT)	10.0	2021-06-23	00:53	2.2.2-210413	2.1	false	meds-ampicillin; meds-dextrose; meds-gentamicin; meds-saline	4	2	false	abx-selection.AMP-GEN	true	true	0	true	false	false	false	gestation.PRETERM	heart-rate.101-TO-160		false	maternal-hiv.NEGATIVE	viewed	meds-ampicillin-vial.500-MG	viewed	meds-gentamicin-vial.80-MG-2-ML	true	respiratory-rate.30-TO-60	true	false	37	true	2.1		false	true	REGULAR-NASAL	true	true	34
uganda+tororo+mulanda	initial	2021062518323559-O9DGrk5KK9	false	MUL-02	Fri Jun 25 2021 21:32:35 GMT+0300 (EAT)	14.0	2021-06-25	21:32	2.2.2-210413	2.5	N/A				true				0	true	false			gestation.TERM	heart-rate.75-TO-100								true	respiratory-rate.GREATER-THAN-60	true	false	36.6		2.5		false	false	resp-treatment.OTHER
uganda+tororo+mulanda	initial	20210625185231881-O9DGrk5KK9	false	MUL-02	Fri Jun 25 2021 21:52:31 GMT+0300 (EAT)	2.0	2021-06-25	21:52	2.2.2-210413	2.5	N/A				false	abx-selection.AMP-GEN	true		0	false	false	false	false	gestation.TERM	heart-rate.101-TO-160		false						true	respiratory-rate.30-TO-60	true	false	36.6	true	2.5		false	false
uganda+tororo+mulanda	initial	20210626064852674-O9DGrk5KK9	true	MUL-02	Sat Jun 26 2021 09:48:52 GMT+0300 (EAT)	2.0	2021-06-26	09:48	2.2.2-210413	2.5	N/A	meds-ampicillin; meds-gentamicin	2	2	false	abx-selection.AMP-GEN	false	true	0	false	false	false	false	gestation.TERM	heart-rate.101-TO-160	maternal-diabetes.NO	false	maternal-hiv.NEGATIVE	viewed	meds-ampicillin-vial.500-MG	viewed	meds-gentamicin-vial.80-MG-2-ML	true	respiratory-rate.30-TO-60	false	false	36.7	true	2.5								true
uganda+tororo+mulanda	initial	20210627115543294-O9DGrk5KK9	true	MUL-02	Sun Jun 27 2021 14:55:43 GMT+0300 (EAT)	0.5	2021-06-27	14:55	2.2.2-210413	2.6	N/A				false		false		0	false	false	false	false	gestation.TERM	heart-rate.101-TO-160	maternal-diabetes.NO	false	maternal-hiv.NEGATIVE					true	respiratory-rate.30-TO-60	false	false	36.9	false	2.6	false							true
uganda+tororo+mulanda	initial	20210627115751295-O9DGrk5KK9	true	MUL-02	Sun Jun 27 2021 14:57:51 GMT+0300 (EAT)	0.5	2021-06-27	14:57	2.2.2-210413	3.4	N/A				false		false		0	false	false	false	false	gestation.TERM	heart-rate.101-TO-160	maternal-diabetes.NO	false	maternal-hiv.NEGATIVE					true	respiratory-rate.30-TO-60	false	false	36.9	false	3.4	false							true
uganda+tororo+mulanda	initial	20210707091615856-O9DGrk5KK9	true	MUL-02	Wed Jul 07 2021 12:16:15 GMT+0300 (EAT)	1.0	2021-07-07	12:16	2.2.2-210413	2.9	N/A				false		false		0	false	false	false	false	gestation.TERM	heart-rate.101-TO-160	maternal-diabetes.NO	false	maternal-hiv.NEGATIVE					true	respiratory-rate.30-TO-60	false	false	37	false	2.9	false							true
uganda+tororo+mulanda	initial	20210708062945496-O9DGrk5KK9	true	MUL-02	Thu Jul 08 2021 09:29:45 GMT+0300 (EAT)	1.0	2021-07-08	09:29	2.2.2-210413	3.5	N/A				false		false		0	false	false	false	false	gestation.TERM	heart-rate.101-TO-160	maternal-diabetes.NO	false	maternal-hiv.NEGATIVE					true	respiratory-rate.30-TO-60	false	false	36.9	false	3.5	false							true
uganda+tororo+mulanda	initial	20210708131344393-2FY01pgIJV	true	MUL-03	Thu Jul 08 2021 16:13:44 GMT+0300 (EAT)	4.0	2021-07-08	16:13	2.2.2-210413	2.5	N/A				false		false		0	false	false	false	false	gestation.TERM	heart-rate.101-TO-160	maternal-diabetes.NO	false	maternal-hiv.NEGATIVE					true	respiratory-rate.30-TO-60	false	false	37.1	false	2.5	false							true
uganda+tororo+mulanda	initial	20210714175611504-O9DGrk5KK9	true	MUL-02	Wed Jul 14 2021 20:56:11 GMT+0300 (EAT)	1.0	2021-07-14	20:56	2.2.2-210413	3.1	N/A				false		false		0	false	false	false	false	gestation.TERM	heart-rate.101-TO-160	maternal-diabetes.NO	false	maternal-hiv.NEGATIVE					true	respiratory-rate.30-TO-60	false	false	36.9	false	3.1	false							true
uganda+tororo+mulanda	initial	20210716040425818-2FY01pgIJV	true	MUL-03	Fri Jul 16 2021 07:04:25 GMT+0300 (EAT)	2.0	2021-07-16	07:04	2.2.2-210413	3	N/A				false		false		0	false	false	false	false	gestation.TERM	heart-rate.101-TO-160	maternal-diabetes.NO	false	maternal-hiv.NEGATIVE					true	respiratory-rate.30-TO-60	false	false	36.9	false	3	false							true
uganda+tororo+mulanda	initial	20210717141536364-O9DGrk5KK9	true	MUL-02	Sat Jul 17 2021 17:15:36 GMT+0300 (EAT)	2.0	2021-07-17	17:15	2.2.2-210413	2.7	N/A	meds-ampicillin; meds-gentamicin	2	2	false	abx-selection.AMP-GEN	false	true	0	false	false	true	false	gestation.TERM	heart-rate.101-TO-160	maternal-diabetes.NO	false	maternal-hiv.NEGATIVE	viewed	meds-ampicillin-vial.500-MG	viewed	meds-gentamicin-vial.80-MG-2-ML	true	respiratory-rate.30-TO-60	false	false	36.6	false	2.7								true
uganda+tororo+mulanda	initial	20210718073719964-O9DGrk5KK9	true	MUL-02	Sun Jul 18 2021 10:37:19 GMT+0300 (EAT)	1.0	2021-07-18	10:37	2.2.2-210413	2.9	N/A				false		false		0	false	false	false	false	gestation.TERM	heart-rate.101-TO-160	maternal-diabetes.NO	false	maternal-hiv.NEGATIVE					true	respiratory-rate.30-TO-60	false	false	37	false	2.9	false							true
uganda+tororo+mulanda	initial	20210718182528661-xfSvddQrOw	true	MUL-06	Sun Jul 18 2021 21:25:28 GMT+0300 (EAT)	59.0	2021-07-18	21:25	2.2.2-210413	2.3	true	meds-ampicillin; meds-dextrose; meds-gentamicin	3	2	true	abx-selection.AMP-GEN	true	true	0	true	false	false	false	gestation.PRETERM	heart-rate.75-TO-100		false	maternal-hiv.NEGATIVE	viewed	meds-ampicillin-vial.500-MG	viewed	meds-gentamicin-vial.80-MG-2-ML	true	respiratory-rate.LESS-THAN-30	true	false	38.2	true	2.3		false	false	resp-treatment.OTHER	false	true	32
uganda+tororo+mulanda	initial	20210718195015788-xfSvddQrOw	true	MUL-06	Sun Jul 18 2021 22:50:15 GMT+0300 (EAT)	12.0	2021-07-18	22:50	2.2.2-210413	2.9	N/A	meds-ampicillin; meds-gentamicin	2	2	true	abx-selection.AMP-GEN	true	true	0	false	false	false	false	gestation.TERM	heart-rate.75-TO-100		true	maternal-hiv.NEGATIVE	viewed	meds-ampicillin-vial.500-MG	viewed	meds-gentamicin-vial.80-MG-2-ML	true	respiratory-rate.30-TO-60	true	false	38	false	2.9		false	false					true
uganda+tororo+mulanda	initial	20210719071935394-xfSvddQrOw	true	MUL-06	Mon Jul 19 2021 10:19:35 GMT+0300 (EAT)	20.0	2021-07-19	10:19	2.2.2-210413	2.3	true	meds-ampicillin; meds-cefotaxime; meds-dextrose	3	2	false	abx-selection.AMP-CEF	true	true	0	false	false	false	false	gestation.PRETERM	heart-rate.101-TO-160		false	maternal-hiv.NEGATIVE	viewed	meds-ampicillin-vial.500-MG			true	respiratory-rate.30-TO-60	true	false	37	true	2.3		false	false		false	true	32
uganda+tororo+mulanda	initial	20210720191357308-xfSvddQrOw	true	MUL-06	Tue Jul 20 2021 22:13:57 GMT+0300 (EAT)	25.0	2021-07-20	22:13	2.2.2-210413	2.6	N/A	meds-ampicillin; meds-gentamicin	2	2	false	abx-selection.AMP-GEN	true	true	0	false	false	false	false	gestation.TERM	heart-rate.101-TO-160		false	maternal-hiv.NEGATIVE	viewed	meds-ampicillin-vial.500-MG	viewed	meds-gentamicin-vial.80-MG-2-ML	true	respiratory-rate.30-TO-60	true	false	37.8	false	2.6		false	false					true
uganda+tororo+mulanda	initial	20210805164452613-O9DGrk5KK9	true	MUL-02	Thu Aug 05 2021 19:44:52 GMT+0300 (EAT)	1.0	2021-08-05	19:44	2.2.2-210413	2.7	N/A				false		false		0	false	false	false	false	gestation.TERM	heart-rate.101-TO-160	maternal-diabetes.NO	false	maternal-hiv.NEGATIVE					true	respiratory-rate.30-TO-60	false	false	36.9	false	2.7	false							true
uganda+tororo+mulanda	initial	20210805165541472-O9DGrk5KK9	true	MUL-02	Thu Aug 05 2021 19:55:41 GMT+0300 (EAT)	1.0	2021-08-05	19:55	2.2.2-210413	2.7	N/A				false		false		0	false	false	false	false	gestation.TERM	heart-rate.101-TO-160	maternal-diabetes.NO	false	maternal-hiv.NEGATIVE					true	respiratory-rate.30-TO-60	false	false	37	false	2.7	false							true
uganda+tororo+mulanda	initial	20210809061804860-O9DGrk5KK9	true	MUL-02	Mon Aug 09 2021 09:18:04 GMT+0300 (EAT)	4.0	2021-08-09	09:18	2.2.2-210413	4.5	N/A	meds-ampicillin; meds-gentamicin; meds-nevirapine	3	2	false	abx-selection.AMP-GEN	true	true	0	false	false	true	false	gestation.TERM	heart-rate.101-TO-160		false	maternal-hiv.POSITIVE	viewed	meds-ampicillin-vial.500-MG	viewed	meds-gentamicin-vial.80-MG-2-ML	true	respiratory-rate.30-TO-60	true	false	37.3	false	4.5		false	false					true		arv-available.NEVIRAPINE
uganda+tororo+mulanda	initial	20210816185243130-2FY01pgIJV	true	MUL-03	Mon Aug 16 2021 21:52:43 GMT+0300 (EAT)	2.0	2021-08-16	21:52	2.2.2-210614b	3	N/A				false		false		0	false	false	false	false	gestation.TERM	heart-rate.101-TO-160	maternal-diabetes.NO	false	maternal-hiv.NEGATIVE					true	respiratory-rate.30-TO-60	false	false	37	false	3	false							true
uganda+tororo+mulanda	initial	20210817123056539-xfSvddQrOw	true	MUL-06	Tue Aug 17 2021 15:30:56 GMT+0300 (EAT)	15.0	2021-08-17	15:30	2.2.2-210614b	3.9	N/A	meds-ampicillin; meds-gentamicin	2	2	true	abx-selection.AMP-GEN	true	true	0	false	false	false	false	gestation.TERM	heart-rate.75-TO-100		true	maternal-hiv.NEGATIVE	viewed	meds-ampicillin-vial.500-MG	viewed	meds-gentamicin-vial.80-MG-2-ML	true	respiratory-rate.30-TO-60	true	false	38.2	false	3.9		false	false					true
uganda+tororo+mulanda	initial	20210817131837873-xfSvddQrOw	true	MUL-06	Tue Aug 17 2021 16:18:37 GMT+0300 (EAT)	5.0	2021-08-17	16:18	2.2.2-210614b	3	N/A				false		false		0	false	false	false	false	gestation.TERM	heart-rate.101-TO-160	maternal-diabetes.NO	false	maternal-hiv.NEGATIVE					true	respiratory-rate.30-TO-60	false	false	37	false	3	false							true
uganda+tororo+mulanda	initial	20210818034303911-8oyENztgZ	true	MUL-07	Wed Aug 18 2021 06:43:03 GMT+0300 (EAT)	1.0	2021-08-18	06:43	2.2.2-210614b	2.8	N/A				false		false		0	false	false	false	false	gestation.TERM	heart-rate.101-TO-160	maternal-diabetes.NO	false	maternal-hiv.NEGATIVE					true	respiratory-rate.30-TO-60	false	false	37	false	2.8	false							true
uganda+tororo+mulanda	initial	20210818034434904-8oyENztgZ	true	MUL-07	Wed Aug 18 2021 06:44:34 GMT+0300 (EAT)	0.5	2021-08-18	06:44	2.2.2-210614b	2	N/A				false		false		0	false	false	false	false	gestation.TERM	heart-rate.101-TO-160		false	maternal-hiv.NEGATIVE					true	respiratory-rate.30-TO-60	false	false	37	false	2	false							true
uganda+tororo+mulanda	initial	20210818034533246-8oyENztgZ	true	MUL-07	Wed Aug 18 2021 06:45:33 GMT+0300 (EAT)	0.5	2021-08-18	06:45	2.2.2-210614b	2.5	N/A				false		false		0	false	false	false	false	gestation.TERM	heart-rate.101-TO-160	maternal-diabetes.NO	false	maternal-hiv.NEGATIVE					true	respiratory-rate.30-TO-60	false	false	37	false	2.5	false							true
uganda+tororo+mulanda	initial	2021081803535893-8oyENztgZ	true	MUL-07	Wed Aug 18 2021 06:53:58 GMT+0300 (EAT)	0.5	2021-08-18	06:53	2.2.2-210614b	2.8	N/A				false		false		0	false	false	false	false	gestation.TERM	heart-rate.101-TO-160	maternal-diabetes.NO	false	maternal-hiv.NEGATIVE					true	respiratory-rate.30-TO-60	false	false	37	false	2.8	false							true
uganda+tororo+mulanda	initial	20210818035506856-8oyENztgZ	true	MUL-07	Wed Aug 18 2021 06:55:06 GMT+0300 (EAT)	0.5	2021-08-18	06:55	2.2.2-210614b	2	N/A				false		false		0	false	false	false	false	gestation.TERM	heart-rate.101-TO-160		false	maternal-hiv.NEGATIVE					true	respiratory-rate.30-TO-60	false	false	37	false	2	false							true
uganda+tororo+mulanda	initial	20210818035611128-8oyENztgZ	true	MUL-07	Wed Aug 18 2021 06:56:11 GMT+0300 (EAT)	0.5	2021-08-18	06:56	2.2.2-210614b	2.5	N/A				false		false		0	false	false	false	false	gestation.TERM	heart-rate.101-TO-160	maternal-diabetes.NO	false	maternal-hiv.NEGATIVE					true	respiratory-rate.30-TO-60	false	false	37	false	2.5	false							true
uganda+tororo+mulanda	initial	20210822041351766-8oyENztgZ	true	MUL-07	Sun Aug 22 2021 07:13:51 GMT+0300 (EAT)	1.0	2021-08-22	07:13	2.2.2-210614b	2.5	N/A				false		false		0	false	false	false	false	gestation.TERM	heart-rate.101-TO-160	maternal-diabetes.NO	false	maternal-hiv.NEGATIVE					true	respiratory-rate.30-TO-60	false	false	37	false	2.5	false							true
uganda+tororo+mulanda	initial	20210822041541749-8oyENztgZ	true	MUL-07	Sun Aug 22 2021 07:15:41 GMT+0300 (EAT)	1.0	2021-08-22	07:15	2.2.2-210614b	1	N/A				false		false		0	false	false	false	false	gestation.TERM	heart-rate.101-TO-160		false	maternal-hiv.NEGATIVE					true	respiratory-rate.30-TO-60	false	false	37	false	1	false							true
uganda+tororo+mulanda	initial	20210822041748862-8oyENztgZ	true	MUL-07	Sun Aug 22 2021 07:17:48 GMT+0300 (EAT)	1.0	2021-08-22	07:17	2.2.2-210614b	2.4	N/A				false		false		0	false	false	false	false	gestation.TERM	heart-rate.101-TO-160		false	maternal-hiv.NEGATIVE					true	respiratory-rate.30-TO-60	false	false	37	false	2.4	false							true
uganda+tororo+mulanda	initial	20210822050741665-8oyENztgZ	true	MUL-07	Sun Aug 22 2021 08:07:41 GMT+0300 (EAT)	0.5	2021-08-22	08:07	2.2.2-210614b	2.6	N/A				false		false		0	false	false	false	false	gestation.TERM	heart-rate.101-TO-160	maternal-diabetes.NO	false	maternal-hiv.NEGATIVE					true	respiratory-rate.30-TO-60	false	false	37	false	2.6	false							true
uganda+tororo+mulanda	initial	20210824171834701-O9DGrk5KK9	true	MUL-02	Tue Aug 24 2021 20:18:34 GMT+0300 (EAT)	1.0	2021-08-24	20:18	2.2.2-210614b	2.5	N/A				false		false		0	false	false	false	false	gestation.TERM	heart-rate.101-TO-160	maternal-diabetes.NO	false	maternal-hiv.NEGATIVE					true	respiratory-rate.30-TO-60	false	false	37.1	false	2.5	false							true
uganda+tororo+mulanda	initial	20210824172142512-O9DGrk5KK9	true	MUL-02	Tue Aug 24 2021 20:21:42 GMT+0300 (EAT)	1.0	2021-08-24	20:21	2.2.2-210614b	2.8	N/A				false		false		0	false	false	false	false	gestation.TERM	heart-rate.101-TO-160	maternal-diabetes.NO	false	maternal-hiv.NEGATIVE					true	respiratory-rate.30-TO-60	false	false	37	false	2.8	false							true
uganda+tororo+mulanda	initial	20210830151722432-8oyENztgZ	true	MUL-07	Mon Aug 30 2021 18:17:22 GMT+0300 (EAT)	0.5	2021-08-30	18:17	2.2.2-210614b	3.8	N/A				false		false		0	false	false	false	false	gestation.TERM	heart-rate.101-TO-160	maternal-diabetes.NO	false	maternal-hiv.NEGATIVE					true	respiratory-rate.30-TO-60	false	false	37	false	3.8	false							true
uganda+tororo+mulanda	initial	20210831073136258-UjshgKBVH	true	MUL-05	Tue Aug 31 2021 10:31:36 GMT+0300 (EAT)	1.0	2021-08-31	10:31	2.2.2-210614b	2.5	N/A				false		false		0	false	false	false	false	gestation.TERM	heart-rate.101-TO-160	maternal-diabetes.NO	false	maternal-hiv.NEGATIVE					true	respiratory-rate.30-TO-60	false	false	37	false	2.5	false							true
uganda+tororo+mulanda	initial	20210901080107154-p4lnuyZbe	true	MUL-08	Wed Sep 01 2021 11:01:07 GMT+0300 (EAT)	2.0	2021-09-01	11:01	2.2.2-210614b	3	N/A				false		false		0	false	false	false	false	gestation.TERM	heart-rate.101-TO-160	maternal-diabetes.NO	false	maternal-hiv.NEGATIVE					true	respiratory-rate.30-TO-60	false	false	37	false	3	false							true
uganda+tororo+mulanda	initial	2021090110321612-p4lnuyZbe	true	MUL-08	Wed Sep 01 2021 13:32:16 GMT+0300 (EAT)	54.0	2021-09-01	13:32	2.2.2-210614b	1.2	true	meds-ampicillin; meds-dextrose+bolus; meds-gentamicin; meds-saline	4	2	true	abx-selection.AMP-GEN	true	true	0	true	false	false	false	gestation.PRETERM	heart-rate.GREATER-THAN-160		false	maternal-hiv.NEGATIVE	viewed	meds-ampicillin-vial.500-MG	viewed	meds-gentamicin-vial.80-MG-2-ML	true	respiratory-rate.GREATER-THAN-60	true	true	37	false	1.2		true	true	REGULAR-NASAL	false	true	32
uganda+tororo+mulanda	initial	20210901180130458-2FY01pgIJV	true	MUL-03	Wed Sep 01 2021 21:01:30 GMT+0300 (EAT)	3.0	2021-09-01	21:01	2.2.2-210614b	2.4	N/A				false		false		0	false	false	false	false	gestation.TERM	heart-rate.101-TO-160		false	maternal-hiv.NEGATIVE					true	respiratory-rate.30-TO-60	false	false	37	false	2.4	false							true
uganda+tororo+mulanda	initial	20210901180809671-2FY01pgIJV	true	MUL-03	Wed Sep 01 2021 21:08:09 GMT+0300 (EAT)	2.0	2021-09-01	21:08	2.2.2-210614b	3.2	N/A				false		false		0	false	false	false	false	gestation.TERM	heart-rate.101-TO-160	maternal-diabetes.NO	false	maternal-hiv.NEGATIVE					true	respiratory-rate.30-TO-60	false	false	37	false	3.2	false							true
uganda+tororo+mulanda	initial	20210902094649865-p4lnuyZbe	false	MUL-08	Thu Sep 02 2021 12:46:49 GMT+0300 (EAT)	14.0	2021-09-02	12:46	2.2.2-210614b	1	true				true				0	true	false			gestation.PRETERM	heart-rate.LESS-THAN-75								true	respiratory-rate.LESS-THAN-30	true		36.3		1				resp-treatment.CANT-TREAT			30
uganda+tororo+mulanda	initial	20210905170300893-2FY01pgIJV	true	MUL-03	Sun Sep 05 2021 20:03:00 GMT+0300 (EAT)	2.0	2021-09-05	20:03	2.2.2-210614b	3	N/A				false		false		0	false	false	false	false	gestation.TERM	heart-rate.101-TO-160	maternal-diabetes.NO	false	maternal-hiv.NEGATIVE					true	respiratory-rate.30-TO-60	false	false	36.9	false	3	false							true
uganda+tororo+mulanda	initial	20210905171208394-2FY01pgIJV	true	MUL-03	Sun Sep 05 2021 20:12:08 GMT+0300 (EAT)	3.0	2021-09-05	20:12	2.2.2-210614b	3	N/A				false		false		0	false	false	false	false	gestation.TERM	heart-rate.101-TO-160	maternal-diabetes.NO	false	maternal-hiv.NEGATIVE					true	respiratory-rate.30-TO-60	false	false	36.9	false	3	false							true
uganda+tororo+mulanda	initial	20210906032903459-O9DGrk5KK9	true	MUL-02	Mon Sep 06 2021 06:29:03 GMT+0300 (EAT)	1.0	2021-09-06	06:29	2.2.2-210614b	2.7	N/A				false		false		0	false	false	false	false	gestation.TERM	heart-rate.101-TO-160	maternal-diabetes.NO	false	maternal-hiv.NEGATIVE					true	respiratory-rate.30-TO-60	false	false	37.1	false	2.7	false							true
uganda+tororo+mulanda	initial	20210906034212791-O9DGrk5KK9	false	MUL-02	Mon Sep 06 2021 06:42:12 GMT+0300 (EAT)	1.0	2021-09-06	06:42	2.2.2-210614b	2.9	N/A				false		false		0	false	false	false	false	gestation.TERM	heart-rate.101-TO-160	maternal-diabetes.NO	false	maternal-hiv.NEGATIVE					true	respiratory-rate.30-TO-60	false	false	36.9	false	2.9	false
uganda+tororo+mulanda	initial	2021090603441053-O9DGrk5KK9	true	MUL-02	Mon Sep 06 2021 06:44:10 GMT+0300 (EAT)	3.0	2021-09-06	06:44	2.2.2-210614b	2.9	N/A				false		false		0	false	false	false	false	gestation.TERM	heart-rate.101-TO-160	maternal-diabetes.NO	false	maternal-hiv.NEGATIVE					true	respiratory-rate.30-TO-60	false	false	36.9	false	2.9	false							true
uganda+tororo+mulanda	initial	20210906035739159-O9DGrk5KK9	true	MUL-02	Mon Sep 06 2021 06:57:39 GMT+0300 (EAT)	0.5	2021-09-06	06:57	2.2.2-210614b	3	N/A				false		false		0	false	false	false	false	gestation.TERM	heart-rate.101-TO-160	maternal-diabetes.NO	false	maternal-hiv.NEGATIVE					true	respiratory-rate.30-TO-60	false	false	37	false	3	false							true
uganda+tororo+mulanda	initial	20210906040433920-O9DGrk5KK9	true	MUL-02	Mon Sep 06 2021 07:04:33 GMT+0300 (EAT)	0.5	2021-09-06	07:04	2.2.2-210614b	2.7	N/A				false		false		0	false	false	false	false	gestation.TERM	heart-rate.101-TO-160	maternal-diabetes.NO	false	maternal-hiv.NEGATIVE					true	respiratory-rate.30-TO-60	false	false	36.8	false	2.7	false							true
uganda+tororo+mulanda	initial	20210906041206817-O9DGrk5KK9	true	MUL-02	Mon Sep 06 2021 07:12:06 GMT+0300 (EAT)	1.0	2021-09-06	07:12	2.2.2-210614b	3.4	N/A				false		false		0	false	false	false	false	gestation.TERM	heart-rate.101-TO-160	maternal-diabetes.NO	false	maternal-hiv.NEGATIVE					true	respiratory-rate.30-TO-60	false	false	37.2	false	3.4	false							true
uganda+tororo+mulanda	initial	20210906041908437-O9DGrk5KK9	true	MUL-02	Mon Sep 06 2021 07:19:08 GMT+0300 (EAT)	1.0	2021-09-06	07:19	2.2.2-210614b	3	N/A				false		false		0	false	false	false	false	gestation.TERM	heart-rate.101-TO-160	maternal-diabetes.NO	false	maternal-hiv.NEGATIVE					true	respiratory-rate.30-TO-60	false	false	37.1	false	3	false							true
uganda+tororo+mulanda	initial	20210906042552102-O9DGrk5KK9	true	MUL-02	Mon Sep 06 2021 07:25:52 GMT+0300 (EAT)	0.5	2021-09-06	07:25	2.2.2-210614b	2.6	N/A				false		false		0	false	false	false	false	gestation.TERM	heart-rate.101-TO-160	maternal-diabetes.NO	false	maternal-hiv.NEGATIVE					true	respiratory-rate.30-TO-60	false	false	36.7	false	2.6	false							true
uganda+tororo+mulanda	initial	202109100341241-8oyENztgZ	true	MUL-07	Fri Sep 10 2021 06:41:24 GMT+0300 (EAT)	1.0	2021-09-10	06:41	2.2.2-210614b	2.8	N/A				false		false		0	false	false	false	false	gestation.TERM	heart-rate.101-TO-160	maternal-diabetes.NO	false	maternal-hiv.NEGATIVE					true	respiratory-rate.30-TO-60	false	false	37	false	2.8	false							true
uganda+tororo+mulanda	initial	20210910034249871-8oyENztgZ	true	MUL-07	Fri Sep 10 2021 06:42:49 GMT+0300 (EAT)	0.5	2021-09-10	06:42	2.2.2-210614b	4.2	N/A				false		false		0	false	false	false	false	gestation.TERM	heart-rate.101-TO-160		false	maternal-hiv.NEGATIVE					true	respiratory-rate.30-TO-60	false	false	37	false	4.2	false							true
uganda+tororo+mulanda	initial	20210910034350408-8oyENztgZ	true	MUL-07	Fri Sep 10 2021 06:43:50 GMT+0300 (EAT)	1.0	2021-09-10	06:43	2.2.2-210614b	2.5	N/A				false		false		0	false	false	false	false	gestation.TERM	heart-rate.101-TO-160	maternal-diabetes.NO	false	maternal-hiv.NEGATIVE					true	respiratory-rate.30-TO-60	false	false	37	false	2.5	false							true
uganda+tororo+mulanda	initial	20210910034536586-8oyENztgZ	true	MUL-07	Fri Sep 10 2021 06:45:36 GMT+0300 (EAT)	0.5	2021-09-10	06:45	2.2.2-210614b	2.2	N/A				false		false		0	false	false	false	false	gestation.TERM	heart-rate.101-TO-160		false	maternal-hiv.NEGATIVE					true	respiratory-rate.30-TO-60	false	false	37	false	2.2	false							true
uganda+tororo+mulanda	initial	20210910034624370-8oyENztgZ	true	MUL-07	Fri Sep 10 2021 06:46:24 GMT+0300 (EAT)	0.5	2021-09-10	06:46	2.2.2-210614b	3	N/A				false		false		0	false	false	false	false	gestation.TERM	heart-rate.101-TO-160	maternal-diabetes.NO	false	maternal-hiv.NEGATIVE					true	respiratory-rate.30-TO-60	false	false	37	false	3	false							true
uganda+tororo+mulanda	initial	20210912154216114-8oyENztgZ	true	MUL-07	Sun Sep 12 2021 18:42:16 GMT+0300 (EAT)	1.0	2021-09-12	18:42	2.2.2-210614b	4.2	N/A				false		false		0	false	false	false	false	gestation.TERM	heart-rate.101-TO-160		false	maternal-hiv.NEGATIVE					true	respiratory-rate.30-TO-60	false	false	37	false	4.2	false							true
uganda+tororo+mulanda	initial	2021091215425613-O9DGrk5KK9	true	MUL-02	Sun Sep 12 2021 18:42:56 GMT+0300 (EAT)	1.0	2021-09-12	18:42	2.2.2-210614b	2.7	N/A				false		false		0	false	false	false	false	gestation.TERM	heart-rate.101-TO-160	maternal-diabetes.NO	false	maternal-hiv.NEGATIVE					true	respiratory-rate.30-TO-60	false	false	37	false	2.7	false							true
uganda+tororo+mulanda	initial	20210912154340571-8oyENztgZ	true	MUL-07	Sun Sep 12 2021 18:43:40 GMT+0300 (EAT)	0.5	2021-09-12	18:43	2.2.2-210614b	3	N/A				false		false		0	false	false	false	false	gestation.TERM	heart-rate.101-TO-160	maternal-diabetes.NO	false	maternal-hiv.NEGATIVE					true	respiratory-rate.30-TO-60	false	false	37	false	3	false							true
uganda+tororo+mulanda	initial	20210912154434969-8oyENztgZ	true	MUL-07	Sun Sep 12 2021 18:44:34 GMT+0300 (EAT)	0.5	2021-09-12	18:44	2.2.2-210614b	2.7	N/A				false		false		0	false	false	false	false	gestation.TERM	heart-rate.101-TO-160	maternal-diabetes.NO	false	maternal-hiv.NEGATIVE					true	respiratory-rate.30-TO-60	false	false	37	false	2.7	false							true
uganda+tororo+mulanda	initial	20210912154520290-8oyENztgZ	true	MUL-07	Sun Sep 12 2021 18:45:20 GMT+0300 (EAT)	0.5	2021-09-12	18:45	2.2.2-210614b	2.2	N/A				false		false		0	false	false	false	false	gestation.TERM	heart-rate.101-TO-160		false	maternal-hiv.NEGATIVE					true	respiratory-rate.30-TO-60	false	false	37	false	2.2	false							true
uganda+tororo+mulanda	initial	20210912154603584-8oyENztgZ	true	MUL-07	Sun Sep 12 2021 18:46:03 GMT+0300 (EAT)	0.5	2021-09-12	18:46	2.2.2-210614b	3.5	N/A				false		false		0	false	false	false	false	gestation.TERM	heart-rate.101-TO-160	maternal-diabetes.NO	false	maternal-hiv.NEGATIVE					true	respiratory-rate.30-TO-60	false	false	37	false	3.5	false							true
uganda+tororo+mulanda	initial	20210912154648769-8oyENztgZ	true	MUL-07	Sun Sep 12 2021 18:46:48 GMT+0300 (EAT)	0.5	2021-09-12	18:46	2.2.2-210614b	2.8	N/A				false		false		0	false	false	false	false	gestation.TERM	heart-rate.101-TO-160	maternal-diabetes.NO	false	maternal-hiv.NEGATIVE					true	respiratory-rate.30-TO-60	false	false	37	false	2.8	false							true
uganda+tororo+mulanda	initial	20210915162806706-O9DGrk5KK9	true	MUL-02	Wed Sep 15 2021 19:28:06 GMT+0300 (EAT)	1.0	2021-09-15	19:28	2.2.2-210614b	2.6	N/A				false		false		0	false	false	false	false	gestation.TERM	heart-rate.101-TO-160	maternal-diabetes.NO	false	maternal-hiv.NEGATIVE					true	respiratory-rate.30-TO-60	false	false	37	false	2.6	false							true
uganda+tororo+mulanda	initial	20210915163810488-O9DGrk5KK9	true	MUL-02	Wed Sep 15 2021 19:38:10 GMT+0300 (EAT)	1.0	2021-09-15	19:38	2.2.2-210614b	2.7	N/A				false		false		0	false	false	false	false	gestation.TERM	heart-rate.101-TO-160	maternal-diabetes.NO	false	maternal-hiv.NEGATIVE					true	respiratory-rate.30-TO-60	false	false	36.8	false	2.7	false							true
uganda+tororo+mulanda	initial	20210917092725747-p4lnuyZbe	true	MUL-08	Fri Sep 17 2021 12:27:25 GMT+0300 (EAT)	21.0	2021-09-17	12:27	2.2.2-210614b	2.5	N/A	meds-ampicillin; meds-dextrose; meds-gentamicin; meds-saline	4	2	false	abx-selection.AMP-GEN	true	true	0	false	false	false	false	gestation.TERM	heart-rate.101-TO-160		false	maternal-hiv.NEGATIVE	viewed	meds-ampicillin-vial.500-MG	viewed	meds-gentamicin-vial.80-MG-2-ML	true	respiratory-rate.30-TO-60	true	false	37.2	true	2.5		false	true					false
uganda+tororo+mulanda	initial	20210925102700337-pz1Ihvs91	true	MUL-01	Sat Sep 25 2021 13:27:00 GMT+0300 (EAT)	4.0	2021-09-25	13:27	2.2.2-210614b	3.4	N/A	meds-ampicillin; meds-gentamicin	2	2	false	abx-selection.AMP-GEN	false	true	0	false	false	true	false	gestation.TERM	heart-rate.101-TO-160	maternal-diabetes.NO	false	maternal-hiv.NEGATIVE	viewed	meds-ampicillin-vial.500-MG	viewed	meds-gentamicin-vial.80-MG-2-ML	true	respiratory-rate.30-TO-60	false	false	37.9	false	3.4								true
uganda+tororo+mulanda	initial	20210928093533478-pz1Ihvs91	true	MUL-01	Tue Sep 28 2021 12:35:33 GMT+0300 (EAT)	12.0	2021-09-28	12:35	2.2.2-210614b	4.5	N/A	meds-ampicillin; meds-gentamicin; meds-saline	3	2	false	abx-selection.AMP-GEN	true	true	0	false	false	false	false	gestation.TERM	heart-rate.101-TO-160		false	maternal-hiv.NEGATIVE	viewed	meds-ampicillin-vial.500-MG	viewed	meds-gentamicin-vial.80-MG-2-ML	true	respiratory-rate.30-TO-60	true	false	37	true	4.5		false	true					true
uganda+tororo+mulanda	initial	20211002074738566-pz1Ihvs91	true	MUL-01	Sat Oct 02 2021 10:47:38 GMT+0300 (EAT)	2.0	2021-10-02	10:47	2.2.2-210614b	2.3	N/A	meds-ampicillin; meds-gentamicin	2	2	false	abx-selection.AMP-GEN	false	true	0	false	false	true	false	gestation.TERM	heart-rate.101-TO-160		false	maternal-hiv.NEGATIVE	viewed	meds-ampicillin-vial.500-MG	viewed	meds-gentamicin-vial.80-MG-2-ML	true	respiratory-rate.30-TO-60	false	false	37.8	true	2.3								true
uganda+tororo+mulanda	initial	20211003165551827-O9DGrk5KK9	true	MUL-02	Sun Oct 03 2021 19:55:51 GMT+0300 (EAT)	1.0	2021-10-03	19:55	2.2.2-210614b	3.4	N/A				false		false		0	false	false	false	false	gestation.TERM	heart-rate.101-TO-160	maternal-diabetes.NO	false	maternal-hiv.NEGATIVE					true	respiratory-rate.30-TO-60	false	false	36.9	false	3.4	false							true
uganda+tororo+mulanda	initial	20211004151550913-O9DGrk5KK9	true	MUL-02	Mon Oct 04 2021 18:15:50 GMT+0300 (EAT)	1.0	2021-10-04	18:15	2.2.2-210614b	3.7	N/A				false		false		0	false	false	false	false	gestation.TERM	heart-rate.101-TO-160	maternal-diabetes.NO	false	maternal-hiv.NEGATIVE					true	respiratory-rate.30-TO-60	false	false	36.6	false	3.7	false							true
uganda+tororo+mulanda	initial	20211012010830234-O9DGrk5KK9	true	MUL-02	Tue Oct 12 2021 04:08:30 GMT+0300 (EAT)	2.0	2021-10-12	04:08	2.2.2-210614b	2.6	N/A	meds-ampicillin; meds-gentamicin	2	2	false	abx-selection.AMP-GEN	false	true	0	false	false	true	false	gestation.TERM	heart-rate.101-TO-160	maternal-diabetes.NO	false	maternal-hiv.NEGATIVE	viewed	meds-ampicillin-vial.500-MG	viewed	meds-gentamicin-vial.80-MG-2-ML	true	respiratory-rate.30-TO-60	false	false	36.8	false	2.6								true
uganda+tororo+mulanda	initial	20211012012700306-O9DGrk5KK9	true	MUL-02	Tue Oct 12 2021 04:27:00 GMT+0300 (EAT)	1.0	2021-10-12	04:27	2.2.2-210614b	2.7	N/A				false		false		0	false	false	false	false	gestation.TERM	heart-rate.101-TO-160	maternal-diabetes.NO	false	maternal-hiv.NEGATIVE					true	respiratory-rate.30-TO-60	false	false	37	false	2.7	false							true
uganda+tororo+mulanda	initial	20211012041045102-O9DGrk5KK9	true	MUL-02	Tue Oct 12 2021 07:10:45 GMT+0300 (EAT)	1.0	2021-10-12	07:10	2.2.2-210614b	2.6	N/A				false		false		0	false	false	false	false	gestation.TERM	heart-rate.101-TO-160	maternal-diabetes.NO	false	maternal-hiv.NEGATIVE					true	respiratory-rate.30-TO-60	false	false	37	false	2.6	false							true
uganda+tororo+mulanda	initial	2021101304084086-O9DGrk5KK9	true	MUL-02	Wed Oct 13 2021 07:08:40 GMT+0300 (EAT)	1.0	2021-10-13	07:08	2.2.2-210614b	2.5	N/A				false		false		0	false	false	false	false	gestation.TERM	heart-rate.101-TO-160	maternal-diabetes.NO	false	maternal-hiv.NEGATIVE					true	respiratory-rate.30-TO-60	false	false	36.8	false	2.5	false							true
uganda+tororo+mulanda	initial	20211013041745824-O9DGrk5KK9	true	MUL-02	Wed Oct 13 2021 07:17:45 GMT+0300 (EAT)	0.5	2021-10-13	07:17	2.2.2-210614b	2.6	N/A				false		false		0	false	false	false	false	gestation.TERM	heart-rate.101-TO-160	maternal-diabetes.NO	false	maternal-hiv.NEGATIVE					true	respiratory-rate.30-TO-60	false	false	37	false	2.6	false							true
uganda+tororo+mulanda	initial	20211013182217461-O9DGrk5KK9	true	MUL-02	Wed Oct 13 2021 21:22:17 GMT+0300 (EAT)	2.0	2021-10-13	21:22	2.2.2-210614b	3.2	N/A				false		false		0	false	false	false	false	gestation.TERM	heart-rate.101-TO-160	maternal-diabetes.NO	false	maternal-hiv.NEGATIVE					true	respiratory-rate.30-TO-60	false	false	36.7	false	3.2	false							true
uganda+tororo+mulanda	initial	20211013183558113-O9DGrk5KK9	true	MUL-02	Wed Oct 13 2021 21:35:58 GMT+0300 (EAT)	1.0	2021-10-13	21:35	2.2.2-210614b	2.8	N/A				false		false		0	false	false	false	false	gestation.TERM	heart-rate.101-TO-160	maternal-diabetes.NO	false	maternal-hiv.NEGATIVE					true	respiratory-rate.30-TO-60	false	false	37	false	2.8	false							true
uganda+tororo+mulanda	initial	20211014034949108-O9DGrk5KK9	true	MUL-02	Thu Oct 14 2021 06:49:49 GMT+0300 (EAT)	0.5	2021-10-14	06:49	2.2.2-210614b	3.5	N/A				false		false		0	false	false	false	false	gestation.TERM	heart-rate.101-TO-160	maternal-diabetes.NO	false	maternal-hiv.NEGATIVE					true	respiratory-rate.30-TO-60	false	false	37	false	3.5	false							true
uganda+tororo+mulanda	initial	20211014040201393-O9DGrk5KK9	true	MUL-02	Thu Oct 14 2021 07:02:01 GMT+0300 (EAT)	1.0	2021-10-14	07:02	2.2.2-210614b	2.7	N/A				false		false		0	false	false	false	false	gestation.TERM	heart-rate.101-TO-160	maternal-diabetes.NO	false	maternal-hiv.NEGATIVE					true	respiratory-rate.30-TO-60	false	false	36.9	false	2.7	false							true
uganda+tororo+mulanda	initial	20211014173602509-2FY01pgIJV	true	MUL-03	Thu Oct 14 2021 20:36:02 GMT+0300 (EAT)	3.0	2021-10-14	20:36	2.2.2-210614b	2.7	N/A				false		false		0	false	false	false	false	gestation.TERM	heart-rate.101-TO-160	maternal-diabetes.NO	false	maternal-hiv.NEGATIVE					true	respiratory-rate.30-TO-60	false	false	37	false	2.7	false							true
uganda+tororo+mulanda	initial	20211014174554361-2FY01pgIJV	true	MUL-03	Thu Oct 14 2021 20:45:54 GMT+0300 (EAT)	6.0	2021-10-14	20:45	2.2.2-210614b	3.4	N/A				false		false		0	false	false	false	false	gestation.TERM	heart-rate.101-TO-160	maternal-diabetes.NO	false	maternal-hiv.NEGATIVE					true	respiratory-rate.30-TO-60	false	false	37.1	false	3.4	false							true
uganda+tororo+mulanda	initial	20211015095413859-uIc-dZNJU5	false	MUL-04	Fri Oct 15 2021 12:54:13 GMT+0300 (EAT)	5.0	2021-10-15	12:54	2.2.2-210614b	3.8	N/A				true				0	false	false			gestation.TERM	heart-rate.101-TO-160								true	respiratory-rate.30-TO-60	true		38.2		3.8		false	true
uganda+tororo+mulanda	initial	20211015100011144-uIc-dZNJU5	true	MUL-04	Fri Oct 15 2021 13:00:11 GMT+0300 (EAT)	8.0	2021-10-15	13:00	2.2.2-210614b	3.6	N/A	meds-ampicillin; meds-gentamicin; meds-saline	3	2	true	abx-selection.AMP-GEN	true	true	0	false	false	true	false	gestation.TERM	heart-rate.101-TO-160		false	maternal-hiv.NEGATIVE	viewed	meds-ampicillin-vial.250-MG	viewed	meds-gentamicin-vial.80-MG-2-ML	true	respiratory-rate.30-TO-60	true	false	38.1	true	3.6		false	true					true
uganda+tororo+mulanda	initial	20211015155053804-2FY01pgIJV	true	MUL-03	Fri Oct 15 2021 18:50:53 GMT+0300 (EAT)	1.0	2021-10-15	18:50	2.2.2-210614b	2.6	N/A				false		false		0	false	false	false	false	gestation.TERM	heart-rate.101-TO-160	maternal-diabetes.NO	false	maternal-hiv.NEGATIVE					true	respiratory-rate.30-TO-60	false	false	37	false	2.6	false							true
uganda+tororo+mulanda	initial	20211109072526356-pz1Ihvs91	true	MUL-01	Tue Nov 09 2021 10:25:26 GMT+0300 (EAT)	2.0	2021-11-09	10:25	2.2.2-210614b	3.5	N/A	meds-ampicillin; meds-gentamicin	2	2	false	abx-selection.AMP-GEN	false	true	0	false	false	false	false	gestation.TERM	heart-rate.101-TO-160	maternal-diabetes.NO	false	maternal-hiv.NEGATIVE	viewed	meds-ampicillin-vial.500-MG	viewed	meds-gentamicin-vial.80-MG-2-ML	true	respiratory-rate.30-TO-60	false	false	37	false	3.5	true							true
uganda+tororo+mulanda	initial	2021111112210750-uIc-dZNJU5	true	MUL-04	Thu Nov 11 2021 15:21:07 GMT+0300 (EAT)	1.0	2021-11-11	15:21	2.2.2-210614b	2.4	N/A				false		false		0	false	false	false	false	gestation.TERM	heart-rate.101-TO-160		false	maternal-hiv.NEGATIVE					true	respiratory-rate.30-TO-60	false	false	36.8	false	2.4	false							true
uganda+tororo+mukujju	initial	20210518124221102-ZnPRGchAz	true	MUK-01	Tue May 18 2021 15:42:21 GMT+0300 (EAT)	8.0	2021-05-18	15:42	2.2.2-210413	3.2	N/A	meds-nevirapine	1	0	false		false		0	false	false	false	false	gestation.TERM	heart-rate.101-TO-160	maternal-diabetes.NO	false	maternal-hiv.POSITIVE					true	respiratory-rate.30-TO-60	false	false	37.6	false	3.2	false							true		arv-available.NEVIRAPINE
uganda+tororo+mukujju	initial	20210518124318964-PC3giVS5Iy	true	MUK-04	Tue May 18 2021 15:43:18 GMT+0300 (EAT)	7.0	2021-05-18	15:43	2.2.2-210413	3.2	N/A	meds-nevirapine	1	0	false		false		0	false	false	false	false	gestation.TERM	heart-rate.101-TO-160	maternal-diabetes.NO	false	maternal-hiv.POSITIVE					true	respiratory-rate.30-TO-60	false	false	37.6	false	3.2	false							true		arv-available.NEVIRAPINE
uganda+tororo+mukujju	initial	20210518124422867-bOpCv5UIWD	false	MUK-03	Tue May 18 2021 15:44:22 GMT+0300 (EAT)	20.0	2021-05-18	15:44	2.2.2-210413	3.2	N/A				false				0	false	false			gestation.TERM	heart-rate.101-TO-160	maternal-diabetes.DONT-KNOW							true	respiratory-rate.30-TO-60	false	false	37.6		3.2
uganda+tororo+mukujju	initial	20210519180625959-ZnPRGchAz	true	MUK-01	Wed May 19 2021 21:06:25 GMT+0300 (EAT)	5.0	2021-05-19	21:06	2.2.2-210413	3.4	N/A	meds-ampicillin; meds-dextrose+bolus; meds-gentamicin; meds-saline	4	2	true	abx-selection.AMP-GEN	true	true	0	true	false	false	false	gestation.TERM	heart-rate.GREATER-THAN-160		false	maternal-hiv.NEGATIVE	viewed	meds-ampicillin-vial.500-MG	viewed	meds-gentamicin-vial.80-MG-2-ML	true	respiratory-rate.30-TO-60	true	true	36.2	false	3.4		true	true	REGULAR-NASAL				false
uganda+tororo+mukujju	initial	20210520001335738-pksP8jzus	true	MUK-07	Thu May 20 2021 03:13:35 GMT+0300 (EAT)	11.0	2021-05-20	03:13	2.2.2-210413	3.4	N/A	meds-ampicillin; meds-dextrose+bolus; meds-gentamicin; meds-saline	4	2	true	abx-selection.AMP-GEN	true	true	0	false	false	false	false	gestation.TERM	heart-rate.101-TO-160		false	maternal-hiv.NEGATIVE	viewed	meds-ampicillin-vial.500-MG	viewed	meds-gentamicin-vial.80-MG-2-ML	true	respiratory-rate.30-TO-60	true	true	39.8	false	3.4		true	true					true
uganda+tororo+mukujju	initial	20210520020527798-pksP8jzus	true	MUK-07	Thu May 20 2021 05:05:27 GMT+0300 (EAT)	5.0	2021-05-20	05:05	2.2.2-210413	3.4	N/A	meds-ampicillin; meds-gentamicin; meds-saline	3	2	false	abx-selection.AMP-GEN	true	true	0	false	false	false	false	gestation.TERM	heart-rate.101-TO-160		false	maternal-hiv.NEGATIVE	viewed	meds-ampicillin-vial.500-MG	viewed	meds-gentamicin-vial.80-MG-2-ML	true	respiratory-rate.30-TO-60	true	false	37	false	3.4		true	true					true
uganda+tororo+mukujju	initial	20210520072640694-pksP8jzus	true	MUK-07	Thu May 20 2021 10:26:40 GMT+0300 (EAT)	15.0	2021-05-20	10:26	2.2.2-210413	3.2	N/A	meds-ampicillin; meds-dextrose+bolus; meds-gentamicin; meds-saline	4	2	true	abx-selection.AMP-GEN	true	true	0	false	false	false	false	gestation.TERM	heart-rate.101-TO-160		false	maternal-hiv.NEGATIVE	viewed	meds-ampicillin-vial.500-MG	viewed	meds-gentamicin-vial.80-MG-2-ML	true	respiratory-rate.30-TO-60	true	true	38	false	3.2		true	true					true
uganda+tororo+mukujju	initial	20210520135709205-ZnPRGchAz	true	MUK-01	Thu May 20 2021 16:57:09 GMT+0300 (EAT)	2.0	2021-05-20	16:57	2.2.2-210413	3.2	N/A				false		false		0	false	false	false	false	gestation.TERM	heart-rate.101-TO-160	maternal-diabetes.NO	false	maternal-hiv.NEGATIVE					true	respiratory-rate.30-TO-60	false	false	37.2	false	3.2	false							true
uganda+tororo+mukujju	initial	20210520152416933-bOpCv5UIWD	false	MUK-03	Thu May 20 2021 18:24:16 GMT+0300 (EAT)	1.0	2021-05-20	18:24	2.2.2-210413	3.2	N/A								0	false	false			gestation.TERM									true		false				3.2
uganda+tororo+mukujju	initial	20210520204925803-pksP8jzus	true	MUK-07	Thu May 20 2021 23:49:25 GMT+0300 (EAT)	2.0	2021-05-20	23:49	2.2.2-210413	3	N/A				false		false		0	false	false	false	false	gestation.TERM	heart-rate.101-TO-160	maternal-diabetes.NO	false	maternal-hiv.NEGATIVE					true	respiratory-rate.30-TO-60	false	false	36.9	false	3	false							true
uganda+tororo+mukujju	initial	20210520205442299-pksP8jzus	false	MUK-07	Thu May 20 2021 23:54:42 GMT+0300 (EAT)	3.0	2021-05-20	23:54	2.2.2-210413	1.4	true				true				0	true	false			gestation.PRETERM	heart-rate.75-TO-100								true	respiratory-rate.LESS-THAN-30	true		36.2		1.4		true	true	REGULAR-NASAL			33
uganda+tororo+mukujju	initial	2021052020590593-pksP8jzus	false	MUK-07	Thu May 20 2021 23:59:05 GMT+0300 (EAT)	2.0	2021-05-20	23:59	2.2.2-210413	3.1	N/A	meds-saline	1	0	true				0	true	false			gestation.TERM	heart-rate.LESS-THAN-75								true	respiratory-rate.LESS-THAN-30	true		37		3.1		true	true	REGULAR-NASAL
uganda+tororo+mukujju	initial	20210521041742888-pksP8jzus	true	MUK-07	Fri May 21 2021 07:17:42 GMT+0300 (EAT)	1.0	2021-05-21	07:17	2.2.2-210413	2.7	N/A				false		false		0	false	false	false	false	gestation.TERM	heart-rate.101-TO-160	maternal-diabetes.NO	false	maternal-hiv.NEGATIVE					true	respiratory-rate.30-TO-60	false	false	37	false	2.7	false							true
uganda+tororo+mukujju	initial	20210521092335520-ZnPRGchAz	true	MUK-01	Fri May 21 2021 12:23:35 GMT+0300 (EAT)	3.0	2021-05-21	12:23	2.2.2-210413	3.4	N/A				false		false		0	false	false	false	false	gestation.TERM	heart-rate.101-TO-160	maternal-diabetes.NO	false	maternal-hiv.NEGATIVE					true	respiratory-rate.30-TO-60	false	false	37.3	false	3.4	false							true
uganda+tororo+mukujju	initial	20210521092805403-ZnPRGchAz	true	MUK-01	Fri May 21 2021 12:28:05 GMT+0300 (EAT)	1.0	2021-05-21	12:28	2.2.2-210413	3.3	N/A				false		false		0	false	false	false	false	gestation.TERM	heart-rate.101-TO-160	maternal-diabetes.NO	false	maternal-hiv.NEGATIVE					true	respiratory-rate.30-TO-60	false	false	37.1	false	3.3	false							true
uganda+tororo+mukujju	initial	20210521112111672-pksP8jzus	true	MUK-07	Fri May 21 2021 14:21:11 GMT+0300 (EAT)	4.0	2021-05-21	14:21	2.2.2-210413	1	true	meds-ampicillin; meds-dextrose+bolus; meds-gentamicin; meds-saline	4	2	true	abx-selection.AMP-GEN	true	true	0	true	false	false	false	gestation.PRETERM	heart-rate.GREATER-THAN-160		false	maternal-hiv.NEGATIVE	viewed	meds-ampicillin-vial.500-MG	viewed	meds-gentamicin-vial.80-MG-2-ML	true	respiratory-rate.GREATER-THAN-60	true	true	36.5	false	1		true	true	REGULAR-NASAL	false	true	32
uganda+tororo+mukujju	initial	2021052111313957-pksP8jzus	false	MUK-07	Fri May 21 2021 14:31:39 GMT+0300 (EAT)	1.0	2021-05-21	14:31	2.2.2-210413	3	N/A				true				0	true	false			gestation.TERM	heart-rate.GREATER-THAN-160								true	respiratory-rate.GREATER-THAN-60	true		38		3
uganda+tororo+mukujju	initial	20210522072555398-ITGSXD0Oz	true	MUK-08	Sat May 22 2021 10:25:55 GMT+0300 (EAT)	2.0	2021-05-22	10:25	2.2.2-210413	2.7	N/A				false		false		0	false	false	false	false	gestation.TERM	heart-rate.101-TO-160	maternal-diabetes.NO	false	maternal-hiv.NEGATIVE					true	respiratory-rate.30-TO-60	false	false	37	false	2.7	false							true
uganda+tororo+mukujju	initial	20210522072931530-ITGSXD0Oz	true	MUK-08	Sat May 22 2021 10:29:31 GMT+0300 (EAT)	5.0	2021-05-22	10:29	2.2.2-210413	3.1	N/A	meds-ampicillin; meds-gentamicin; meds-saline	3	2	true	abx-selection.AMP-GEN	true	true	0	false	false	false	false	gestation.POSTTERM	heart-rate.101-TO-160		false	maternal-hiv.NEGATIVE	viewed	meds-ampicillin-vial.500-MG	viewed	meds-gentamicin-vial.80-MG-2-ML	true	respiratory-rate.GREATER-THAN-60	true	false	37.5	false	3.1		false	true	REGULAR-NASAL				true
uganda+tororo+mukujju	initial	20210522163519513-ITGSXD0Oz	true	MUK-08	Sat May 22 2021 19:35:19 GMT+0300 (EAT)	1.0	2021-05-22	19:35	2.2.2-210413	2.7	N/A				false		false		0	false	false	false	false	gestation.TERM	heart-rate.101-TO-160	maternal-diabetes.NO	false	maternal-hiv.NEGATIVE					true	respiratory-rate.30-TO-60	false	false	36.7	false	2.7	false							true
uganda+tororo+mukujju	initial	20210523160556655-pksP8jzus	true	MUK-07	Sun May 23 2021 19:05:56 GMT+0300 (EAT)	1.0	2021-05-23	19:05	2.2.2-210413	2.8	N/A				false		false		0	false	false	false	false	gestation.TERM	heart-rate.101-TO-160	maternal-diabetes.NO	false	maternal-hiv.NEGATIVE					true	respiratory-rate.30-TO-60	false	false	37	false	2.8	false							true
uganda+tororo+mukujju	initial	2021052316093877-pksP8jzus	false	MUK-07	Sun May 23 2021 19:09:38 GMT+0300 (EAT)	0.5	2021-05-23	19:09	2.2.2-210413	2.7	N/A				false		false		0	false	false	false	false	gestation.TERM	heart-rate.101-TO-160	maternal-diabetes.NO	false	maternal-hiv.NEGATIVE					true	respiratory-rate.30-TO-60	false	false	37	false	2.7	false
uganda+tororo+mukujju	initial	20210523161044709-pksP8jzus	true	MUK-07	Sun May 23 2021 19:10:44 GMT+0300 (EAT)	0.5	2021-05-23	19:10	2.2.2-210413	2.7	N/A				false		false		0	false	false	false	false	gestation.TERM	heart-rate.101-TO-160	maternal-diabetes.NO	false	maternal-hiv.NEGATIVE					true	respiratory-rate.30-TO-60	false	false	37	false	2.7	false							true
uganda+tororo+mukujju	initial	2021052316120812-pksP8jzus	true	MUK-07	Sun May 23 2021 19:12:08 GMT+0300 (EAT)	0.5	2021-05-23	19:12	2.2.2-210413	3.8	N/A				false		false		0	false	false	false	false	gestation.TERM	heart-rate.101-TO-160	maternal-diabetes.NO	false	maternal-hiv.NEGATIVE					true	respiratory-rate.30-TO-60	false	false	36.9	false	3.8	false							true
uganda+tororo+mukujju	initial	20210523161326259-pksP8jzus	true	MUK-07	Sun May 23 2021 19:13:26 GMT+0300 (EAT)	0.5	2021-05-23	19:13	2.2.2-210413	3.3	N/A				false		false		0	false	false	false	false	gestation.TERM	heart-rate.101-TO-160	maternal-diabetes.NO	false	maternal-hiv.NEGATIVE					true	respiratory-rate.30-TO-60	false	false	37	false	3.3	false							true
uganda+tororo+mukujju	initial	20210523195147902-ZnPRGchAz	true	MUK-01	Sun May 23 2021 22:51:47 GMT+0300 (EAT)	1.0	2021-05-23	22:51	2.2.2-210413	3.2	N/A				false		false		0	false	false	false	false	gestation.TERM	heart-rate.101-TO-160	maternal-diabetes.NO	false	maternal-hiv.NEGATIVE					true	respiratory-rate.30-TO-60	false	false	37.2	false	3.2	false							true
uganda+tororo+mukujju	initial	20210523195309403-ZnPRGchAz	true	MUK-01	Sun May 23 2021 22:53:09 GMT+0300 (EAT)	1.0	2021-05-23	22:53	2.2.2-210413	3	N/A				false		false		0	false	false	false	false	gestation.TERM	heart-rate.101-TO-160	maternal-diabetes.NO	false	maternal-hiv.NEGATIVE					true	respiratory-rate.30-TO-60	false	false	36.5	false	3	false							true
uganda+tororo+mukujju	initial	20210523200418117-ZnPRGchAz	true	MUK-01	Sun May 23 2021 23:04:18 GMT+0300 (EAT)	1.0	2021-05-23	23:04	2.2.2-210413	3.5	N/A				false		false		0	false	false	false	false	gestation.TERM	heart-rate.101-TO-160	maternal-diabetes.NO	false	maternal-hiv.NEGATIVE					true	respiratory-rate.30-TO-60	false	false	36.9	false	3.5	false							true
uganda+tororo+mukujju	initial	20210523200846117-ZnPRGchAz	false	MUK-01	Sun May 23 2021 23:08:46 GMT+0300 (EAT)	0.5	2021-05-23	23:08	2.2.2-210413	2.7	N/A				false				0	false	false			gestation.TERM	heart-rate.101-TO-160								true	respiratory-rate.30-TO-60	true	false	36.5		2.7		false	false
uganda+tororo+mukujju	initial	20210523200948900-ZnPRGchAz	true	MUK-01	Sun May 23 2021 23:09:48 GMT+0300 (EAT)	1.0	2021-05-23	23:09	2.2.2-210413	2.7	N/A				false		false		0	false	false	false	false	gestation.TERM	heart-rate.101-TO-160	maternal-diabetes.NO	false	maternal-hiv.NEGATIVE					true	respiratory-rate.30-TO-60	false	false	36.5	false	2.7	false							true
uganda+tororo+mukujju	initial	2021052405455459-ZnPRGchAz	false	MUK-01	Mon May 24 2021 08:45:54 GMT+0300 (EAT)	0.5	2021-05-24	08:45	2.2.2-210413	2	false								0	false	false			gestation.PRETERM									true		false				2
uganda+tororo+mukujju	initial	20210524140020974-ZnPRGchAz	false	MUK-01	Mon May 24 2021 17:00:20 GMT+0300 (EAT)	0.5	2021-05-24	17:00	2.2.2-210413	3.4	N/A								0	false	false			gestation.TERM									true		false				3.4
uganda+tororo+mukujju	initial	20210524142828656-ZnPRGchAz	false	MUK-01	Mon May 24 2021 17:28:28 GMT+0300 (EAT)	1.0	2021-05-24	17:28	2.2.2-210413	2	false				true		false		0	false	false	false	false	gestation.PRETERM	heart-rate.101-TO-160		false						true	respiratory-rate.30-TO-60	false	false	36.4	false	2	true						35
uganda+tororo+mukujju	initial	20210524144822598-ZnPRGchAz	true	MUK-01	Mon May 24 2021 17:48:22 GMT+0300 (EAT)	0.5	2021-05-24	17:48	2.2.2-210413	3.6	N/A				false		false		0	false	false	false	false	gestation.TERM	heart-rate.101-TO-160	maternal-diabetes.NO	false	maternal-hiv.NEGATIVE					true	respiratory-rate.30-TO-60	false	false	37.1	false	3.6	false							true
uganda+tororo+mukujju	initial	20210524144921956-ZnPRGchAz	true	MUK-01	Mon May 24 2021 17:49:21 GMT+0300 (EAT)	1.0	2021-05-24	17:49	2.2.2-210413	3	N/A				false		false		0	false	false	false	false	gestation.TERM	heart-rate.101-TO-160	maternal-diabetes.NO	false	maternal-hiv.NEGATIVE					true	respiratory-rate.30-TO-60	false	false	36.7	false	3	false							true
uganda+tororo+mukujju	initial	20210524161842915-ITGSXD0Oz	false	MUK-08	Mon May 24 2021 19:18:42 GMT+0300 (EAT)	2.0	2021-05-24	19:18	2.2.2-210413	3.2	N/A				false	abx-selection.AMP-GEN	true		0	false	false	false	false	gestation.TERM	heart-rate.101-TO-160		false						true	respiratory-rate.30-TO-60	true	false	36.7	false	3.2		false	false
uganda+tororo+mukujju	initial	20210524162505789-ITGSXD0Oz	true	MUK-08	Mon May 24 2021 19:25:05 GMT+0300 (EAT)	1.0	2021-05-24	19:25	2.2.2-210413	3.2	N/A				false		false		0	false	false	false	false	gestation.TERM	heart-rate.101-TO-160	maternal-diabetes.NO	false	maternal-hiv.NEGATIVE					true	respiratory-rate.30-TO-60	false	false	36.7	false	3.2	false							true
uganda+tororo+mukujju	initial	20210524190502493-DShieuba0	true	MUK-05	Mon May 24 2021 22:05:02 GMT+0300 (EAT)	2.0	2021-05-24	22:05	2.2.2-210413	2.9	N/A	meds-ampicillin; meds-dextrose; meds-gentamicin; meds-saline	4	2	false	abx-selection.AMP-GEN	true	true	0	false	false	false	false	gestation.TERM	heart-rate.101-TO-160		false	maternal-hiv.NEGATIVE	viewed	meds-ampicillin-vial.500-MG	viewed	meds-gentamicin-vial.80-MG-2-ML	true	respiratory-rate.30-TO-60	true	false	37.1	false	2.9		true	true					false
uganda+tororo+mukujju	initial	20210525090703395-ITGSXD0Oz	true	MUK-08	Tue May 25 2021 12:07:03 GMT+0300 (EAT)	1.0	2021-05-25	12:07	2.2.2-210413	3.5	N/A				false		false		0	false	false	false	false	gestation.TERM	heart-rate.101-TO-160	maternal-diabetes.NO	false	maternal-hiv.NEGATIVE					true	respiratory-rate.30-TO-60	false	false	37.2	false	3.5	false							true
uganda+tororo+mukujju	initial	20210525155706536-pksP8jzus	true	MUK-07	Tue May 25 2021 18:57:06 GMT+0300 (EAT)	1.0	2021-05-25	18:57	2.2.2-210413	3.2	N/A				false		false		0	false	false	false	false	gestation.TERM	heart-rate.101-TO-160	maternal-diabetes.NO	false	maternal-hiv.NEGATIVE					true	respiratory-rate.30-TO-60	false	false	37	false	3.2	false							true
uganda+tororo+mukujju	initial	20210526104500320-ABbf2LLBnN	true	MUK-02	Wed May 26 2021 13:45:00 GMT+0300 (EAT)	2.0	2021-05-26	13:45	2.2.2-210413	3.2	N/A				false		false		0	false	false	false	false	gestation.TERM	heart-rate.101-TO-160	maternal-diabetes.NO	false	maternal-hiv.NEGATIVE					true	respiratory-rate.30-TO-60	false	false	36.9	false	3.2	false							true
uganda+tororo+mukujju	initial	20210526195626881-ITGSXD0Oz	true	MUK-08	Wed May 26 2021 22:56:26 GMT+0300 (EAT)	0.5	2021-05-26	22:56	2.2.2-210413	2.4	N/A				false		false		0	false	false	false	false	gestation.TERM	heart-rate.101-TO-160		false	maternal-hiv.NEGATIVE					true	respiratory-rate.30-TO-60	false	false	37	false	2.4	false							true
uganda+tororo+mukujju	initial	20210526195747276-ITGSXD0Oz	true	MUK-08	Wed May 26 2021 22:57:47 GMT+0300 (EAT)	0.5	2021-05-26	22:57	2.2.2-210413	3	N/A				false		false		0	false	false	false	false	gestation.TERM	heart-rate.101-TO-160	maternal-diabetes.NO	false	maternal-hiv.NEGATIVE					true	respiratory-rate.30-TO-60	false	false	37.2	false	3	false							true
uganda+tororo+mukujju	initial	20210527023433507-ofPpsEeAK	true	MUK-06	Thu May 27 2021 05:34:33 GMT+0300 (EAT)	1.0	2021-05-27	05:34	2.2.2-210413	3.2	N/A				false		false		0	false	false	false	false	gestation.TERM	heart-rate.101-TO-160	maternal-diabetes.NO	false	maternal-hiv.NEGATIVE					true	respiratory-rate.30-TO-60	false	false	37	false	3.2	false							true
uganda+tororo+mukujju	initial	20210527023559124-ITGSXD0Oz	false	MUK-08	Thu May 27 2021 05:35:59 GMT+0300 (EAT)	1.0	2021-05-27	05:35	2.2.2-210413	2.4	N/A				true				0	true	false			gestation.TERM	heart-rate.101-TO-160								true	respiratory-rate.GREATER-THAN-60	true	false	37.2		2.4		false	false	REGULAR-NASAL
uganda+tororo+mukujju	initial	2021052702373465-ofPpsEeAK	false	MUK-06	Thu May 27 2021 05:37:34 GMT+0300 (EAT)	1.0	2021-05-27	05:37	2.2.2-210413	2.7	N/A				false		false		0	false	false	false	false	gestation.TERM	heart-rate.101-TO-160	maternal-diabetes.NO	false	maternal-hiv.NEGATIVE					true	respiratory-rate.30-TO-60	false	false	36.9	false	2.7	false
uganda+tororo+mukujju	initial	2021052702375966-ITGSXD0Oz	false	MUK-08	Thu May 27 2021 05:37:59 GMT+0300 (EAT)	0.5	2021-05-27	05:37	2.2.2-210413	2.4	N/A				false		false		0	false	false	false	true	gestation.TERM	heart-rate.101-TO-160		false						true	respiratory-rate.30-TO-60	false	false	37.2	false	2.4
uganda+tororo+mukujju	initial	20210527023909366-ofPpsEeAK	true	MUK-06	Thu May 27 2021 05:39:09 GMT+0300 (EAT)	1.0	2021-05-27	05:39	2.2.2-210413	2.7	N/A				false		false		0	false	false	false	false	gestation.TERM	heart-rate.101-TO-160	maternal-diabetes.NO	false	maternal-hiv.NEGATIVE					true	respiratory-rate.30-TO-60	false	false	36.9	false	2.7	false							true
uganda+tororo+mukujju	initial	20210527191402415-ITGSXD0Oz	true	MUK-08	Thu May 27 2021 22:14:02 GMT+0300 (EAT)	0.5	2021-05-27	22:14	2.2.2-210413	3.2	N/A				false		false		0	false	false	false	false	gestation.TERM	heart-rate.101-TO-160	maternal-diabetes.NO	false	maternal-hiv.NEGATIVE					true	respiratory-rate.30-TO-60	false	false	37.1	false	3.2	false							true
uganda+tororo+mukujju	initial	20210528132418640-bOpCv5UIWD	true	MUK-03	Fri May 28 2021 16:24:18 GMT+0300 (EAT)	2.0	2021-05-28	16:24	2.2.2-210413	3.4	N/A				false		false		0	false	false	false	false	gestation.TERM	heart-rate.101-TO-160	maternal-diabetes.NO	false	maternal-hiv.NEGATIVE					true	respiratory-rate.30-TO-60	false	false	36.5	false	3.4	false							true
uganda+tororo+mukujju	initial	20210528175118135-DShieuba0	false	MUK-05	Fri May 28 2021 20:51:18 GMT+0300 (EAT)	1.0	2021-05-28	20:51	2.2.2-210413	3.5	N/A				false		false		0	false	false	false	false	gestation.TERM	heart-rate.101-TO-160	maternal-diabetes.NO	false						true	respiratory-rate.30-TO-60	false	false	37.2	false	3.5	false
uganda+tororo+mukujju	initial	20210528175849371-ABbf2LLBnN	false	MUK-02	Fri May 28 2021 20:58:49 GMT+0300 (EAT)	2.0	2021-05-28	20:58	2.2.2-210413	3.1	N/A	meds-saline	1	0	true	abx-selection.AMP-GEN	true		0	true	false	false	false	gestation.TERM	heart-rate.101-TO-160		false						true	respiratory-rate.GREATER-THAN-60	true	false	37.1	false	3.1		true	true	REGULAR-NASAL
uganda+tororo+mukujju	initial	20210528181516463-DShieuba0	true	MUK-05	Fri May 28 2021 21:15:16 GMT+0300 (EAT)	1.0	2021-05-28	21:15	2.2.2-210413	3.5	N/A				false		false		0	false	false	false	false	gestation.TERM	heart-rate.101-TO-160	maternal-diabetes.NO	false	maternal-hiv.NEGATIVE					true	respiratory-rate.30-TO-60	false	false	37.1	false	3.5	false							true
uganda+tororo+mukujju	initial	20210528181805695-ABbf2LLBnN	true	MUK-02	Fri May 28 2021 21:18:05 GMT+0300 (EAT)	1.0	2021-05-28	21:18	2.2.2-210413	3.2	N/A				false		false		0	false	false	false	false	gestation.TERM	heart-rate.101-TO-160	maternal-diabetes.NO	false	maternal-hiv.NEGATIVE					true	respiratory-rate.30-TO-60	false	false	37	false	3.2	false							true
uganda+tororo+mukujju	initial	20210529011015917-ITGSXD0Oz	true	MUK-08	Sat May 29 2021 04:10:15 GMT+0300 (EAT)	3.0	2021-05-29	04:10	2.2.2-210413	2.8	N/A	meds-ampicillin; meds-gentamicin	2	2	true	abx-selection.AMP-GEN	false	true	0	false	false	false	false	gestation.TERM	heart-rate.101-TO-160	maternal-diabetes.NO	false	maternal-hiv.NEGATIVE	viewed	meds-ampicillin-vial.500-MG	viewed	meds-gentamicin-vial.80-MG-2-ML	true	respiratory-rate.30-TO-60	false	false	34.9	true	2.8								true
uganda+tororo+mukujju	initial	20210529045648512-ITGSXD0Oz	true	MUK-08	Sat May 29 2021 07:56:48 GMT+0300 (EAT)	1.0	2021-05-29	07:56	2.2.2-210413	2.8	N/A	meds-ampicillin; meds-gentamicin	2	2	false	abx-selection.AMP-GEN	false	true	0	false	false	false	false	gestation.TERM	heart-rate.101-TO-160	maternal-diabetes.NO	false	maternal-hiv.NEGATIVE	viewed	meds-ampicillin-vial.500-MG	viewed	meds-gentamicin-vial.80-MG-2-ML	true	respiratory-rate.30-TO-60	false	false	37	true	2.8								true
uganda+tororo+mukujju	initial	20210529151001810-ABbf2LLBnN	true	MUK-02	Sat May 29 2021 18:10:01 GMT+0300 (EAT)	2.0	2021-05-29	18:10	2.2.2-210413	3	N/A	meds-ampicillin; meds-gentamicin	2	2	false	abx-selection.AMP-GEN	false	true	0	false	false	false	true	gestation.TERM	heart-rate.101-TO-160	maternal-diabetes.NO	false	maternal-hiv.NEGATIVE	viewed	meds-ampicillin-vial.500-MG	viewed	meds-gentamicin-vial.80-MG-2-ML	true	respiratory-rate.30-TO-60	false	false	37	false	3								true
uganda+tororo+mukujju	initial	20210529201010362-pksP8jzus	true	MUK-07	Sat May 29 2021 23:10:10 GMT+0300 (EAT)	1.0	2021-05-29	23:10	2.2.2-210413	2.9	N/A				false		false		0	false	false	false	false	gestation.TERM	heart-rate.101-TO-160	maternal-diabetes.NO	false	maternal-hiv.NEGATIVE					true	respiratory-rate.30-TO-60	false	false	37	false	2.9	false							true
uganda+tororo+mukujju	initial	2021053001463154-pksP8jzus	true	MUK-07	Sun May 30 2021 04:46:31 GMT+0300 (EAT)	1.0	2021-05-30	04:46	2.2.2-210413	3.3	N/A				false		false		0	false	false	false	false	gestation.TERM	heart-rate.101-TO-160	maternal-diabetes.NO	false	maternal-hiv.NEGATIVE					true	respiratory-rate.30-TO-60	false	false	37.1	false	3.3	false							true
uganda+tororo+mukujju	initial	20210530014817984-pksP8jzus	true	MUK-07	Sun May 30 2021 04:48:17 GMT+0300 (EAT)	1.0	2021-05-30	04:48	2.2.2-210413	3.4	N/A				false		false		0	false	false	false	false	gestation.TERM	heart-rate.101-TO-160	maternal-diabetes.NO	false	maternal-hiv.NEGATIVE					true	respiratory-rate.30-TO-60	false	false	37	false	3.4	false							true
uganda+tororo+mukujju	initial	20210530063327359-pksP8jzus	true	MUK-07	Sun May 30 2021 09:33:27 GMT+0300 (EAT)	5.0	2021-05-30	09:33	2.2.2-210413	3	N/A	meds-ampicillin; meds-gentamicin; meds-saline	3	2	true	abx-selection.AMP-GEN	true	true	0	true	false	false	true	gestation.TERM	heart-rate.75-TO-100		false	maternal-hiv.NEGATIVE	viewed	meds-ampicillin-vial.500-MG	viewed	meds-gentamicin-vial.80-MG-2-ML	true	respiratory-rate.LESS-THAN-30	true	false	37.4	false	3		false	true	REGULAR-NASAL				true
uganda+tororo+mukujju	initial	2021053108164646-DShieuba0	true	MUK-05	Mon May 31 2021 11:16:46 GMT+0300 (EAT)	3.0	2021-05-31	11:16	2.2.2-210413	3.1	N/A	meds-nevirapine	1	0	false		false		0	false	false	false	false	gestation.TERM	heart-rate.101-TO-160	maternal-diabetes.NO	false	maternal-hiv.POSITIVE					true	respiratory-rate.30-TO-60	false	false	37.2	false	3.1	false							true		arv-available.NEVIRAPINE
uganda+tororo+mukujju	initial	20210531200917250-pksP8jzus	true	MUK-07	Mon May 31 2021 23:09:17 GMT+0300 (EAT)	1.0	2021-05-31	23:09	2.2.2-210413	3.6	N/A				false		false		0	false	false	false	false	gestation.TERM	heart-rate.101-TO-160	maternal-diabetes.NO	false	maternal-hiv.NEGATIVE					true	respiratory-rate.30-TO-60	false	false	37.2	false	3.6	false							true
uganda+tororo+mukujju	initial	20210531201216497-pksP8jzus	true	MUK-07	Mon May 31 2021 23:12:16 GMT+0300 (EAT)	0.5	2021-05-31	23:12	2.2.2-210413	3.6	N/A				false		false		0	false	false	false	false	gestation.TERM	heart-rate.101-TO-160	maternal-diabetes.NO	false	maternal-hiv.NEGATIVE					true	respiratory-rate.30-TO-60	false	false	36.9	false	3.6	false							true
uganda+tororo+mukujju	initial	20210601161616828-SZa7ghHJX	true	NoviGuider	Tue Jun 01 2021 19:16:16 GMT+0300 (EAT)	0.5	2021-06-01	19:16	2.2.2-210413	3.4	N/A				false		false		0	false	false	false	false	gestation.TERM	heart-rate.101-TO-160	maternal-diabetes.NO	false	maternal-hiv.NEGATIVE					true	respiratory-rate.30-TO-60	false	false	37	false	3.4	false							true
uganda+tororo+mukujju	initial	20210601161723599-SZa7ghHJX	true	NoviGuider	Tue Jun 01 2021 19:17:23 GMT+0300 (EAT)	0.5	2021-06-01	19:17	2.2.2-210413	2.7	N/A				false		false		0	false	false	false	false	gestation.TERM	heart-rate.101-TO-160	maternal-diabetes.NO	false	maternal-hiv.NEGATIVE					true	respiratory-rate.30-TO-60	false	false	36.9	false	2.7	false							true
uganda+tororo+mukujju	initial	20210601161827783-SZa7ghHJX	true	NoviGuider	Tue Jun 01 2021 19:18:27 GMT+0300 (EAT)	3.0	2021-06-01	19:18	2.2.2-210413	2.4	N/A	meds-ampicillin; meds-dextrose; meds-gentamicin	3	2	true	abx-selection.AMP-GEN	true	true	0	true	false	false	false	gestation.TERM	heart-rate.75-TO-100		false	maternal-hiv.NEGATIVE	viewed	meds-ampicillin-vial.500-MG	viewed	meds-gentamicin-vial.80-MG-2-ML	true	respiratory-rate.GREATER-THAN-60	false	false	37	false	2.4		true	false	REGULAR-NASAL				false
uganda+tororo+mukujju	initial	20210603064725751-ABbf2LLBnN	true	MUK-02	Thu Jun 03 2021 09:47:25 GMT+0300 (EAT)	1.0	2021-06-03	09:47	2.2.2-210413	2.7	N/A				false		false		0	false	false	false	false	gestation.TERM	heart-rate.101-TO-160	maternal-diabetes.NO	false	maternal-hiv.NEGATIVE					true	respiratory-rate.30-TO-60	false	false	36.9	false	2.7	false							true
uganda+tororo+mukujju	initial	20210603064936484-ABbf2LLBnN	true	MUK-02	Thu Jun 03 2021 09:49:36 GMT+0300 (EAT)	1.0	2021-06-03	09:49	2.2.2-210413	2.8	N/A				false		false		0	false	false	false	false	gestation.TERM	heart-rate.101-TO-160	maternal-diabetes.NO	false	maternal-hiv.NEGATIVE					true	respiratory-rate.30-TO-60	false	false	37.1	false	2.8	false							true
uganda+tororo+mukujju	initial	20210603065114996-ABbf2LLBnN	true	MUK-02	Thu Jun 03 2021 09:51:14 GMT+0300 (EAT)	0.5	2021-06-03	09:51	2.2.2-210413	3	N/A				false		false		0	false	false	false	false	gestation.TERM	heart-rate.101-TO-160	maternal-diabetes.NO	false	maternal-hiv.NEGATIVE					true	respiratory-rate.30-TO-60	false	false	37	false	3	false							true
uganda+tororo+mukujju	initial	20210603065216936-ABbf2LLBnN	true	MUK-02	Thu Jun 03 2021 09:52:16 GMT+0300 (EAT)	1.0	2021-06-03	09:52	2.2.2-210413	2.7	N/A				false		false		0	false	false	false	false	gestation.TERM	heart-rate.101-TO-160	maternal-diabetes.NO	false	maternal-hiv.NEGATIVE					true	respiratory-rate.30-TO-60	false	false	37	false	2.7	false							true
uganda+tororo+mukujju	initial	20210603093728621-DShieuba0	false	MUK-05	Thu Jun 03 2021 12:37:28 GMT+0300 (EAT)	5.0	2021-06-03	12:37	2.2.2-210413	2.7	N/A				false		false		0	false	false	false	false	gestation.TERM	heart-rate.101-TO-160	maternal-diabetes.NO	false	maternal-hiv.NEGATIVE					true	respiratory-rate.30-TO-60	false	false	37.3	false	2.7	false
uganda+tororo+mukujju	initial	2021060418573494-ABbf2LLBnN	true	MUK-02	Fri Jun 04 2021 21:57:34 GMT+0300 (EAT)	1.0	2021-06-04	21:57	2.2.2-210413	4	N/A				false		false		0	false	false	false	false	gestation.TERM	heart-rate.101-TO-160	maternal-diabetes.NO	false	maternal-hiv.NEGATIVE					true	respiratory-rate.30-TO-60	false	false	37	false	4	false							true
uganda+tororo+mukujju	initial	20210605051203338-ZnPRGchAz	true	MUK-01	Sat Jun 05 2021 08:12:03 GMT+0300 (EAT)	1.0	2021-06-05	08:12	2.2.2-210413	3.2	N/A				false		false		0	false	false	false	false	gestation.TERM	heart-rate.101-TO-160	maternal-diabetes.NO	false	maternal-hiv.NEGATIVE					true	respiratory-rate.30-TO-60	false	false	36.6	false	3.2	false							true
uganda+tororo+mukujju	initial	20210605051327610-ZnPRGchAz	true	MUK-01	Sat Jun 05 2021 08:13:27 GMT+0300 (EAT)	1.0	2021-06-05	08:13	2.2.2-210413	2.7	N/A				false		false		0	false	false	false	false	gestation.TERM	heart-rate.101-TO-160	maternal-diabetes.NO	false	maternal-hiv.NEGATIVE					true	respiratory-rate.30-TO-60	false	false	36.8	false	2.7	false							true
uganda+tororo+mukujju	initial	20210605133408264-pksP8jzus	true	MUK-07	Sat Jun 05 2021 16:34:08 GMT+0300 (EAT)	1.0	2021-06-05	16:34	2.2.2-210413	2.4	N/A				false		false		0	false	false	false	false	gestation.TERM	heart-rate.101-TO-160		false	maternal-hiv.NEGATIVE					true	respiratory-rate.30-TO-60	false	false	37	false	2.4	false							true
uganda+tororo+mukujju	initial	20210605133546246-pksP8jzus	false	MUK-07	Sat Jun 05 2021 16:35:46 GMT+0300 (EAT)	5.0	2021-06-05	16:35	2.2.2-210413	2.5	false				true				0	true	false			gestation.PRETERM	heart-rate.75-TO-100								true	respiratory-rate.LESS-THAN-30	false		36.9		2.5		true	false	REGULAR-NASAL			36
uganda+tororo+mukujju	initial	20210605134129259-pksP8jzus	true	MUK-07	Sat Jun 05 2021 16:41:29 GMT+0300 (EAT)	20.0	2021-06-05	16:41	2.2.2-210413	2.5	false	meds-ampicillin; meds-dextrose; meds-gentamicin	3	2	true	abx-selection.AMP-GEN	true	true	0	true	false	false	false	gestation.PRETERM	heart-rate.75-TO-100		false	maternal-hiv.NEGATIVE	viewed	meds-ampicillin-vial.500-MG	viewed	meds-gentamicin-vial.80-MG-2-ML	true	respiratory-rate.LESS-THAN-30	false	false	36.8	false	2.5		true	false	REGULAR-NASAL	false	true	36
uganda+tororo+mukujju	initial	20210606041756448-ZnPRGchAz	true	MUK-01	Sun Jun 06 2021 07:17:56 GMT+0300 (EAT)	0.5	2021-06-06	07:17	2.2.2-210413	2.6	N/A				false		false		0	false	false	false	false	gestation.TERM	heart-rate.101-TO-160	maternal-diabetes.NO	false	maternal-hiv.NEGATIVE					true	respiratory-rate.30-TO-60	false	false	36.6	false	2.6	false							true
uganda+tororo+mukujju	initial	20210606042029679-ZnPRGchAz	true	MUK-01	Sun Jun 06 2021 07:20:29 GMT+0300 (EAT)	1.0	2021-06-06	07:20	2.2.2-210413	2.7	N/A				false		false		0	false	false	false	false	gestation.TERM	heart-rate.101-TO-160	maternal-diabetes.NO	false	maternal-hiv.NEGATIVE					true	respiratory-rate.30-TO-60	false	false	36.8	false	2.7	false							true
uganda+tororo+mukujju	initial	20210607225242529-pksP8jzus	false	MUK-07	Tue Jun 08 2021 01:52:42 GMT+0300 (EAT)	2.0	2021-06-08	01:52	2.2.2-210413	2.8	N/A				true				0	true	false			gestation.TERM	heart-rate.75-TO-100								true	respiratory-rate.LESS-THAN-30	false		37.4		2.8		true		REGULAR-NASAL
uganda+tororo+mukujju	initial	20210608194338286-pksP8jzus	true	MUK-07	Tue Jun 08 2021 22:43:38 GMT+0300 (EAT)	5.0	2021-06-08	22:43	2.2.2-210413	2.9	N/A	meds-ampicillin; meds-gentamicin	2	2	true	abx-selection.AMP-GEN	true	true	0	true	false	false	false	gestation.TERM	heart-rate.75-TO-100		false	maternal-hiv.NEGATIVE	viewed	meds-ampicillin-vial.500-MG	viewed	meds-gentamicin-vial.80-MG-2-ML	true	respiratory-rate.GREATER-THAN-60	false	false	37.4	false	2.9		true	false	REGULAR-NASAL				false
uganda+tororo+mukujju	initial	20210609150549724-ABbf2LLBnN	true	MUK-02	Wed Jun 09 2021 18:05:49 GMT+0300 (EAT)	1.0	2021-06-09	18:05	2.2.2-210413	3	N/A				false		false		0	false	false	false	false	gestation.TERM	heart-rate.101-TO-160	maternal-diabetes.NO	false	maternal-hiv.NEGATIVE					true	respiratory-rate.30-TO-60	false	false	36.7	false	3	false							true
uganda+tororo+mukujju	initial	2021060919441663-pksP8jzus	false	MUK-07	Wed Jun 09 2021 22:44:16 GMT+0300 (EAT)	1.0	2021-06-09	22:44	2.2.2-210413	3.4	N/A				false				0	false	false			gestation.TERM	heart-rate.101-TO-160								true	respiratory-rate.30-TO-60	true	false	37.3		3.4		false	false
uganda+tororo+mukujju	initial	20210609194546326-pksP8jzus	true	MUK-07	Wed Jun 09 2021 22:45:46 GMT+0300 (EAT)	0.5	2021-06-09	22:45	2.2.2-210413	3.4	N/A				false		false		0	false	false	false	false	gestation.TERM	heart-rate.101-TO-160	maternal-diabetes.NO	false	maternal-hiv.NEGATIVE					true	respiratory-rate.30-TO-60	false	false	37.3	false	3.4	false							true
uganda+tororo+mukujju	initial	20210610125947353-DShieuba0	true	MUK-05	Thu Jun 10 2021 15:59:47 GMT+0300 (EAT)	3.0	2021-06-10	15:59	2.2.2-210413	3.3	N/A	meds-ampicillin; meds-dextrose; meds-gentamicin; meds-saline	4	2	false	abx-selection.AMP-GEN	true	true	0	true	false	false	false	gestation.TERM	heart-rate.101-TO-160		false	maternal-hiv.NEGATIVE	viewed	meds-ampicillin-vial.500-MG	viewed	meds-gentamicin-vial.80-MG-2-ML	true	respiratory-rate.30-TO-60	true	false	37.5	false	3.3		true	true	REGULAR-NASAL				false
uganda+tororo+mukujju	initial	20210610205912663-ofPpsEeAK	true	MUK-06	Thu Jun 10 2021 23:59:12 GMT+0300 (EAT)	1.0	2021-06-10	23:59	2.2.2-210413	3	N/A				false		false		0	false	false	false	false	gestation.TERM	heart-rate.101-TO-160	maternal-diabetes.NO	false	maternal-hiv.NEGATIVE					true	respiratory-rate.30-TO-60	false	false	37.1	false	3	false							true
uganda+tororo+mukujju	initial	20210610210049153-ofPpsEeAK	true	MUK-06	Fri Jun 11 2021 00:00:49 GMT+0300 (EAT)	0.5	2021-06-11	00:00	2.2.2-210413	3.8	N/A				false		false		0	false	false	false	false	gestation.TERM	heart-rate.101-TO-160	maternal-diabetes.NO	false	maternal-hiv.NEGATIVE					true	respiratory-rate.30-TO-60	false	false	37.2	false	3.8	false							true
uganda+tororo+mukujju	initial	20210610210944721-pksP8jzus	true	MUK-07	Fri Jun 11 2021 00:09:44 GMT+0300 (EAT)	1.0	2021-06-11	00:09	2.2.2-210413	2.7	N/A				false		false		0	false	false	false	false	gestation.TERM	heart-rate.101-TO-160	maternal-diabetes.NO	false	maternal-hiv.NEGATIVE					true	respiratory-rate.30-TO-60	false	false	37.3	false	2.7	false							true
uganda+tororo+mukujju	initial	20210611140122606-ABbf2LLBnN	true	MUK-02	Fri Jun 11 2021 17:01:22 GMT+0300 (EAT)	1.0	2021-06-11	17:01	2.2.2-210413	3.4	N/A				false		false		0	false	false	false	false	gestation.TERM	heart-rate.101-TO-160	maternal-diabetes.NO	false	maternal-hiv.NEGATIVE					true	respiratory-rate.30-TO-60	false	false	36.8	false	3.4	false							true
uganda+tororo+mukujju	initial	20210611140243217-ABbf2LLBnN	true	MUK-02	Fri Jun 11 2021 17:02:43 GMT+0300 (EAT)	1.0	2021-06-11	17:02	2.2.2-210413	3.8	N/A				false		false		0	false	false	false	false	gestation.TERM	heart-rate.101-TO-160	maternal-diabetes.NO	false	maternal-hiv.NEGATIVE					true	respiratory-rate.30-TO-60	false	false	37.1	false	3.8	false							true
uganda+tororo+mukujju	initial	20210611140846702-ABbf2LLBnN	true	MUK-02	Fri Jun 11 2021 17:08:46 GMT+0300 (EAT)	2.0	2021-06-11	17:08	2.2.2-210413	2.5	N/A				false		false		0	false	false	false	false	gestation.TERM	heart-rate.101-TO-160	maternal-diabetes.NO	false	maternal-hiv.NEGATIVE					true	respiratory-rate.30-TO-60	false	false	36.6	false	2.5	false							true
uganda+tororo+mukujju	initial	20210611141158152-ABbf2LLBnN	true	MUK-02	Fri Jun 11 2021 17:11:58 GMT+0300 (EAT)	1.0	2021-06-11	17:11	2.2.2-210413	3.1	N/A				false		false		0	false	false	false	false	gestation.TERM	heart-rate.101-TO-160	maternal-diabetes.NO	false	maternal-hiv.NEGATIVE					true	respiratory-rate.30-TO-60	false	false	37	false	3.1	false							true
uganda+tororo+mukujju	initial	20210611141356123-ABbf2LLBnN	true	MUK-02	Fri Jun 11 2021 17:13:56 GMT+0300 (EAT)	1.0	2021-06-11	17:13	2.2.2-210413	2.7	N/A				false		false		0	false	false	false	false	gestation.TERM	heart-rate.101-TO-160	maternal-diabetes.NO	false	maternal-hiv.NEGATIVE					true	respiratory-rate.30-TO-60	false	false	37	false	2.7	false							true
uganda+tororo+mukujju	initial	20210611141545588-ABbf2LLBnN	true	MUK-02	Fri Jun 11 2021 17:15:45 GMT+0300 (EAT)	2.0	2021-06-11	17:15	2.2.2-210413	3.6	N/A				false		false		0	false	false	false	false	gestation.TERM	heart-rate.101-TO-160	maternal-diabetes.NO	false	maternal-hiv.NEGATIVE					true	respiratory-rate.30-TO-60	false	false	36.8	false	3.6	false							true
uganda+tororo+mukujju	initial	20210613122705762-ZnPRGchAz	false	MUK-01	Sun Jun 13 2021 15:27:05 GMT+0300 (EAT)	3.0	2021-06-13	15:27	2.2.2-210413	3.8	N/A	meds-ampicillin; meds-gentamicin	2	2	false	abx-selection.AMP-GEN	false	true	0	false	false	false	false	gestation.TERM	heart-rate.101-TO-160	maternal-diabetes.NO	false	maternal-hiv.NEGATIVE	viewed	meds-ampicillin-vial.500-MG	viewed	meds-gentamicin-vial.80-MG-2-ML	true	respiratory-rate.30-TO-60	false	false	37	true	3.8
uganda+tororo+mukujju	initial	20210613123227192-ZnPRGchAz	true	MUK-01	Sun Jun 13 2021 15:32:27 GMT+0300 (EAT)	3.0	2021-06-13	15:32	2.2.2-210413	3.8	N/A	meds-ampicillin; meds-dextrose; meds-gentamicin	3	2	false	abx-selection.AMP-GEN	true	true	0	false	false	false	false	gestation.TERM	heart-rate.101-TO-160		false	maternal-hiv.NEGATIVE	viewed	meds-ampicillin-vial.500-MG	viewed	meds-gentamicin-vial.80-MG-2-ML	true	respiratory-rate.30-TO-60	true	false	37	true	3.8		false	false					false
uganda+tororo+mukujju	initial	20210613131517478-pksP8jzus	true	MUK-07	Sun Jun 13 2021 16:15:17 GMT+0300 (EAT)	18.0	2021-06-13	16:15	2.2.2-210413	2.9	N/A	meds-ampicillin; meds-dextrose; meds-gentamicin	3	2	true	abx-selection.AMP-GEN	true	true	0	false	false	false	true	gestation.TERM	heart-rate.101-TO-160		false	maternal-hiv.NEGATIVE	viewed	meds-ampicillin-vial.500-MG	viewed	meds-gentamicin-vial.80-MG-2-ML	true	respiratory-rate.30-TO-60	true	false	40.4	false	2.9		true	false					false
uganda+tororo+mukujju	initial	20210613133714353-pksP8jzus	false	MUK-07	Sun Jun 13 2021 16:37:14 GMT+0300 (EAT)	1.0	2021-06-13	16:37	2.2.2-210413	2.9	N/A				true				0	false	false			gestation.TERM	heart-rate.101-TO-160								true	respiratory-rate.30-TO-60	true		40.4		2.9		true	true
uganda+tororo+mukujju	initial	20210614152653244-pksP8jzus	true	MUK-07	Mon Jun 14 2021 18:26:53 GMT+0300 (EAT)	3.0	2021-06-14	18:26	2.2.2-210413	4.3	N/A	meds-ampicillin; meds-gentamicin	2	2	false	abx-selection.AMP-GEN	false	true	0	false	false	true	true	gestation.TERM	heart-rate.101-TO-160		false	maternal-hiv.NEGATIVE	viewed	meds-ampicillin-vial.500-MG	viewed	meds-gentamicin-vial.80-MG-2-ML	true	respiratory-rate.30-TO-60	false	false	37.2	true	4.3								true
uganda+tororo+mukujju	initial	20210614194935427-ABbf2LLBnN	true	MUK-02	Mon Jun 14 2021 22:49:35 GMT+0300 (EAT)	0.5	2021-06-14	22:49	2.2.2-210413	3.6	N/A				false		false		0	false	false	false	false	gestation.TERM	heart-rate.101-TO-160	maternal-diabetes.NO	false	maternal-hiv.NEGATIVE					true	respiratory-rate.30-TO-60	false	false	37	false	3.6	false							true
uganda+tororo+mukujju	initial	2021061711075222-bOpCv5UIWD	false	MUK-03	Thu Jun 17 2021 14:07:52 GMT+0300 (EAT)	1.0	2021-06-17	14:07	2.2.2-210413	2.2	false	meds-saline	1	0	true				0	true	false			gestation.PRETERM	heart-rate.GREATER-THAN-160								true	respiratory-rate.30-TO-60	true	false	37		2.2		true	true	REGULAR-NASAL			36
uganda+tororo+mukujju	initial	20210617111012722-bOpCv5UIWD	true	MUK-03	Thu Jun 17 2021 14:10:12 GMT+0300 (EAT)	2.0	2021-06-17	14:10	2.2.2-210413	2.2	false	meds-ampicillin; meds-dextrose; meds-gentamicin; meds-saline	4	2	true	abx-selection.AMP-GEN	true	true	0	true	false	false	false	gestation.PRETERM	heart-rate.101-TO-160		false	maternal-hiv.NEGATIVE	viewed	meds-ampicillin-vial.500-MG	viewed	meds-gentamicin-vial.80-MG-2-ML	true	respiratory-rate.30-TO-60	true	false	35.7	false	2.2		false	true	REGULAR-NASAL	false	true	36
uganda+tororo+mukujju	initial	20210619161538145-ABbf2LLBnN	true	MUK-02	Sat Jun 19 2021 19:15:38 GMT+0300 (EAT)	15.0	2021-06-19	19:15	2.2.2-210413	3.9	N/A				false		false		0	false	false	false	false	gestation.TERM	heart-rate.101-TO-160	maternal-diabetes.NO	false	maternal-hiv.NEGATIVE					true	respiratory-rate.30-TO-60	false	false	37	false	3.9	false							true
uganda+tororo+mukujju	initial	20210619163110596-ABbf2LLBnN	true	MUK-02	Sat Jun 19 2021 19:31:10 GMT+0300 (EAT)	0.5	2021-06-19	19:31	2.2.2-210413	3	N/A				false		false		0	false	false	false	false	gestation.TERM	heart-rate.101-TO-160	maternal-diabetes.NO	false	maternal-hiv.NEGATIVE					true	respiratory-rate.30-TO-60	false	false	36.9	false	3	false							true
uganda+tororo+mukujju	initial	2021061916321735-ABbf2LLBnN	true	MUK-02	Sat Jun 19 2021 19:32:17 GMT+0300 (EAT)	1.0	2021-06-19	19:32	2.2.2-210413	2.9	N/A				false		false		0	false	false	false	false	gestation.TERM	heart-rate.101-TO-160	maternal-diabetes.NO	false	maternal-hiv.NEGATIVE					true	respiratory-rate.30-TO-60	false	false	36.6	false	2.9	false							true
uganda+tororo+mukujju	initial	20210622075939826-pksP8jzus	true	MUK-07	Tue Jun 22 2021 10:59:39 GMT+0300 (EAT)	1.0	2021-06-22	10:59	2.2.2-210413	2.7	N/A				false		false		0	false	false	false	false	gestation.TERM	heart-rate.101-TO-160	maternal-diabetes.NO	false	maternal-hiv.NEGATIVE					true	respiratory-rate.30-TO-60	false	false	37.1	false	2.7	false							true
uganda+tororo+mukujju	initial	20210622123532205-ZnPRGchAz	true	MUK-01	Tue Jun 22 2021 15:35:32 GMT+0300 (EAT)	1.0	2021-06-22	15:35	2.2.2-210413	3.2	N/A				false		false		0	false	false	false	false	gestation.TERM	heart-rate.101-TO-160	maternal-diabetes.NO	false	maternal-hiv.NEGATIVE					true	respiratory-rate.30-TO-60	false	false	36.9	false	3.2	false							true
uganda+tororo+mukujju	initial	20210624062538543-ABbf2LLBnN	true	MUK-02	Thu Jun 24 2021 09:25:38 GMT+0300 (EAT)	2.0	2021-06-24	09:25	2.2.2-210413	2.9	N/A				false		false		0	false	false	false	false	gestation.TERM	heart-rate.101-TO-160	maternal-diabetes.NO	false	maternal-hiv.NEGATIVE					true	respiratory-rate.30-TO-60	false	false	37	false	2.9	false							true
uganda+tororo+mukujju	initial	2021062704490064-ZnPRGchAz	true	MUK-01	Sun Jun 27 2021 07:49:00 GMT+0300 (EAT)	3.0	2021-06-27	07:49	2.2.2-210413	3.7	N/A				false		false		0	false	false	false	false	gestation.TERM	heart-rate.101-TO-160	maternal-diabetes.NO	false	maternal-hiv.NEGATIVE					true	respiratory-rate.30-TO-60	false	false	36.7	false	3.7	false							true
uganda+tororo+mukujju	initial	2021062705001191-ZnPRGchAz	true	MUK-01	Sun Jun 27 2021 08:00:11 GMT+0300 (EAT)	1.0	2021-06-27	08:00	2.2.2-210413	2.7	N/A				false		false		0	false	false	false	false	gestation.TERM	heart-rate.101-TO-160	maternal-diabetes.NO	false	maternal-hiv.NEGATIVE					true	respiratory-rate.30-TO-60	false	false	36.5	false	2.7	false							true
uganda+tororo+mukujju	initial	20210627050133820-ZnPRGchAz	true	MUK-01	Sun Jun 27 2021 08:01:33 GMT+0300 (EAT)	0.5	2021-06-27	08:01	2.2.2-210413	3	N/A				false		false		0	false	false	false	false	gestation.TERM	heart-rate.101-TO-160	maternal-diabetes.NO	false	maternal-hiv.NEGATIVE					true	respiratory-rate.30-TO-60	false	false	36.9	false	3	false							true
uganda+tororo+mukujju	initial	20210627145449444-pksP8jzus	true	MUK-07	Sun Jun 27 2021 17:54:49 GMT+0300 (EAT)	0.5	2021-06-27	17:54	2.2.2-210413	3.1	N/A				false		false		0	false	false	false	false	gestation.TERM	heart-rate.101-TO-160	maternal-diabetes.NO	false	maternal-hiv.NEGATIVE					true	respiratory-rate.30-TO-60	false	false	37.1	false	3.1	false							true
uganda+tororo+mukujju	initial	20210627145559123-pksP8jzus	true	MUK-07	Sun Jun 27 2021 17:55:59 GMT+0300 (EAT)	1.0	2021-06-27	17:55	2.2.2-210413	4.6	N/A				false		false		0	false	false	false	false	gestation.TERM	heart-rate.101-TO-160		false	maternal-hiv.NEGATIVE					true	respiratory-rate.30-TO-60	false	false	37.2	false	4.6	false							true
uganda+tororo+mukujju	initial	20210627145724633-pksP8jzus	true	MUK-07	Sun Jun 27 2021 17:57:24 GMT+0300 (EAT)	0.5	2021-06-27	17:57	2.2.2-210413	2.7	N/A				false		false		0	false	false	false	false	gestation.TERM	heart-rate.101-TO-160	maternal-diabetes.NO	false	maternal-hiv.NEGATIVE					true	respiratory-rate.30-TO-60	false	false	37.1	false	2.7	false							true
uganda+tororo+mukujju	initial	20210627145826916-pksP8jzus	true	MUK-07	Sun Jun 27 2021 17:58:26 GMT+0300 (EAT)	0.5	2021-06-27	17:58	2.2.2-210413	3.9	N/A				false		false		0	false	false	false	false	gestation.TERM	heart-rate.101-TO-160	maternal-diabetes.NO	false	maternal-hiv.NEGATIVE					true	respiratory-rate.30-TO-60	false	false	37.2	false	3.9	false							true
uganda+tororo+mukujju	initial	20210627145925693-pksP8jzus	true	MUK-07	Sun Jun 27 2021 17:59:25 GMT+0300 (EAT)	1.0	2021-06-27	17:59	2.2.2-210413	2.9	N/A				false		false		0	false	false	false	false	gestation.TERM	heart-rate.101-TO-160	maternal-diabetes.NO	false	maternal-hiv.NEGATIVE					true	respiratory-rate.30-TO-60	false	false	36.9	false	2.9	false							true
uganda+tororo+mukujju	initial	20210627171849317-pksP8jzus	true	MUK-07	Sun Jun 27 2021 20:18:49 GMT+0300 (EAT)	1.0	2021-06-27	20:18	2.2.2-210413	2.8	N/A				false		false		0	false	false	false	false	gestation.TERM	heart-rate.101-TO-160	maternal-diabetes.NO	false	maternal-hiv.NEGATIVE					true	respiratory-rate.30-TO-60	false	false	37.1	false	2.8	false							true
uganda+tororo+mukujju	initial	20210628164631570-ABbf2LLBnN	true	MUK-02	Mon Jun 28 2021 19:46:31 GMT+0300 (EAT)	3.0	2021-06-28	19:46	2.2.2-210413	2.7	N/A				false		false		0	false	false	false	false	gestation.TERM	heart-rate.101-TO-160	maternal-diabetes.NO	false	maternal-hiv.NEGATIVE					true	respiratory-rate.30-TO-60	false	false	36.8	false	2.7	false							true
uganda+tororo+mukujju	initial	20210628165047210-ABbf2LLBnN	true	MUK-02	Mon Jun 28 2021 19:50:47 GMT+0300 (EAT)	1.0	2021-06-28	19:50	2.2.2-210413	2.7	N/A				false		false		0	false	false	false	false	gestation.TERM	heart-rate.101-TO-160	maternal-diabetes.NO	false	maternal-hiv.NEGATIVE					true	respiratory-rate.30-TO-60	false	false	37	false	2.7	false							true
uganda+tororo+mukujju	initial	20210629124258169-DShieuba0	true	MUK-05	Tue Jun 29 2021 15:42:58 GMT+0300 (EAT)	2.0	2021-06-29	15:42	2.2.2-210413	3.7	N/A	meds-ampicillin; meds-gentamicin; meds-saline	3	2	false	abx-selection.AMP-GEN	true	true	0	true	false	false	false	gestation.TERM	heart-rate.101-TO-160		false	maternal-hiv.NEGATIVE	viewed	meds-ampicillin-vial.500-MG	viewed	meds-gentamicin-vial.80-MG-2-ML	true	respiratory-rate.30-TO-60	true	false	37.5	false	3.7		true	true	resp-treatment.OTHER				true
uganda+tororo+mukujju	initial	20210630012151464-pksP8jzus	true	MUK-07	Wed Jun 30 2021 04:21:51 GMT+0300 (EAT)	1.0	2021-06-30	04:21	2.2.2-210413	2.2	N/A				false		false		0	false	false	false	false	gestation.TERM	heart-rate.101-TO-160		false	maternal-hiv.NEGATIVE					true	respiratory-rate.30-TO-60	false	false	37	false	2.2	false							true
uganda+tororo+mukujju	initial	20210630012404873-pksP8jzus	true	MUK-07	Wed Jun 30 2021 04:24:04 GMT+0300 (EAT)	1.0	2021-06-30	04:24	2.2.2-210413	1.8	N/A				false		false		0	false	false	false	false	gestation.TERM	heart-rate.101-TO-160		false	maternal-hiv.NEGATIVE					true	respiratory-rate.30-TO-60	false	false	37.1	false	1.8	false							true
uganda+tororo+mukujju	initial	20210630012626288-pksP8jzus	true	MUK-07	Wed Jun 30 2021 04:26:26 GMT+0300 (EAT)	0.5	2021-06-30	04:26	2.2.2-210413	3.5	N/A				false		false		0	false	false	false	false	gestation.TERM	heart-rate.101-TO-160	maternal-diabetes.NO	false	maternal-hiv.NEGATIVE					true	respiratory-rate.30-TO-60	false	false	37.2	false	3.5	false							true
uganda+tororo+mukujju	initial	20210630012720413-pksP8jzus	true	MUK-07	Wed Jun 30 2021 04:27:20 GMT+0300 (EAT)	5.0	2021-06-30	04:27	2.2.2-210413	3.3	N/A	meds-nevirapine	1	0	false		false		0	false	false	false	false	gestation.TERM	heart-rate.101-TO-160	maternal-diabetes.NO	false	maternal-hiv.POSITIVE					true	respiratory-rate.30-TO-60	false	false	37.1	false	3.3	false							true		arv-available.NEVIRAPINE
uganda+tororo+mukujju	initial	20210630113604537-PC3giVS5Iy	true	MUK-04	Wed Jun 30 2021 14:36:04 GMT+0300 (EAT)	7.0	2021-06-30	14:36	2.2.2-210413	2.5	N/A	meds-ampicillin; meds-dextrose+bolus; meds-gentamicin; meds-saline	4	2	true	abx-selection.AMP-GEN	true	true	0	true	false	false	false	gestation.TERM	heart-rate.101-TO-160		false	maternal-hiv.NEGATIVE	viewed	meds-ampicillin-vial.500-MG	viewed	meds-gentamicin-vial.80-MG-2-ML	true	respiratory-rate.GREATER-THAN-60	true	true	34	false	2.5		true	true	REGULAR-NASAL				false
uganda+tororo+mukujju	initial	20210630192243420-pksP8jzus	false	MUK-07	Wed Jun 30 2021 22:22:43 GMT+0300 (EAT)	1.0	2021-06-30	22:22	2.2.2-210413	2.9	N/A				false				0	true	false			gestation.TERM	heart-rate.101-TO-160								true	respiratory-rate.30-TO-60	false		37.2		2.9
uganda+tororo+mukujju	initial	20210630192450355-pksP8jzus	true	MUK-07	Wed Jun 30 2021 22:24:50 GMT+0300 (EAT)	3.0	2021-06-30	22:24	2.2.2-210413	2.9	N/A	meds-ampicillin; meds-gentamicin	2	2	false	abx-selection.AMP-GEN	false	true	0	false	false	false	true	gestation.TERM	heart-rate.101-TO-160	maternal-diabetes.NO	false	maternal-hiv.NEGATIVE	viewed	meds-ampicillin-vial.500-MG	viewed	meds-gentamicin-vial.80-MG-2-ML	true	respiratory-rate.30-TO-60	false	false	37.2	false	2.9								true
uganda+tororo+mukujju	initial	20210702073130960-ZnPRGchAz	true	MUK-01	Fri Jul 02 2021 10:31:30 GMT+0300 (EAT)	3.0	2021-07-02	10:31	2.2.2-210413	2.6	N/A	meds-ampicillin; meds-dextrose+bolus; meds-gentamicin; meds-saline	4	2	true	abx-selection.AMP-GEN	true	true	0	true	false	false	false	gestation.TERM	heart-rate.101-TO-160		false	maternal-hiv.NEGATIVE	viewed	meds-ampicillin-vial.500-MG	viewed	meds-gentamicin-vial.80-MG-2-ML	true	respiratory-rate.GREATER-THAN-60	true	true	36.8	false	2.6		true	true	REGULAR-NASAL				false
uganda+tororo+mukujju	initial	20210704063539512-ABbf2LLBnN	true	MUK-02	Sun Jul 04 2021 09:35:39 GMT+0300 (EAT)	1.0	2021-07-04	09:35	2.2.2-210413	3.6	N/A				false		false		0	false	false	false	false	gestation.TERM	heart-rate.101-TO-160	maternal-diabetes.NO	false	maternal-hiv.NEGATIVE					true	respiratory-rate.30-TO-60	false	false	37.2	false	3.6	false							true
uganda+tororo+mukujju	initial	20210704063657514-ABbf2LLBnN	true	MUK-02	Sun Jul 04 2021 09:36:57 GMT+0300 (EAT)	1.0	2021-07-04	09:36	2.2.2-210413	3.5	N/A				false		false		0	false	false	false	false	gestation.TERM	heart-rate.101-TO-160	maternal-diabetes.NO	false	maternal-hiv.NEGATIVE					true	respiratory-rate.30-TO-60	false	false	37.1	false	3.5	false							true
uganda+tororo+mukujju	initial	20210704063858423-ABbf2LLBnN	true	MUK-02	Sun Jul 04 2021 09:38:58 GMT+0300 (EAT)	1.0	2021-07-04	09:38	2.2.2-210413	2.6	N/A				false		false		0	false	false	false	false	gestation.TERM	heart-rate.101-TO-160	maternal-diabetes.NO	false	maternal-hiv.NEGATIVE					true	respiratory-rate.30-TO-60	false	false	37.2	false	2.6	false							true
uganda+tororo+mukujju	initial	20210704065815892-ABbf2LLBnN	true	MUK-02	Sun Jul 04 2021 09:58:15 GMT+0300 (EAT)	0.5	2021-07-04	09:58	2.2.2-210413	3.5	N/A				false		false		0	false	false	false	false	gestation.TERM	heart-rate.101-TO-160	maternal-diabetes.NO	false	maternal-hiv.NEGATIVE					true	respiratory-rate.30-TO-60	false	false	37	false	3.5	false							true
uganda+tororo+mukujju	initial	20210707165626104-ABbf2LLBnN	true	MUK-02	Wed Jul 07 2021 19:56:26 GMT+0300 (EAT)	3.0	2021-07-07	19:56	2.2.2-210413	3	N/A	meds-ampicillin; meds-gentamicin	2	2	false	abx-selection.AMP-GEN	true	true	0	false	false	false	false	gestation.TERM	heart-rate.101-TO-160		false	maternal-hiv.NEGATIVE	viewed	meds-ampicillin-vial.500-MG	viewed	meds-gentamicin-vial.80-MG-2-ML	true	respiratory-rate.30-TO-60	true	false	37	false	3		false	false					true
uganda+tororo+mukujju	initial	20210710170717391-ABbf2LLBnN	true	MUK-02	Sat Jul 10 2021 20:07:17 GMT+0300 (EAT)	1.0	2021-07-10	20:07	2.2.2-210413	3.2	N/A				false		false		0	false	false	false	false	gestation.TERM	heart-rate.101-TO-160	maternal-diabetes.NO	false	maternal-hiv.NEGATIVE					true	respiratory-rate.30-TO-60	false	false	37	false	3.2	false							true
uganda+tororo+mukujju	initial	20210710170839290-ABbf2LLBnN	true	MUK-02	Sat Jul 10 2021 20:08:39 GMT+0300 (EAT)	1.0	2021-07-10	20:08	2.2.2-210413	2.4	N/A				false		false		0	false	false	false	false	gestation.TERM	heart-rate.101-TO-160		false	maternal-hiv.NEGATIVE					true	respiratory-rate.30-TO-60	false	false	37	false	2.4	false							true
uganda+tororo+mukujju	initial	20210710171006223-ABbf2LLBnN	true	MUK-02	Sat Jul 10 2021 20:10:06 GMT+0300 (EAT)	0.5	2021-07-10	20:10	2.2.2-210413	3	N/A				false		false		0	false	false	false	false	gestation.TERM	heart-rate.101-TO-160	maternal-diabetes.NO	false	maternal-hiv.NEGATIVE					true	respiratory-rate.30-TO-60	false	false	37	false	3	false							true
uganda+tororo+mukujju	initial	20210711072521465-pksP8jzus	true	MUK-07	Sun Jul 11 2021 10:25:21 GMT+0300 (EAT)	3.0	2021-07-11	10:25	2.2.2-210413	3.8	N/A	meds-ampicillin; meds-dextrose; meds-gentamicin; meds-saline	4	2	true	abx-selection.AMP-GEN	true	true	0	false	false	false	false	gestation.TERM	heart-rate.101-TO-160		false	maternal-hiv.NEGATIVE	viewed	meds-ampicillin-vial.500-MG	viewed	meds-gentamicin-vial.80-MG-2-ML	true	respiratory-rate.30-TO-60	true	false	38.1	false	3.8		false	true					false
uganda+tororo+mukujju	initial	20210711081349635-pksP8jzus	true	MUK-07	Sun Jul 11 2021 11:13:49 GMT+0300 (EAT)	5.0	2021-07-11	11:13	2.2.2-210413	2.7	N/A				false		false		0	false	false	false	false	gestation.TERM	heart-rate.101-TO-160	maternal-diabetes.NO	false	maternal-hiv.NEGATIVE					true	respiratory-rate.30-TO-60	false	false	37.1	false	2.7	false							true
uganda+tororo+mukujju	initial	2021071112595911-ZnPRGchAz	true	MUK-01	Sun Jul 11 2021 15:59:59 GMT+0300 (EAT)	1.0	2021-07-11	15:59	2.2.2-210413	2.6	N/A				false		false		0	false	false	false	false	gestation.TERM	heart-rate.101-TO-160	maternal-diabetes.NO	false	maternal-hiv.NEGATIVE					true	respiratory-rate.30-TO-60	false	false	36.8	false	2.6	false							true
uganda+tororo+mukujju	initial	20210711130116131-ZnPRGchAz	true	MUK-01	Sun Jul 11 2021 16:01:16 GMT+0300 (EAT)	0.5	2021-07-11	16:01	2.2.2-210413	3.8	N/A				false		false		0	false	false	false	false	gestation.TERM	heart-rate.101-TO-160	maternal-diabetes.NO	false	maternal-hiv.NEGATIVE					true	respiratory-rate.30-TO-60	false	false	36.6	false	3.8	false							true
uganda+tororo+mukujju	initial	20210711130213954-ZnPRGchAz	true	MUK-01	Sun Jul 11 2021 16:02:13 GMT+0300 (EAT)	0.5	2021-07-11	16:02	2.2.2-210413	3.4	N/A				false		false		0	false	false	false	false	gestation.TERM	heart-rate.101-TO-160	maternal-diabetes.NO	false	maternal-hiv.NEGATIVE					true	respiratory-rate.30-TO-60	false	false	36.9	false	3.4	false							true
uganda+tororo+mukujju	initial	20210712055958594-pksP8jzus	true	MUK-07	Mon Jul 12 2021 08:59:58 GMT+0300 (EAT)	1.0	2021-07-12	08:59	2.2.2-210413	3.2	N/A				false		false		0	false	false	false	false	gestation.TERM	heart-rate.101-TO-160	maternal-diabetes.NO	false	maternal-hiv.NEGATIVE					true	respiratory-rate.30-TO-60	false	false	37	false	3.2	false							true
uganda+tororo+mukujju	initial	20210712202704528-pksP8jzus	true	MUK-07	Mon Jul 12 2021 23:27:04 GMT+0300 (EAT)	5.0	2021-07-12	23:27	2.2.2-210413	2	false	meds-ampicillin; meds-gentamicin; meds-saline	3	2	true	abx-selection.AMP-GEN	true	true	0	true	false	false	false	gestation.PRETERM	heart-rate.75-TO-100		true	maternal-hiv.NEGATIVE	viewed	meds-ampicillin-vial.500-MG	viewed	meds-gentamicin-vial.80-MG-2-ML	true	respiratory-rate.GREATER-THAN-60	true	false	36.5	false	2		true	true	REGULAR-NASAL	false	true	34
uganda+tororo+mukujju	initial	20210712232919897-pksP8jzus	true	MUK-07	Tue Jul 13 2021 02:29:19 GMT+0300 (EAT)	2.0	2021-07-13	02:29	2.2.2-210413	2.8	N/A				false		false		0	false	false	false	false	gestation.TERM	heart-rate.101-TO-160	maternal-diabetes.NO	false	maternal-hiv.NEGATIVE					true	respiratory-rate.30-TO-60	false	false	37.3	false	2.8	false							true
uganda+tororo+mukujju	initial	20210712233136989-pksP8jzus	true	MUK-07	Tue Jul 13 2021 02:31:36 GMT+0300 (EAT)	1.0	2021-07-13	02:31	2.2.2-210413	2.8	N/A				false		false		0	false	false	false	false	gestation.TERM	heart-rate.101-TO-160	maternal-diabetes.NO	false	maternal-hiv.NEGATIVE					true	respiratory-rate.30-TO-60	false	false	37	false	2.8	false							true
uganda+tororo+mukujju	initial	20210716180407453-ZnPRGchAz	true	MUK-01	Fri Jul 16 2021 21:04:07 GMT+0300 (EAT)	0.5	2021-07-16	21:04	2.2.2-210413	3.7	N/A				false		false		0	false	false	false	false	gestation.TERM	heart-rate.101-TO-160	maternal-diabetes.NO	false	maternal-hiv.NEGATIVE					true	respiratory-rate.30-TO-60	false	false	36.8	false	3.7	false							true
uganda+tororo+mukujju	initial	20210716180554677-ZnPRGchAz	true	MUK-01	Fri Jul 16 2021 21:05:54 GMT+0300 (EAT)	2.0	2021-07-16	21:05	2.2.2-210413	3.4	N/A				false		false		0	false	false	false	false	gestation.TERM	heart-rate.101-TO-160	maternal-diabetes.NO	false	maternal-hiv.NEGATIVE					true	respiratory-rate.30-TO-60	false	false	36.7	false	3.4	false							true
uganda+tororo+mukujju	initial	20210717132113887-pksP8jzus	false	MUK-07	Sat Jul 17 2021 16:21:13 GMT+0300 (EAT)	0.5	2021-07-17	16:21	2.2.2-210413	3.2	N/A				true				0	false	false			gestation.TERM	heart-rate.101-TO-160								true	respiratory-rate.30-TO-60	true	true	38		3.2		false	false
uganda+tororo+mukujju	initial	20210717132244203-pksP8jzus	true	MUK-07	Sat Jul 17 2021 16:22:44 GMT+0300 (EAT)	3.0	2021-07-17	16:22	2.2.2-210413	3.2	N/A	meds-ampicillin; meds-dextrose; meds-gentamicin; meds-saline	4	2	true	abx-selection.AMP-GEN	true	true	0	false	false	true	true	gestation.TERM	heart-rate.101-TO-160		false	maternal-hiv.NEGATIVE	viewed	meds-ampicillin-vial.500-MG	viewed	meds-gentamicin-vial.80-MG-2-ML	true	respiratory-rate.30-TO-60	true	false	38	false	3.2		false	true					false
uganda+tororo+mukujju	initial	20210717194252172-ZnPRGchAz	true	MUK-01	Sat Jul 17 2021 22:42:52 GMT+0300 (EAT)	0.5	2021-07-17	22:42	2.2.2-210413	3.8	N/A				false		false		0	false	false	false	false	gestation.TERM	heart-rate.101-TO-160	maternal-diabetes.NO	false	maternal-hiv.NEGATIVE					true	respiratory-rate.30-TO-60	false	false	37.3	false	3.8	false							true
uganda+tororo+mukujju	initial	20210717194401286-ZnPRGchAz	false	MUK-01	Sat Jul 17 2021 22:44:01 GMT+0300 (EAT)	0.5	2021-07-17	22:44	2.2.2-210413	2.7	N/A				false		false		0	false	false	false	false	gestation.TERM	heart-rate.101-TO-160	maternal-diabetes.NO	false						true	respiratory-rate.30-TO-60	false	false	36.7	false	2.7	false
uganda+tororo+mukujju	initial	20210720090023897-ITGSXD0Oz	true	MUK-08	Tue Jul 20 2021 12:00:23 GMT+0300 (EAT)	4.0	2021-07-20	12:00	2.2.2-210413	3.1	N/A	meds-ampicillin; meds-gentamicin	2	2	false	abx-selection.AMP-GEN	false	true	0	false	false	false	false	gestation.TERM	heart-rate.101-TO-160	maternal-diabetes.NO	false	maternal-hiv.NEGATIVE	viewed	meds-ampicillin-vial.500-MG	viewed	meds-gentamicin-vial.80-MG-2-ML	true	respiratory-rate.30-TO-60	false	false	36.5	true	3.1								true
uganda+tororo+mukujju	initial	20210723075357831-ITGSXD0Oz	true	MUK-08	Fri Jul 23 2021 10:53:57 GMT+0300 (EAT)	3.0	2021-07-23	10:53	2.2.2-210413	3	N/A	meds-ampicillin; meds-gentamicin	2	2	false	abx-selection.AMP-GEN	false	true	0	false	false	false	false	gestation.TERM	heart-rate.101-TO-160	maternal-diabetes.NO	false	maternal-hiv.NEGATIVE	viewed	meds-ampicillin-vial.500-MG	viewed	meds-gentamicin-vial.80-MG-2-ML	true	respiratory-rate.30-TO-60	false	false	36.8	true	3								true
uganda+tororo+mukujju	initial	20210723170306396-pksP8jzus	true	MUK-07	Fri Jul 23 2021 20:03:06 GMT+0300 (EAT)	0.5	2021-07-23	20:03	2.2.2-210413	3.5	N/A				false		false		0	false	false	false	false	gestation.TERM	heart-rate.101-TO-160	maternal-diabetes.NO	false	maternal-hiv.NEGATIVE					true	respiratory-rate.30-TO-60	false	false	37.2	false	3.5	false							true
uganda+tororo+mukujju	initial	20210723170444778-pksP8jzus	true	MUK-07	Fri Jul 23 2021 20:04:44 GMT+0300 (EAT)	1.0	2021-07-23	20:04	2.2.2-210413	3.2	N/A				false		false		0	false	false	false	false	gestation.TERM	heart-rate.101-TO-160	maternal-diabetes.NO	false	maternal-hiv.NEGATIVE					true	respiratory-rate.30-TO-60	false	false	37	false	3.2	false							true
uganda+tororo+mukujju	initial	20210723184139807-pksP8jzus	true	MUK-07	Fri Jul 23 2021 21:41:39 GMT+0300 (EAT)	5.0	2021-07-23	21:41	2.2.2-210413	3.6	N/A	meds-ampicillin; meds-dextrose; meds-gentamicin; meds-saline	4	2	true	abx-selection.AMP-GEN	true	true	0	true	false	false	true	gestation.TERM	heart-rate.GREATER-THAN-160		true	maternal-hiv.NEGATIVE	viewed	meds-ampicillin-vial.500-MG	viewed	meds-gentamicin-vial.80-MG-2-ML	true	respiratory-rate.LESS-THAN-30	true	false	38.1	false	3.6		true	true	REGULAR-NASAL				false
uganda+tororo+mukujju	initial	20210724070338344-pksP8jzus	true	MUK-07	Sat Jul 24 2021 10:03:38 GMT+0300 (EAT)	0.5	2021-07-24	10:03	2.2.2-210413	2.9	N/A				false		false		0	false	false	false	false	gestation.TERM	heart-rate.101-TO-160	maternal-diabetes.NO	false	maternal-hiv.NEGATIVE					true	respiratory-rate.30-TO-60	false	false	37	false	2.9	false							true
uganda+tororo+mukujju	initial	20210724070439567-pksP8jzus	true	MUK-07	Sat Jul 24 2021 10:04:39 GMT+0300 (EAT)	0.5	2021-07-24	10:04	2.2.2-210413	3.3	N/A				false		false		0	false	false	false	false	gestation.TERM	heart-rate.101-TO-160	maternal-diabetes.NO	false	maternal-hiv.NEGATIVE					true	respiratory-rate.30-TO-60	false	false	37	false	3.3	false							true
uganda+tororo+mukujju	initial	20210727074410772-ITGSXD0Oz	true	MUK-08	Tue Jul 27 2021 10:44:10 GMT+0300 (EAT)	7.0	2021-07-27	10:44	2.2.2-210413	3	false	meds-ampicillin; meds-dextrose; meds-gentamicin; meds-saline	4	2	true	abx-selection.AMP-GEN	true	true	0	true	false	false	false	gestation.PRETERM	heart-rate.75-TO-100		false	maternal-hiv.NEGATIVE	viewed	meds-ampicillin-vial.500-MG	viewed	meds-gentamicin-vial.80-MG-2-ML	true	respiratory-rate.30-TO-60	true	false	34.4	false	3		false	true	REGULAR-NASAL	false	true	35
uganda+tororo+mukujju	initial	20210728075244911-DShieuba0	true	MUK-05	Wed Jul 28 2021 10:52:44 GMT+0300 (EAT)	8.0	2021-07-28	10:52	2.2.2-210413	3	N/A	meds-ampicillin; meds-dextrose; meds-gentamicin; meds-saline	4	2	false	abx-selection.AMP-GEN	true	true	0	true	false	false	false	gestation.TERM	heart-rate.101-TO-160		true	maternal-hiv.NEGATIVE	viewed	meds-ampicillin-vial.500-MG	viewed	meds-gentamicin-vial.80-MG-2-ML	true	respiratory-rate.30-TO-60	true	false	37.7	false	3		true	true	REGULAR-NASAL				false
uganda+tororo+mukujju	initial	20210729084438580-ITGSXD0Oz	true	MUK-08	Thu Jul 29 2021 11:44:38 GMT+0300 (EAT)	9.0	2021-07-29	11:44	2.2.2-210413	3.1	N/A	meds-ampicillin; meds-dextrose; meds-gentamicin; meds-saline	4	2	true	abx-selection.AMP-GEN	true	true	0	true	false	false	false	gestation.TERM	heart-rate.101-TO-160		false	maternal-hiv.NEGATIVE	viewed	meds-ampicillin-vial.500-MG	viewed	meds-gentamicin-vial.80-MG-2-ML	true	respiratory-rate.30-TO-60	true	false	35.9	true	3.1		false	true	REGULAR-NASAL				false
uganda+tororo+mukujju	initial	20210731061135753-ZnPRGchAz	false	MUK-01	Sat Jul 31 2021 09:11:35 GMT+0300 (EAT)	1.0	2021-07-31	09:11	2.2.2-210413	2.8	N/A	meds-dextrose+bolus; meds-saline	2	0	true				0	true	false			gestation.TERM	heart-rate.101-TO-160								true	respiratory-rate.GREATER-THAN-60	true	true	37.3		2.8		true	true	REGULAR-NASAL
uganda+tororo+mukujju	initial	20210731061340973-ZnPRGchAz	true	MUK-01	Sat Jul 31 2021 09:13:40 GMT+0300 (EAT)	2.0	2021-07-31	09:13	2.2.2-210413	2.8	N/A	meds-ampicillin; meds-dextrose+bolus; meds-gentamicin; meds-saline	4	2	true	abx-selection.AMP-GEN	true	true	0	true	false	false	false	gestation.TERM	heart-rate.101-TO-160		false	maternal-hiv.NEGATIVE	viewed	meds-ampicillin-vial.500-MG	viewed	meds-gentamicin-vial.80-MG-2-ML	true	respiratory-rate.GREATER-THAN-60	true	true	37.2	false	2.8		true	true	REGULAR-NASAL				false
uganda+tororo+mukujju	initial	20210731061606402-ZnPRGchAz	true	MUK-01	Sat Jul 31 2021 09:16:06 GMT+0300 (EAT)	2.0	2021-07-31	09:16	2.2.2-210413	4.7	N/A	meds-ampicillin; meds-dextrose+bolus; meds-gentamicin; meds-saline	4	2	true	abx-selection.AMP-GEN	true	true	0	true	false	false	false	gestation.TERM	heart-rate.101-TO-160		false	maternal-hiv.NEGATIVE	viewed	meds-ampicillin-vial.500-MG	viewed	meds-gentamicin-vial.80-MG-2-ML	true	respiratory-rate.GREATER-THAN-60	true	true	37.5	false	4.7		true	true	REGULAR-NASAL				false
uganda+tororo+mukujju	initial	20210805161637160-ZnPRGchAz	true	MUK-01	Thu Aug 05 2021 19:16:37 GMT+0300 (EAT)	2.0	2021-08-05	19:16	2.2.2-210413	3.6	N/A	meds-ampicillin; meds-dextrose+bolus; meds-gentamicin; meds-saline	4	2	true	abx-selection.AMP-GEN	true	true	0	true	false	false	false	gestation.TERM	heart-rate.GREATER-THAN-160		false	maternal-hiv.NEGATIVE	viewed	meds-ampicillin-vial.500-MG	viewed	meds-gentamicin-vial.80-MG-2-ML	true	respiratory-rate.GREATER-THAN-60	true	true	38.2	false	3.6		false	true	REGULAR-NASAL				true
uganda+tororo+mukujju	initial	20210805203747173-pksP8jzus	true	MUK-07	Thu Aug 05 2021 23:37:47 GMT+0300 (EAT)	1.0	2021-08-05	23:37	2.2.2-210413	2.6	N/A				false		false		0	false	false	false	false	gestation.TERM	heart-rate.101-TO-160	maternal-diabetes.NO	false	maternal-hiv.NEGATIVE					true	respiratory-rate.30-TO-60	false	false	37.1	false	2.6	false							true
uganda+tororo+mukujju	initial	20210805203929222-pksP8jzus	true	MUK-07	Thu Aug 05 2021 23:39:29 GMT+0300 (EAT)	1.0	2021-08-05	23:39	2.2.2-210413	3.5	N/A				false		false		0	false	false	false	false	gestation.TERM	heart-rate.101-TO-160	maternal-diabetes.NO	false	maternal-hiv.NEGATIVE					true	respiratory-rate.30-TO-60	false	false	37.2	false	3.5	false							true
uganda+tororo+mukujju	initial	20210805204039477-pksP8jzus	true	MUK-07	Thu Aug 05 2021 23:40:39 GMT+0300 (EAT)	0.5	2021-08-05	23:40	2.2.2-210413	3.1	N/A				false		false		0	false	false	false	false	gestation.TERM	heart-rate.101-TO-160	maternal-diabetes.NO	false	maternal-hiv.NEGATIVE					true	respiratory-rate.30-TO-60	false	false	36.9	false	3.1	false							true
uganda+tororo+mukujju	initial	20210805204139209-pksP8jzus	true	MUK-07	Thu Aug 05 2021 23:41:39 GMT+0300 (EAT)	0.5	2021-08-05	23:41	2.2.2-210413	3.5	N/A				false		false		0	false	false	false	false	gestation.TERM	heart-rate.101-TO-160	maternal-diabetes.NO	false	maternal-hiv.NEGATIVE					true	respiratory-rate.30-TO-60	false	false	37.4	false	3.5	false							true
uganda+tororo+mukujju	initial	20210812073320965-ABbf2LLBnN	false	MUK-02	Thu Aug 12 2021 10:33:20 GMT+0300 (EAT)	13.0	2021-08-12	10:33	2.2.2-210413	2.3	N/A				false	abx-selection.AMP-GEN	false		0	false	false	false	false	gestation.TERM	heart-rate.101-TO-160		false						true	respiratory-rate.30-TO-60	false	false	37	false	2.3	true
uganda+tororo+mukujju	initial	20210812143119580-ABbf2LLBnN	true	MUK-02	Thu Aug 12 2021 17:31:19 GMT+0300 (EAT)	0.5	2021-08-12	17:31	2.2.2-210413	2.7	N/A				false		false		0	false	false	false	false	gestation.TERM	heart-rate.101-TO-160	maternal-diabetes.NO	false	maternal-hiv.NEGATIVE					true	respiratory-rate.30-TO-60	false	false	37	false	2.7	false							true
uganda+tororo+mukujju	initial	20210817134956795-pksP8jzus	true	MUK-07	Tue Aug 17 2021 16:49:56 GMT+0300 (EAT)	4.0	2021-08-17	16:49	2.2.2-210413	3.7	N/A	meds-ampicillin; meds-dextrose; meds-gentamicin; meds-saline	4	2	true	abx-selection.AMP-GEN	true	true	0	true	false	true	true	gestation.TERM	heart-rate.75-TO-100		false	maternal-hiv.NEGATIVE	viewed	meds-ampicillin-vial.500-MG	viewed	meds-gentamicin-vial.80-MG-2-ML	true	respiratory-rate.LESS-THAN-30	true	false	37.7	false	3.7		true	true	REGULAR-NASAL				false
uganda+tororo+mukujju	initial	20210819112830640-ABbf2LLBnN	false	MUK-02	Thu Aug 19 2021 14:28:30 GMT+0300 (EAT)	3.0	2021-08-19	14:28	2.2.2-210413	2.3	N/A	meds-saline	1	0	false	abx-selection.AMP-GEN	true		0	true	false	true	false	gestation.TERM	heart-rate.101-TO-160		false						true	respiratory-rate.30-TO-60	true	false	37	false	2.3		false	true	REGULAR-NASAL
uganda+tororo+mukujju	initial	20210819122017989-ZnPRGchAz	false	MUK-01	Thu Aug 19 2021 15:20:17 GMT+0300 (EAT)	1.0	2021-08-19	15:20	2.2.2-210413	2.3	N/A	meds-saline	1	0	false				0	true	false			gestation.TERM	heart-rate.101-TO-160								true	respiratory-rate.30-TO-60	true	true	36.7		2.3		true	true	REGULAR-NASAL
uganda+tororo+mukujju	initial	20210820134150167-ZnPRGchAz	true	MUK-01	Fri Aug 20 2021 16:41:50 GMT+0300 (EAT)	1.0	2021-08-20	16:41	2.2.2-210413	4.5	N/A				false		false		0	false	false	false	false	gestation.TERM	heart-rate.101-TO-160		false	maternal-hiv.NEGATIVE					true	respiratory-rate.30-TO-60	false	false	37	false	4.5	false							true
uganda+tororo+mukujju	initial	20210821132643426-ZnPRGchAz	true	MUK-01	Sat Aug 21 2021 16:26:43 GMT+0300 (EAT)	3.0	2021-08-21	16:26	2.2.2-210413	2.3	false	meds-ampicillin; meds-gentamicin; meds-saline	3	2	false	abx-selection.AMP-GEN	true	true	0	false	false	false	false	gestation.PRETERM	heart-rate.101-TO-160		false	maternal-hiv.NEGATIVE	viewed	meds-ampicillin-vial.500-MG	viewed	meds-gentamicin-vial.80-MG-2-ML	true	respiratory-rate.30-TO-60	true	false	37	false	2.3		false	true	resp-treatment.CANT-TREAT	false	true	34
uganda+tororo+mukujju	initial	20210821133019802-ZnPRGchAz	true	MUK-01	Sat Aug 21 2021 16:30:19 GMT+0300 (EAT)	3.0	2021-08-21	16:30	2.2.2-210413	2.3	false	meds-ampicillin; meds-dextrose+bolus; meds-gentamicin; meds-saline	4	2	false	abx-selection.AMP-GEN	true	true	0	true	false	false	false	gestation.PRETERM	heart-rate.101-TO-160		false	maternal-hiv.NEGATIVE	viewed	meds-ampicillin-vial.500-MG	viewed	meds-gentamicin-vial.80-MG-2-ML	true	respiratory-rate.30-TO-60	true	true	37	false	2.3		false	true	resp-treatment.OTHER	false	true	34
uganda+tororo+mukujju	initial	20210825135819499-ITGSXD0Oz	true	MUK-08	Wed Aug 25 2021 16:58:19 GMT+0300 (EAT)	0.5	2021-08-25	16:58	2.2.2-210413	3.2	N/A				false		false		0	false	false	false	false	gestation.TERM	heart-rate.101-TO-160	maternal-diabetes.NO	false	maternal-hiv.NEGATIVE					true	respiratory-rate.30-TO-60	false	false	37	false	3.2	false							true
uganda+tororo+mukujju	initial	2021082816215992-ABbf2LLBnN	true	MUK-02	Sat Aug 28 2021 19:21:59 GMT+0300 (EAT)	1.0	2021-08-28	19:21	2.2.2-210413	3.2	N/A				false		false		0	false	false	false	false	gestation.TERM	heart-rate.101-TO-160	maternal-diabetes.NO	false	maternal-hiv.NEGATIVE					true	respiratory-rate.30-TO-60	false	false	37	false	3.2	false							true
uganda+tororo+mukujju	initial	20210828212854868-pksP8jzus	true	MUK-07	Sun Aug 29 2021 00:28:54 GMT+0300 (EAT)	1.0	2021-08-29	00:28	2.2.2-210413	3.1	N/A				false		false		0	false	false	false	false	gestation.TERM	heart-rate.101-TO-160	maternal-diabetes.NO	false	maternal-hiv.NEGATIVE					true	respiratory-rate.30-TO-60	false	false	37.4	false	3.1	false							true
uganda+tororo+mukujju	initial	20210828213030209-pksP8jzus	true	MUK-07	Sun Aug 29 2021 00:30:30 GMT+0300 (EAT)	0.5	2021-08-29	00:30	2.2.2-210413	3.4	N/A				false		false		0	false	false	false	false	gestation.TERM	heart-rate.101-TO-160	maternal-diabetes.NO	false	maternal-hiv.NEGATIVE					true	respiratory-rate.30-TO-60	false	false	37	false	3.4	false							true
uganda+tororo+mukujju	initial	20210828213133918-pksP8jzus	false	MUK-07	Sun Aug 29 2021 00:31:33 GMT+0300 (EAT)	2.0	2021-08-29	00:31	2.2.2-210413	2.4	N/A	meds-ampicillin; meds-gentamicin	2	2	false	abx-selection.AMP-GEN	false	true	0	false	false	true	true	gestation.TERM	heart-rate.101-TO-160		false	maternal-hiv.NEGATIVE	viewed	meds-ampicillin-vial.500-MG	viewed	meds-gentamicin-vial.80-MG-2-ML	true	respiratory-rate.30-TO-60	false	false	37.1	false	2.4
uganda+tororo+mukujju	initial	20210831052053108-DShieuba0	true	MUK-05	Tue Aug 31 2021 08:20:53 GMT+0300 (EAT)	7.0	2021-08-31	08:20	2.2.2-210413	1.6	true	meds-ampicillin; meds-dextrose; meds-gentamicin; meds-saline	4	2	true	abx-selection.AMP-GEN	true	true	0	false	false	false	false	gestation.PRETERM	heart-rate.101-TO-160		false	maternal-hiv.NEGATIVE	viewed	meds-ampicillin-vial.500-MG	viewed	meds-gentamicin-vial.80-MG-2-ML	true	respiratory-rate.30-TO-60	true	false	35.3	false	1.6		false	true		false	true	32
uganda+tororo+mukujju	initial	20210904062644170-pksP8jzus	true	MUK-07	Sat Sep 04 2021 09:26:44 GMT+0300 (EAT)	28.0	2021-09-04	09:26	2.2.2-210413	2.5	N/A	meds-ampicillin; meds-dextrose; meds-gentamicin; meds-saline	4	2	true	abx-selection.AMP-GEN	true	true	0	false	false	true	true	gestation.TERM	heart-rate.101-TO-160		false	maternal-hiv.NEGATIVE	viewed	meds-ampicillin-vial.500-MG	viewed	meds-gentamicin-vial.80-MG-2-ML	true	respiratory-rate.30-TO-60	true	false	38	false	2.5		true	true					false
uganda+tororo+mukujju	initial	20210905060504836-ITGSXD0Oz	true	MUK-08	Sun Sep 05 2021 09:05:04 GMT+0300 (EAT)	0.5	2021-09-05	09:05	2.2.2-210413	3	N/A				false		false		0	false	false	false	false	gestation.TERM	heart-rate.101-TO-160	maternal-diabetes.NO	false	maternal-hiv.NEGATIVE					true	respiratory-rate.30-TO-60	false	false	37	false	3	false							true
uganda+tororo+mukujju	initial	20210905060629952-ITGSXD0Oz	false	MUK-08	Sun Sep 05 2021 09:06:29 GMT+0300 (EAT)	6.0	2021-09-05	09:06	2.2.2-210413	3.5	N/A	meds-ampicillin; meds-gentamicin	2	2	false	abx-selection.AMP-GEN	false	true	0	false	false	false	true	gestation.TERM	heart-rate.101-TO-160	maternal-diabetes.NO	false	maternal-hiv.NEGATIVE	viewed	meds-ampicillin-vial.500-MG	viewed	meds-gentamicin-vial.80-MG-2-ML	true	respiratory-rate.30-TO-60	false	false	37	false	3.5
uganda+tororo+mukujju	initial	20210905061740829-ITGSXD0Oz	true	MUK-08	Sun Sep 05 2021 09:17:40 GMT+0300 (EAT)	4.0	2021-09-05	09:17	2.2.2-210413	3.5	N/A	meds-ampicillin; meds-dextrose; meds-gentamicin; meds-saline	4	2	false	abx-selection.AMP-GEN	true	true	0	false	false	false	true	gestation.TERM	heart-rate.101-TO-160		false	maternal-hiv.NEGATIVE	viewed	meds-ampicillin-vial.500-MG	viewed	meds-gentamicin-vial.80-MG-2-ML	true	respiratory-rate.30-TO-60	true	false	37	false	3.5		true	true					false
uganda+tororo+mukujju	initial	20210906042524634-ABbf2LLBnN	true	MUK-02	Mon Sep 06 2021 07:25:24 GMT+0300 (EAT)	1.0	2021-09-06	07:25	2.2.2-210413	3.6	N/A				false		false		0	false	false	false	false	gestation.TERM	heart-rate.101-TO-160	maternal-diabetes.NO	false	maternal-hiv.NEGATIVE					true	respiratory-rate.30-TO-60	false	false	36.8	false	3.6	false							true
uganda+tororo+mukujju	initial	20210909070132773-ZnPRGchAz	false	MUK-01	Thu Sep 09 2021 10:01:32 GMT+0300 (EAT)	1.0	2021-09-09	10:01	2.2.2-210614b	1.9	false				false				0	true	false			gestation.PRETERM	heart-rate.101-TO-160								true	respiratory-rate.30-TO-60	true	false	36.7		1.9		false	false	REGULAR-NASAL			34
uganda+tororo+mukujju	initial	20210909070342281-ZnPRGchAz	true	MUK-01	Thu Sep 09 2021 10:03:42 GMT+0300 (EAT)	2.0	2021-09-09	10:03	2.2.2-210614b	1.9	N/A	meds-ampicillin; meds-dextrose; meds-gentamicin; meds-saline	4	2	false	abx-selection.AMP-GEN	true	true	0	false	false	false	false	gestation.TERM	heart-rate.101-TO-160		false	maternal-hiv.NEGATIVE	viewed	meds-ampicillin-vial.500-MG	viewed	meds-gentamicin-vial.80-MG-2-ML	true	respiratory-rate.30-TO-60	true	false	36.8	false	1.9		false	true					false
uganda+tororo+mukujju	initial	20210909070704574-ZnPRGchAz	true	MUK-01	Thu Sep 09 2021 10:07:04 GMT+0300 (EAT)	2.0	2021-09-09	10:07	2.2.2-210614b	2.2	false	meds-ampicillin; meds-dextrose+bolus; meds-gentamicin; meds-saline	4	2	false	abx-selection.AMP-GEN	true	true	0	true	false	false	false	gestation.PRETERM	heart-rate.101-TO-160		false	maternal-hiv.NEGATIVE	viewed	meds-ampicillin-vial.500-MG	viewed	meds-gentamicin-vial.80-MG-2-ML	true	respiratory-rate.30-TO-60	true	true	36.6	false	2.2		false	true	REGULAR-NASAL	false	true	34
uganda+tororo+mukujju	initial	20210911173222903-ABbf2LLBnN	false	MUK-02	Sat Sep 11 2021 20:32:22 GMT+0300 (EAT)	0.5	2021-09-11	20:32	2.2.2-210413	4.5	false								0	true	false			gestation.PRETERM									true		true				4.5
uganda+tororo+mukujju	initial	20210911173351914-ABbf2LLBnN	true	MUK-02	Sat Sep 11 2021 20:33:51 GMT+0300 (EAT)	7.0	2021-09-11	20:33	2.2.2-210413	4.5	N/A	meds-ampicillin; meds-dextrose; meds-gentamicin; meds-saline	4	2	true	abx-selection.AMP-GEN	true	true	0	true	false	true	true	gestation.TERM	heart-rate.LESS-THAN-75		false	maternal-hiv.NEGATIVE	viewed	meds-ampicillin-vial.500-MG	viewed	meds-gentamicin-vial.80-MG-2-ML	true	respiratory-rate.LESS-THAN-30	true	false	36.5	false	4.5		true	true	REGULAR-NASAL				false
uganda+tororo+mukujju	initial	20210911174223316-ABbf2LLBnN	true	MUK-02	Sat Sep 11 2021 20:42:23 GMT+0300 (EAT)	2.0	2021-09-11	20:42	2.2.2-210413	4.5	N/A	meds-ampicillin; meds-dextrose; meds-gentamicin; meds-saline	4	2	true	abx-selection.AMP-GEN	true	true	0	true	false	true	true	gestation.TERM	heart-rate.LESS-THAN-75		false	maternal-hiv.NEGATIVE	viewed	meds-ampicillin-vial.500-MG	viewed	meds-gentamicin-vial.80-MG-2-ML	true	respiratory-rate.LESS-THAN-30	true	false	37	false	4.5		true	true	REGULAR-NASAL				false
uganda+tororo+mukujju	initial	20210911175906878-pksP8jzus	true	MUK-07	Sat Sep 11 2021 20:59:06 GMT+0300 (EAT)	21.0	2021-09-11	20:59	2.2.2-210413	4.5	N/A	meds-ampicillin; meds-dextrose; meds-gentamicin; meds-saline	4	2	false	abx-selection.AMP-GEN	true	true	0	false	false	false	false	gestation.TERM	heart-rate.101-TO-160		false	maternal-hiv.NEGATIVE	viewed	meds-ampicillin-vial.500-MG	viewed	meds-gentamicin-vial.80-MG-2-ML	true	respiratory-rate.30-TO-60	true	false	37.5	false	4.5		true	true					false
uganda+tororo+mukujju	initial	20210911182135589-pksP8jzus	true	MUK-07	Sat Sep 11 2021 21:21:35 GMT+0300 (EAT)	1.0	2021-09-11	21:21	2.2.2-210413	3.4	N/A				false		false		0	false	false	false	false	gestation.TERM	heart-rate.101-TO-160	maternal-diabetes.NO	false	maternal-hiv.NEGATIVE					true	respiratory-rate.30-TO-60	false	false	37	false	3.4	false							true
uganda+tororo+mukujju	initial	20210915154502327-ITGSXD0Oz	true	MUK-08	Wed Sep 15 2021 18:45:02 GMT+0300 (EAT)	8.0	2021-09-15	18:45	2.2.2-210413	3.1	N/A	meds-ampicillin; meds-dextrose+bolus; meds-gentamicin; meds-saline	4	2	false	abx-selection.AMP-GEN	true	true	0	true	false	false	false	gestation.TERM	heart-rate.101-TO-160		false	maternal-hiv.NEGATIVE	viewed	meds-ampicillin-vial.500-MG	viewed	meds-gentamicin-vial.80-MG-2-ML	true	respiratory-rate.30-TO-60	true	true	37.1	false	3.1		true	true	REGULAR-NASAL				false
uganda+tororo+mukujju	initial	20210915165409951-ITGSXD0Oz	false	MUK-08	Wed Sep 15 2021 19:54:09 GMT+0300 (EAT)	1.0	2021-09-15	19:54	2.2.2-210413	3.2	N/A	meds-saline	1	0	false	abx-selection.AMP-GEN	true		0	true	false	false	false	gestation.TERM	heart-rate.101-TO-160		false						true	respiratory-rate.30-TO-60	true	false	37	false	3.2		true	true	REGULAR-NASAL
uganda+tororo+mukujju	initial	20210917171950508-ABbf2LLBnN	true	MUK-02	Fri Sep 17 2021 20:19:50 GMT+0300 (EAT)	1.0	2021-09-17	20:19	2.2.2-210413	2.9	N/A				false		false		0	false	false	false	false	gestation.TERM	heart-rate.101-TO-160	maternal-diabetes.NO	false	maternal-hiv.NEGATIVE					true	respiratory-rate.30-TO-60	false	false	37	false	2.9	false							true
uganda+tororo+mukujju	initial	20210917172132433-ABbf2LLBnN	true	MUK-02	Fri Sep 17 2021 20:21:32 GMT+0300 (EAT)	0.5	2021-09-17	20:21	2.2.2-210413	2.8	N/A				false		false		0	false	false	false	false	gestation.TERM	heart-rate.101-TO-160	maternal-diabetes.NO	false	maternal-hiv.NEGATIVE					true	respiratory-rate.30-TO-60	false	false	37	false	2.8	false							true
uganda+tororo+mukujju	initial	20210917172239381-ABbf2LLBnN	true	MUK-02	Fri Sep 17 2021 20:22:39 GMT+0300 (EAT)	1.0	2021-09-17	20:22	2.2.2-210413	2.4	N/A	meds-ampicillin; meds-gentamicin	2	2	false	abx-selection.AMP-GEN	false	true	0	false	false	false	false	gestation.TERM	heart-rate.101-TO-160		false	maternal-hiv.NEGATIVE	viewed	meds-ampicillin-vial.500-MG	viewed	meds-gentamicin-vial.80-MG-2-ML	true	respiratory-rate.30-TO-60	false	false	36.8	false	2.4	true							true
uganda+tororo+mukujju	initial	20210917172424962-ABbf2LLBnN	true	MUK-02	Fri Sep 17 2021 20:24:24 GMT+0300 (EAT)	2.0	2021-09-17	20:24	2.2.2-210413	3.2	N/A	meds-ampicillin; meds-gentamicin; meds-nevirapine	3	2	false	abx-selection.AMP-GEN	false	true	0	false	false	false	false	gestation.TERM	heart-rate.101-TO-160	maternal-diabetes.NO	false	maternal-hiv.POSITIVE	viewed	meds-ampicillin-vial.500-MG	viewed	meds-gentamicin-vial.80-MG-2-ML	true	respiratory-rate.30-TO-60	false	false	37.2	false	3.2	true							true		arv-available.NEVIRAPINE
uganda+tororo+mukujju	initial	20210918052828292-ITGSXD0Oz	false	MUK-08	Sat Sep 18 2021 08:28:28 GMT+0300 (EAT)	0.5	2021-09-18	08:28	2.2.2-210413	3.2	N/A								0	true	false			gestation.TERM									true		true				3.2
uganda+tororo+mukujju	initial	2021092308343757-ofPpsEeAK	true	MUK-06	Thu Sep 23 2021 11:34:37 GMT+0300 (EAT)	4.0	2021-09-23	11:34	2.2.2-210413	2.5	N/A	meds-ampicillin; meds-dextrose; meds-gentamicin; meds-saline	4	2	true	abx-selection.AMP-GEN	true	true	0	true	false	false	true	gestation.TERM	heart-rate.101-TO-160		false	maternal-hiv.NEGATIVE	viewed	meds-ampicillin-vial.500-MG	viewed	meds-gentamicin-vial.80-MG-2-ML	true	respiratory-rate.GREATER-THAN-60	true	false	37.8	false	2.5		true	true	REGULAR-NASAL				false
uganda+tororo+mukujju	initial	20210923083949576-ofPpsEeAK	true	MUK-06	Thu Sep 23 2021 11:39:49 GMT+0300 (EAT)	2.0	2021-09-23	11:39	2.2.2-210413	3.3	N/A	meds-ampicillin; meds-dextrose; meds-gentamicin; meds-saline	4	2	true	abx-selection.AMP-GEN	true	true	0	true	false	false	true	gestation.TERM	heart-rate.GREATER-THAN-160		false	maternal-hiv.NEGATIVE	viewed	meds-ampicillin-vial.500-MG	viewed	meds-gentamicin-vial.80-MG-2-ML	true	respiratory-rate.GREATER-THAN-60	true	false	38	false	3.3		true	true	REGULAR-NASAL				false
uganda+tororo+mukujju	initial	2021092610043572-DShieuba0	false	MUK-05	Sun Sep 26 2021 13:04:35 GMT+0300 (EAT)	1.0	2021-09-26	13:04	2.2.2-210614b	3.1	N/A	meds-saline	1	0	false				0	false	false			gestation.TERM	heart-rate.101-TO-160								true	respiratory-rate.30-TO-60	true	false	37.1		3.1		true	true
uganda+tororo+mukujju	initial	2021092610063265-DShieuba0	true	MUK-05	Sun Sep 26 2021 13:06:32 GMT+0300 (EAT)	2.0	2021-09-26	13:06	2.2.2-210614b	3.1	N/A	meds-ampicillin; meds-gentamicin; meds-saline	3	2	false	abx-selection.AMP-GEN	true	true	0	false	false	true	true	gestation.TERM	heart-rate.101-TO-160		false	maternal-hiv.NEGATIVE	viewed	meds-ampicillin-vial.500-MG	viewed	meds-gentamicin-vial.80-MG-2-ML	true	respiratory-rate.30-TO-60	true	false	37.1	false	3.1		true	true					true
uganda+tororo+mukujju	initial	20210926100907761-DShieuba0	true	MUK-05	Sun Sep 26 2021 13:09:07 GMT+0300 (EAT)	1.0	2021-09-26	13:09	2.2.2-210614b	3.1	N/A	meds-nevirapine	1	0	false		false		0	false	false	false	false	gestation.TERM	heart-rate.101-TO-160	maternal-diabetes.NO	false	maternal-hiv.POSITIVE					true	respiratory-rate.30-TO-60	false	false	36.9	false	3.1	false							true		arv-available.NEVIRAPINE
uganda+tororo+mukujju	initial	20210927172706429-pksP8jzus	true	MUK-07	Mon Sep 27 2021 20:27:06 GMT+0300 (EAT)	2.0	2021-09-27	20:27	2.2.2-210413	3	N/A	meds-ampicillin; meds-dextrose; meds-gentamicin; meds-saline	4	2	false	abx-selection.AMP-GEN	true	true	0	false	false	true	true	gestation.TERM	heart-rate.101-TO-160		false	maternal-hiv.NEGATIVE	viewed	meds-ampicillin-vial.500-MG	viewed	meds-gentamicin-vial.80-MG-2-ML	true	respiratory-rate.30-TO-60	true	false	37	false	3		false	true					false
uganda+tororo+mukujju	initial	20210927175055720-pksP8jzus	true	MUK-07	Mon Sep 27 2021 20:50:55 GMT+0300 (EAT)	3.0	2021-09-27	20:50	2.2.2-210413	2.3	false	meds-ampicillin; meds-dextrose; meds-gentamicin; meds-saline	4	2	false	abx-selection.AMP-GEN	true	true	0	false	false	false	false	gestation.PRETERM	heart-rate.101-TO-160		false	maternal-hiv.NEGATIVE	viewed	meds-ampicillin-vial.500-MG	viewed	meds-gentamicin-vial.80-MG-2-ML	true	respiratory-rate.30-TO-60	true	false	36.6	false	2.3		false	true		false	true	36
uganda+tororo+mukujju	initial	20210927204846399-ABbf2LLBnN	true	MUK-02	Mon Sep 27 2021 23:48:46 GMT+0300 (EAT)	1.0	2021-09-27	23:48	2.2.2-210413	3.3	N/A				false		false		0	false	false	false	false	gestation.TERM	heart-rate.101-TO-160	maternal-diabetes.NO	false	maternal-hiv.NEGATIVE					true	respiratory-rate.30-TO-60	false	false	37.4	false	3.3	false							true
uganda+tororo+mukujju	initial	20210927205011925-ABbf2LLBnN	true	MUK-02	Mon Sep 27 2021 23:50:11 GMT+0300 (EAT)	1.0	2021-09-27	23:50	2.2.2-210413	3.2	N/A				false		false		0	false	false	false	false	gestation.TERM	heart-rate.101-TO-160	maternal-diabetes.NO	false	maternal-hiv.NEGATIVE					true	respiratory-rate.30-TO-60	false	false	37.3	false	3.2	false							true
uganda+tororo+mukujju	initial	20210929000303683-pksP8jzus	true	MUK-07	Wed Sep 29 2021 03:03:03 GMT+0300 (EAT)	1.0	2021-09-29	03:03	2.2.2-210614b	3	N/A				false		false		0	false	false	false	false	gestation.TERM	heart-rate.101-TO-160	maternal-diabetes.NO	false	maternal-hiv.NEGATIVE					true	respiratory-rate.30-TO-60	false	false	37.2	false	3	false							true
uganda+tororo+mukujju	initial	20211004182456110-ITGSXD0Oz	true	MUK-08	Mon Oct 04 2021 21:24:56 GMT+0300 (EAT)	0.5	2021-10-04	21:24	2.2.2-210413	3.3	N/A				false		false		0	false	false	false	false	gestation.TERM	heart-rate.101-TO-160	maternal-diabetes.NO	false	maternal-hiv.NEGATIVE					true	respiratory-rate.30-TO-60	false	false	37	false	3.3	false							true
uganda+tororo+mukujju	initial	20211004182637556-ITGSXD0Oz	true	MUK-08	Mon Oct 04 2021 21:26:37 GMT+0300 (EAT)	0.5	2021-10-04	21:26	2.2.2-210413	3.5	N/A				false		false		0	false	false	false	false	gestation.TERM	heart-rate.101-TO-160	maternal-diabetes.NO	false	maternal-hiv.NEGATIVE					true	respiratory-rate.30-TO-60	false	false	37	false	3.5	false							true
uganda+tororo+mukujju	initial	20211005020436657-ITGSXD0Oz	true	MUK-08	Tue Oct 05 2021 05:04:36 GMT+0300 (EAT)	1.0	2021-10-05	05:04	2.2.2-210413	4.4	N/A				false		false		0	false	false	false	false	gestation.TERM	heart-rate.101-TO-160		false	maternal-hiv.UNKNOWN					true	respiratory-rate.30-TO-60	false	false	37	false	4.4	false							true
uganda+tororo+mukujju	initial	20211005063335936-ITGSXD0Oz	true	MUK-08	Tue Oct 05 2021 09:33:35 GMT+0300 (EAT)	0.5	2021-10-05	09:33	2.2.2-210413	3.1	N/A				false		false		0	false	false	false	false	gestation.TERM	heart-rate.101-TO-160	maternal-diabetes.NO	false	maternal-hiv.NEGATIVE					true	respiratory-rate.30-TO-60	false	false	37	false	3.1	false							true
uganda+tororo+mukujju	initial	20211009205827857-pksP8jzus	true	MUK-07	Sat Oct 09 2021 23:58:27 GMT+0300 (EAT)	1.0	2021-10-09	23:58	2.2.2-210614b	3.2	N/A	meds-nevirapine	1	0	false		false		0	false	false	false	false	gestation.TERM	heart-rate.101-TO-160	maternal-diabetes.NO	false	maternal-hiv.POSITIVE					true	respiratory-rate.30-TO-60	false	false	37.1	false	3.2	false							true		arv-available.NEVIRAPINE
uganda+tororo+mukujju	initial	20211009210044898-pksP8jzus	true	MUK-07	Sun Oct 10 2021 00:00:44 GMT+0300 (EAT)	4.0	2021-10-10	00:00	2.2.2-210413	1.8	false	meds-ampicillin; meds-dextrose; meds-gentamicin; meds-saline	4	2	false	abx-selection.AMP-GEN	true	true	0	false	false	false	false	gestation.PRETERM	heart-rate.101-TO-160		true	maternal-hiv.NEGATIVE	viewed	meds-ampicillin-vial.500-MG	viewed	meds-gentamicin-vial.80-MG-2-ML	true	respiratory-rate.30-TO-60	true	false	36.5	false	1.8		false	true		false	true	36
uganda+tororo+mukujju	initial	20211009210518160-pksP8jzus	true	MUK-07	Sun Oct 10 2021 00:05:18 GMT+0300 (EAT)	1.0	2021-10-10	00:05	2.2.2-210413	2.9	N/A				false		false		0	false	false	false	false	gestation.TERM	heart-rate.101-TO-160	maternal-diabetes.NO	false	maternal-hiv.NEGATIVE					true	respiratory-rate.30-TO-60	false	false	37.2	false	2.9	false							true
uganda+tororo+mukujju	initial	20211010031545869-pksP8jzus	true	MUK-07	Sun Oct 10 2021 06:15:45 GMT+0300 (EAT)	0.5	2021-10-10	06:15	2.2.2-210413	3.5	N/A				false		false		0	false	false	false	false	gestation.TERM	heart-rate.101-TO-160	maternal-diabetes.NO	false	maternal-hiv.NEGATIVE					true	respiratory-rate.30-TO-60	false	false	37	false	3.5	false							true
uganda+tororo+mukujju	initial	2021101003164286-pksP8jzus	true	MUK-07	Sun Oct 10 2021 06:16:42 GMT+0300 (EAT)	1.0	2021-10-10	06:16	2.2.2-210413	3.6	N/A				false		false		0	false	false	false	false	gestation.TERM	heart-rate.101-TO-160	maternal-diabetes.NO	false	maternal-hiv.NEGATIVE					true	respiratory-rate.30-TO-60	false	false	37.1	false	3.6	false							true
uganda+tororo+mukujju	initial	20211010031751908-pksP8jzus	true	MUK-07	Sun Oct 10 2021 06:17:51 GMT+0300 (EAT)	0.5	2021-10-10	06:17	2.2.2-210413	3.1	N/A				false		false		0	false	false	false	false	gestation.TERM	heart-rate.101-TO-160	maternal-diabetes.NO	false	maternal-hiv.NEGATIVE					true	respiratory-rate.30-TO-60	false	false	37.2	false	3.1	false							true
uganda+tororo+mukujju	initial	20211010031909320-pksP8jzus	true	MUK-07	Sun Oct 10 2021 06:19:09 GMT+0300 (EAT)	1.0	2021-10-10	06:19	2.2.2-210413	2.8	N/A				false		false		0	false	false	false	false	gestation.TERM	heart-rate.101-TO-160	maternal-diabetes.NO	false	maternal-hiv.NEGATIVE					true	respiratory-rate.30-TO-60	false	false	37.3	false	2.8	false							true
uganda+tororo+mukujju	initial	20211010065512735-pksP8jzus	true	MUK-07	Sun Oct 10 2021 09:55:12 GMT+0300 (EAT)	2.0	2021-10-10	09:55	2.2.2-210413	2.8	N/A	meds-ampicillin; meds-dextrose; meds-gentamicin; meds-saline	4	2	false	abx-selection.AMP-GEN	true	true	0	false	false	true	true	gestation.TERM	heart-rate.101-TO-160		false	maternal-hiv.NEGATIVE	viewed	meds-ampicillin-vial.500-MG	viewed	meds-gentamicin-vial.80-MG-2-ML	true	respiratory-rate.30-TO-60	true	false	37.7	false	2.8		false	true					false
uganda+tororo+mukujju	initial	20211013093524972-ABbf2LLBnN	false	MUK-02	Wed Oct 13 2021 12:35:24 GMT+0300 (EAT)	5.0	2021-10-13	12:35	2.2.2-210614b	1.5	true				true				0	true	false			gestation.PRETERM	heart-rate.LESS-THAN-75								true	respiratory-rate.LESS-THAN-30	true		37		1.5		true	true	REGULAR-NASAL			30
uganda+tororo+mukujju	initial	20211016074513733-ABbf2LLBnN	true	MUK-02	Sat Oct 16 2021 10:45:13 GMT+0300 (EAT)	5.0	2021-10-16	10:45	2.2.2-210614b	2.9	N/A				false		false		0	false	false	false	false	gestation.TERM	heart-rate.101-TO-160	maternal-diabetes.NO	false	maternal-hiv.NEGATIVE					true	respiratory-rate.30-TO-60	false	false	37	false	2.9	false							true
uganda+tororo+mukujju	initial	20211017125353149-ZnPRGchAz	false	MUK-01	Sun Oct 17 2021 15:53:53 GMT+0300 (EAT)	4.0	2021-10-17	15:53	2.2.2-210413	3.7	N/A	meds-dextrose+bolus; meds-saline	2	0	true	abx-selection.AMP-GEN	true		0	true	false	false	false	gestation.TERM	heart-rate.101-TO-160		false						true	respiratory-rate.GREATER-THAN-60	true	true	36.9	false	3.7		true	true	REGULAR-NASAL
uganda+tororo+mukujju	initial	2021101814320544-ABbf2LLBnN	false	MUK-02	Mon Oct 18 2021 17:32:05 GMT+0300 (EAT)	0.5	2021-10-18	17:32	2.2.2-210614b	3.1	N/A				false				0	false	false			gestation.TERM	heart-rate.101-TO-160	maternal-diabetes.YES							true	respiratory-rate.30-TO-60	false	true	37		3.1
uganda+tororo+mukujju	initial	20211018143313373-ABbf2LLBnN	true	MUK-02	Mon Oct 18 2021 17:33:13 GMT+0300 (EAT)	1.0	2021-10-18	17:33	2.2.2-210614b	3.2	N/A				false		false		0	false	false	false	false	gestation.TERM	heart-rate.101-TO-160	maternal-diabetes.NO	false	maternal-hiv.NEGATIVE					true	respiratory-rate.30-TO-60	false	false	37	false	3.2	false							true
uganda+tororo+mukujju	initial	20211018143450621-ABbf2LLBnN	true	MUK-02	Mon Oct 18 2021 17:34:50 GMT+0300 (EAT)	0.5	2021-10-18	17:34	2.2.2-210614b	2.8	N/A				false		false		0	false	false	false	false	gestation.TERM	heart-rate.101-TO-160	maternal-diabetes.NO	false	maternal-hiv.NEGATIVE					true	respiratory-rate.30-TO-60	false	false	37	false	2.8	false							true
uganda+tororo+mukujju	initial	20211018143555363-ABbf2LLBnN	true	MUK-02	Mon Oct 18 2021 17:35:55 GMT+0300 (EAT)	1.0	2021-10-18	17:35	2.2.2-210614b	1.9	N/A				false		false		0	false	false	false	false	gestation.TERM	heart-rate.101-TO-160		false	maternal-hiv.NEGATIVE					true	respiratory-rate.30-TO-60	false	false	36.8	false	1.9	false							true
uganda+tororo+mukujju	initial	20211018152412952-ITGSXD0Oz	false	MUK-08	Mon Oct 18 2021 18:24:12 GMT+0300 (EAT)	3.0	2021-10-18	18:24	2.2.2-210413	3.4	N/A	meds-saline	1	0	false	abx-selection.AMP-GEN	true		0	false	false	false	false	gestation.TERM	heart-rate.101-TO-160		true						true	respiratory-rate.30-TO-60	true	false	37	false	3.4		false	true
uganda+tororo+mukujju	initial	20211018152812152-ITGSXD0Oz	false	MUK-08	Mon Oct 18 2021 18:28:12 GMT+0300 (EAT)	2.0	2021-10-18	18:28	2.2.2-210413	3.4	N/A	meds-saline	1	0	true				0	false	false			gestation.TERM	heart-rate.101-TO-160								true	respiratory-rate.30-TO-60	true		38.1		3.4		false	true
uganda+tororo+mukujju	initial	20211018153118790-ITGSXD0Oz	false	MUK-08	Mon Oct 18 2021 18:31:18 GMT+0300 (EAT)	1.0	2021-10-18	18:31	2.2.2-210413	3.4	false	meds-saline	1	0	true				0	false	false			gestation.PRETERM	heart-rate.101-TO-160								true	respiratory-rate.30-TO-60	true		38.1		3.4		false	true				36
uganda+tororo+mukujju	initial	20211025130745324-ITGSXD0Oz	true	MUK-08	Mon Oct 25 2021 16:07:45 GMT+0300 (EAT)	11.0	2021-10-25	16:07	2.2.2-210413	3.4	N/A	meds-ampicillin; meds-dextrose; meds-gentamicin; meds-saline	4	2	false	abx-selection.AMP-GEN	true	true	0	false	false	false	false	gestation.TERM	heart-rate.101-TO-160		false	maternal-hiv.NEGATIVE	viewed	meds-ampicillin-vial.500-MG	viewed	meds-gentamicin-vial.80-MG-2-ML	true	respiratory-rate.30-TO-60	true	false	37.6	false	3.4		true	true					false
[truncated: 13 more columns]
