# Supplementary material for: The utilization of clinical decision support tools to identify neonatal hypothermia and its associated risk factors: A prospective observational study
Source: PLOS Glob Public Health. 2023 Feb 9;3(2):e0000982. doi: 10.1371/journal.pgph.0000982 (PMC10022021; doi:10.1371/journal.pgph.0000982)
Supplement: S1 Data — (ZIP) [file pgph.0000982.s006.zip › Hypothermia_Dataset_PLOS/tororo_initial.csv]

CLINIC	TYPE	GUID	COMPLETE	USER	TIMESTAMP	DURATION	START_DATE	START_TIME	APP_VERSION	ALL_TYPE_DOSING_WEIGHT	PRETERM_LT_34_WEEKS	HAS_ABNORMAL_VITAL	ABX-DESIRED	BASIC-INFECTION-RISK	DAY-OF-LIFE	DIFFICULTY-BREATHING	DYNAMIC-DOSING-WEIGHT	EXTENDED-MATERNAL-MEMBRANE-RUPTURE	FOUL-AMNIOTIC	GESTATION	HEART-RATE	MATERNAL-DIABETES	MATERNAL-FEVER	MATERNAL-HIV	REAL-PATIENT	RESPIRATORY-RATE	SICK-APPEARANCE	SIGNS-OF-HYPOGLYCEMIA	TEMPERATURE	UNCLEAN-ENVIRONMENT	WEIGHT	WELL-ENOUGH-TO-FEED	ABX-SELECTION	CONFIRM-WEIGHT-MEDS-AMPICILLIN	MEDS-AMPICILLIN	MEDS-AMPICILLIN-VIAL	MEDS-GENTAMICIN	MEDS-GENTAMICIN-VIAL	MEDS_LIST	MEDS_COUNT	ABX_COUNT	BIRTH-ASPHYXIA	BOLUS-DESIRED	CONFIRM-WEIGHT-MEDS-DEXTROSE+BOLUS	CONFIRM-WEIGHT-MEDS-SALINE	MEDS-DEXTROSE+BOLUS	MEDS-SALINE	GESTATIONAL-AGE	RESP-TREATMENT
uganda+tororo+tororo	initial	20200928115451399-w3x4tOt7Bb	true	TOR-02	Mon Sep 28 2020 14:54:51 GMT+0300 (EAT)	6.0	2020-09-28	14:54	2.1.3-200924	3.4	N/A	false	false	false	0	false	false	false	false	gestation.TERM	heart-rate.101-TO-160	maternal-diabetes.NO	false	maternal-hiv.NEGATIVE	true	respiratory-rate.30-TO-60	false	false	36.7	false	3.4	true
uganda+tororo+tororo	initial	2020092812090533-nG2Y1_e_8R	false	TOR-15	Mon Sep 28 2020 15:09:05 GMT+0300 (EAT)	15.0	2020-09-28	15:09	2.1.3-200924	3.5	N/A	false	true	false	0	false	false	false	false	gestation.TERM	heart-rate.101-TO-160	maternal-diabetes.NO	false		true	respiratory-rate.30-TO-60	false	false	37.1	false	3.5		abx-selection.AMP-GEN
uganda+tororo+tororo	initial	20200928123514526-nG2Y1_e_8R	true	TOR-15	Mon Sep 28 2020 15:35:14 GMT+0300 (EAT)	4.0	2020-09-28	15:35	2.1.3-200924	3.5	N/A	false	true	false	0	false	false	false	false	gestation.TERM	heart-rate.101-TO-160	maternal-diabetes.NO	false	maternal-hiv.NEGATIVE	true	respiratory-rate.30-TO-60	false	false	37.1	false	3.5	true	abx-selection.AMP-GEN	true	viewed	meds-ampicillin-vial.500-MG	viewed	meds-gentamicin-vial.80-MG-2-ML
uganda+tororo+tororo	initial	20200929095232849-MjZI97LIFv	true	TOR-16	Tue Sep 29 2020 12:52:32 GMT+0300 (EAT)	26.0	2020-09-29	12:52	2.1.3-200924	2.9	N/A	true		true	0	false	false	false	false	gestation.TERM	heart-rate.GREATER-THAN-160		true	maternal-hiv.NEGATIVE	true	respiratory-rate.30-TO-60	true	true	34.4	true	2.9	true	abx-selection.AMP-GEN	true	viewed	meds-ampicillin-vial.500-MG	viewed	meds-gentamicin-vial.80-MG-2-ML	meds-ampicillin; meds-dextrose+bolus; meds-gentamicin; meds-saline	4	2	false	true	true	true	viewed	viewed
uganda+tororo+tororo	initial	20200929101819590-yxJFfIxmg	true	TOR-01	Tue Sep 29 2020 13:18:19 GMT+0300 (EAT)	4.0	2020-09-29	13:18	2.1.3-200924	3.3	N/A	true	false	false	0	false	false	false	false	gestation.TERM	heart-rate.101-TO-160	maternal-diabetes.NO	false	maternal-hiv.NEGATIVE	true	respiratory-rate.30-TO-60	false	false	35.9	false	3.3	true
uganda+tororo+tororo	initial	20200929143920288-y-kFd_dTB9	false	TOR-18	Tue Sep 29 2020 17:39:20 GMT+0300 (EAT)	28.0	2020-09-29	17:39	2.1.3-200924	1.8	true	true		true	0	true	false	false	false	gestation.PRETERM	heart-rate.101-TO-160		false	maternal-hiv.NEGATIVE	true	respiratory-rate.GREATER-THAN-60	true	true	34.9	false	1.8		abx-selection.AMP-GEN	true	viewed	meds-ampicillin-vial.500-MG	viewed	meds-gentamicin-vial.80-MG-2-ML	meds-ampicillin; meds-dextrose+bolus; meds-gentamicin; meds-saline	4	2	true	true	true	true	viewed	viewed	32	REGULAR-NASAL
uganda+tororo+tororo	initial	20200930163551453-nG2Y1_e_8R	true	TOR-15	Wed Sep 30 2020 19:35:51 GMT+0300 (EAT)	3.0	2020-09-30	19:35	2.1.3-200924	3	N/A	false		false	0	false	false	true	true	gestation.TERM	heart-rate.101-TO-160	maternal-diabetes.NO	true	maternal-hiv.NEGATIVE	true	respiratory-rate.30-TO-60	false	false	36.9	false	3	true	abx-selection.AMP-GEN	true	viewed	meds-ampicillin-vial.500-MG	viewed	meds-gentamicin-vial.80-MG-2-ML	meds-ampicillin; meds-gentamicin	2	2
uganda+tororo+tororo	initial	20201001141231961-y-kFd_dTB9	true	TOR-18	Thu Oct 01 2020 17:12:31 GMT+0300 (EAT)	5.0	2020-10-01	17:12	2.1.3-200924	2.7	N/A	true		false	0	false	false	false	true	gestation.TERM	heart-rate.101-TO-160	maternal-diabetes.NO	false	maternal-hiv.NEGATIVE	true	respiratory-rate.30-TO-60	false	false	36	false	2.7	true	abx-selection.AMP-GEN	true	viewed	meds-ampicillin-vial.500-MG	viewed	meds-gentamicin-vial.80-MG-2-ML	meds-ampicillin; meds-gentamicin	2	2
uganda+tororo+tororo	initial	20201003074308381-0kZAPaPYxv	true	TOR-14	Sat Oct 03 2020 10:43:08 GMT+0300 (EAT)	3.0	2020-10-03	10:43	2.1.3-200924	2.7	N/A	false		false	0	false	false	true	false	gestation.TERM	heart-rate.101-TO-160	maternal-diabetes.NO	false	maternal-hiv.NEGATIVE	true	respiratory-rate.30-TO-60	false	false	36.5	true	2.7	true	abx-selection.AMP-GEN	true	viewed	meds-ampicillin-vial.500-MG	viewed	meds-gentamicin-vial.80-MG-2-ML	meds-ampicillin; meds-gentamicin	2	2
uganda+tororo+tororo	initial	20201003083511303-p-WnDJhoSN	true	TOR-04	Sat Oct 03 2020 11:35:11 GMT+0300 (EAT)	2.0	2020-10-03	11:35	2.1.3-201002	2.7	N/A	false	false	false	0	false	false	false	false	gestation.TERM	heart-rate.75-TO-100	maternal-diabetes.NO	false	maternal-hiv.NEGATIVE	true	respiratory-rate.30-TO-60	false	false	37	false	2.7	true
uganda+tororo+tororo	initial	20201003083539929-95YQUCOPfr	false	TOR-20	Sat Oct 03 2020 11:35:39 GMT+0300 (EAT)	2.0	2020-10-03	11:35	2.1.3-201002	2.7	N/A	true			0	true	false			gestation.TERM	heart-rate.GREATER-THAN-160				true	respiratory-rate.GREATER-THAN-60	true	true	36.1		2.7								meds-saline	1	0	true	true		true		viewed		REGULAR-NASAL
uganda+tororo+tororo	initial	20201003083754617-p-WnDJhoSN	true	TOR-04	Sat Oct 03 2020 11:37:54 GMT+0300 (EAT)	6.0	2020-10-03	11:37	2.1.3-201002	3	N/A	false		true	0	false	false	false	false	gestation.TERM	heart-rate.75-TO-100		false	maternal-hiv.NEGATIVE	true	respiratory-rate.30-TO-60	true	false	37	false	3	true	abx-selection.AMP-GEN	true	viewed	meds-ampicillin-vial.500-MG	viewed	meds-gentamicin-vial.80-MG-2-ML	meds-ampicillin; meds-gentamicin	2	2	true	false
uganda+tororo+tororo	initial	20201003084253656-95YQUCOPfr	true	TOR-20	Sat Oct 03 2020 11:42:53 GMT+0300 (EAT)	1.0	2020-10-03	11:42	2.1.3-201002	3.4	N/A	false	false	false	0	false	false	false	false	gestation.TERM	heart-rate.101-TO-160	maternal-diabetes.NO	false	maternal-hiv.NEGATIVE	true	respiratory-rate.30-TO-60	false	false	37	false	3.4	true
uganda+tororo+tororo	initial	20201003134107861-95YQUCOPfr	true	TOR-20	Sat Oct 03 2020 16:41:07 GMT+0300 (EAT)	4.0	2020-10-03	16:41	2.1.3-201002	2.7	N/A	false		false	0	false	false	false	true	gestation.TERM	heart-rate.101-TO-160	maternal-diabetes.NO	false	maternal-hiv.NEGATIVE	true	respiratory-rate.30-TO-60	false	false	37.2	false	2.7	true	abx-selection.AMP-GEN	true	viewed	meds-ampicillin-vial.500-MG	viewed	meds-gentamicin-vial.80-MG-2-ML	meds-ampicillin; meds-gentamicin	2	2
uganda+tororo+tororo	initial	20201003141429932-94RFHDa4a	false	TOR-13	Sat Oct 03 2020 17:14:29 GMT+0300 (EAT)	0.5	2020-10-03	17:14	2.1.3-200924	3.2	N/A				0	true	false			gestation.TERM					true		false				3.2
uganda+tororo+tororo	initial	20201004054302349-p-WnDJhoSN	false	TOR-04	Sun Oct 04 2020 08:43:02 GMT+0300 (EAT)	0.5	2020-10-04	08:43	2.1.3-200924	3.9	N/A				0	false	false			gestation.TERM					true		false				3.9
uganda+tororo+tororo	initial	2020100405455598-p-WnDJhoSN	true	TOR-04	Sun Oct 04 2020 08:45:55 GMT+0300 (EAT)	6.0	2020-10-04	08:45	2.1.3-200924	3.9	N/A	false	false	false	0	false	false	false	false	gestation.TERM	heart-rate.75-TO-100	maternal-diabetes.NO	false	maternal-hiv.NEGATIVE	true	respiratory-rate.30-TO-60	false	false	37.8	false	3.9	true
uganda+tororo+tororo	initial	20201004054818656-85KwIYKt3n	true	TOR-11	Sun Oct 04 2020 08:48:18 GMT+0300 (EAT)	4.0	2020-10-04	08:48	2.1.3-201002	2.7	N/A	false	false	false	0	false	false	false	false	gestation.TERM	heart-rate.75-TO-100	maternal-diabetes.NO	false	maternal-hiv.NEGATIVE	true	respiratory-rate.30-TO-60	false	false	37.1	false	2.7	true
uganda+tororo+tororo	initial	20201004055401349-85KwIYKt3n	false	TOR-11	Sun Oct 04 2020 08:54:01 GMT+0300 (EAT)	10.0	2020-10-04	08:54	2.1.3-201002	3.9	N/A	false	false	false	0	false	false	false	false	gestation.TERM	heart-rate.75-TO-100	maternal-diabetes.NO	false	maternal-hiv.NEGATIVE	true	respiratory-rate.30-TO-60	false	false	36.8	false	3.9
uganda+tororo+tororo	initial	20201004061604945-85KwIYKt3n	true	TOR-11	Sun Oct 04 2020 09:16:04 GMT+0300 (EAT)	4.0	2020-10-04	09:16	2.1.3-201002	2.9	N/A	false	false	false	0	false	false	false	false	gestation.TERM	heart-rate.75-TO-100	maternal-diabetes.NO	false	maternal-hiv.NEGATIVE	true	respiratory-rate.30-TO-60	false	false	37.3	false	2.9	true
uganda+tororo+tororo	initial	20201008231850420-95YQUCOPfr	true	TOR-20	Fri Oct 09 2020 02:18:50 GMT+0300 (EAT)	4.0	2020-10-09	02:18	2.1.3-200924	3.2	N/A	true		true	0	true	false	true	false	gestation.TERM	heart-rate.75-TO-100		false	maternal-hiv.NEGATIVE	true	respiratory-rate.LESS-THAN-30	true	true	36	false	3.2	false	abx-selection.AMP-GEN	true	viewed	meds-ampicillin-vial.500-MG	viewed	meds-gentamicin-vial.80-MG-2-ML	meds-ampicillin; meds-dextrose+bolus; meds-gentamicin; meds-saline	4	2	true	true	true	true	viewed	viewed		REGULAR-NASAL
uganda+tororo+tororo	initial	2020101004015960-95YQUCOPfr	false	TOR-20	Sat Oct 10 2020 07:01:59 GMT+0300 (EAT)	1.0	2020-10-10	07:01	2.1.3-201002	2.9	N/A	true			0	true	false			gestation.TERM	heart-rate.GREATER-THAN-160				true	respiratory-rate.GREATER-THAN-60	true		36.3		2.9																		REGULAR-NASAL
uganda+tororo+tororo	initial	20201010040314531-Sy39WEnxX	false	Elon D	Sat Oct 10 2020 07:03:14 GMT+0300 (EAT)	1.0	2020-10-10	07:03	2.1.3-201002	2.9	N/A	true			0	true	false			gestation.TERM	heart-rate.GREATER-THAN-160				true	respiratory-rate.GREATER-THAN-60	true		36.4		2.9											true	true						REGULAR-NASAL
uganda+tororo+tororo	initial	20201010040516584-95YQUCOPfr	true	TOR-20	Sat Oct 10 2020 07:05:16 GMT+0300 (EAT)	2.0	2020-10-10	07:05	2.1.3-201008	2.9	N/A	true		true	0	true	false	true	false	gestation.TERM	heart-rate.GREATER-THAN-160		false	maternal-hiv.NEGATIVE	true	respiratory-rate.GREATER-THAN-60	true	true	36.4	false	2.9	false	abx-selection.AMP-GEN	true	viewed	meds-ampicillin-vial.500-MG	viewed	meds-gentamicin-vial.80-MG-2-ML	meds-ampicillin; meds-dextrose+bolus; meds-gentamicin; meds-saline	4	2	true	true	true	true	viewed	viewed		REGULAR-NASAL
uganda+tororo+tororo	initial	2020101004444570-fkDCRBb9Z	true	TOR-17	Sat Oct 10 2020 07:44:45 GMT+0300 (EAT)	12.0	2020-10-10	07:44	2.1.3-201008	2.5	N/A	true		true	0	true	false	false	false	gestation.TERM	heart-rate.75-TO-100		false	maternal-hiv.NEGATIVE	true	respiratory-rate.GREATER-THAN-60	true	true	36.1	false	2.5	false	abx-selection.AMP-GEN	true	viewed	meds-ampicillin-vial.500-MG	viewed	meds-gentamicin-vial.80-MG-2-ML	meds-ampicillin; meds-dextrose+bolus; meds-gentamicin; meds-saline	4	2	true	true	true	true	viewed	viewed		REGULAR-NASAL
uganda+tororo+tororo	initial	20201012134132810-w3x4tOt7Bb	true	TOR-02	Mon Oct 12 2020 16:41:32 GMT+0300 (EAT)	7.0	2020-10-12	16:41	2.1.3-201008	3.2	N/A	true		true	0	true	false	false	true	gestation.TERM	heart-rate.GREATER-THAN-160		false	maternal-hiv.NEGATIVE	true	respiratory-rate.LESS-THAN-30	true	true	35.1	false	3.2	false	abx-selection.AMP-GEN	true	viewed	meds-ampicillin-vial.500-MG	viewed	meds-gentamicin-vial.80-MG-2-ML	meds-ampicillin; meds-dextrose+bolus; meds-gentamicin; meds-saline	4	2	true	true	true	true	viewed	viewed		REGULAR-NASAL
uganda+tororo+tororo	initial	20201012140322671-y-kFd_dTB9	true	TOR-18	Mon Oct 12 2020 17:03:22 GMT+0300 (EAT)	15.0	2020-10-12	17:03	2.1.3-201008	2.4	N/A	true	true	false	0	false	false	false	false	gestation.TERM	heart-rate.101-TO-160		false	maternal-hiv.NEGATIVE	true	respiratory-rate.30-TO-60	false	false	35.6	false	2.4	true	abx-selection.AMP-GEN	true	viewed	meds-ampicillin-vial.500-MG	viewed	meds-gentamicin-vial.80-MG-2-ML	meds-ampicillin; meds-gentamicin	2	2
uganda+tororo+tororo	initial	20201012144132300-y-kFd_dTB9	false	TOR-18	Mon Oct 12 2020 17:41:32 GMT+0300 (EAT)	14.0	2020-10-12	17:41	2.1.3-201008	2.6	N/A	false		false	0	false	false	true	true	gestation.TERM	heart-rate.101-TO-160	maternal-diabetes.DONT-KNOW	true	maternal-hiv.NEGATIVE	true	respiratory-rate.30-TO-60	false	false	36.5	false	2.6		abx-selection.AMP-GEN	true	viewed	meds-ampicillin-vial.500-MG	viewed	meds-gentamicin-vial.80-MG-2-ML	meds-ampicillin; meds-gentamicin	2	2
uganda+tororo+tororo	initial	20201012145807991-y-kFd_dTB9	false	TOR-18	Mon Oct 12 2020 17:58:07 GMT+0300 (EAT)	8.0	2020-10-12	17:58	2.1.3-201008	2.6	N/A	false		true	0	true	false	true	true	gestation.TERM	heart-rate.101-TO-160		true	maternal-hiv.NEGATIVE	true	respiratory-rate.30-TO-60	true	false	36.5	false	2.6	false	abx-selection.AMP-GEN	true	viewed	meds-ampicillin-vial.500-MG	viewed	meds-gentamicin-vial.80-MG-2-ML	meds-ampicillin; meds-gentamicin; meds-saline	3	2	true	true		true		viewed		REGULAR-NASAL
uganda+tororo+tororo	initial	20201013112326300-85KwIYKt3n	true	TOR-11	Tue Oct 13 2020 14:23:26 GMT+0300 (EAT)	16.0	2020-10-13	14:23	2.1.3-201008	2.3	N/A	false		true	0	false	false	false	false	gestation.TERM	heart-rate.101-TO-160		false	maternal-hiv.NEGATIVE	true	respiratory-rate.30-TO-60	true	true	36.7	false	2.3	true	abx-selection.AMP-GEN	true	viewed	meds-ampicillin-vial.500-MG	viewed	meds-gentamicin-vial.80-MG-2-ML	meds-ampicillin; meds-dextrose+bolus; meds-gentamicin	3	2	false	false	true		viewed
uganda+tororo+tororo	initial	20201017041833333-xhvtYLoQmy	true	TOR-03	Sat Oct 17 2020 07:18:33 GMT+0300 (EAT)	4.0	2020-10-17	07:18	2.1.3-201008	2.7	N/A	false		true	0	false	false	true	true	gestation.TERM	heart-rate.75-TO-100		false	maternal-hiv.NEGATIVE	true	respiratory-rate.30-TO-60	true	false	37.1	true	2.7	false	abx-selection.AMP-GEN	true	viewed	meds-ampicillin-vial.500-MG	viewed	meds-gentamicin-vial.80-MG-2-ML	meds-ampicillin; meds-dextrose; meds-gentamicin; meds-saline	4	2	true	true		true		viewed
uganda+tororo+tororo	initial	20201017110142419-nG2Y1_e_8R	true	TOR-15	Sat Oct 17 2020 14:01:42 GMT+0300 (EAT)	11.0	2020-10-17	14:01	2.1.3-201008	2.7	N/A	true		true	0	true	false	false	false	gestation.TERM	heart-rate.GREATER-THAN-160		false	maternal-hiv.NEGATIVE	true	respiratory-rate.LESS-THAN-30	true	true	36.7	false	2.7	false	abx-selection.AMP-GEN	true	viewed	meds-ampicillin-vial.500-MG	viewed	meds-gentamicin-vial.80-MG-2-ML	meds-ampicillin; meds-dextrose+bolus; meds-gentamicin; meds-saline	4	2	true	true	true	true	viewed	viewed		REGULAR-NASAL
uganda+tororo+tororo	initial	2020101718380613-xhvtYLoQmy	true	TOR-03	Sat Oct 17 2020 21:38:06 GMT+0300 (EAT)	6.0	2020-10-17	21:38	2.1.3-201008	3	N/A	true		true	0	true	false	true	false	gestation.TERM	heart-rate.LESS-THAN-75		false	maternal-hiv.NEGATIVE	true	respiratory-rate.GREATER-THAN-60	true	false	36.6	false	3	false	abx-selection.AMP-GEN	true	viewed	meds-ampicillin-vial.500-MG	viewed	meds-gentamicin-vial.80-MG-2-ML	meds-ampicillin; meds-dextrose; meds-gentamicin; meds-saline	4	2	true	true		true		viewed		REGULAR-NASAL
uganda+tororo+tororo	initial	2020101811553829-y-kFd_dTB9	true	TOR-18	Sun Oct 18 2020 14:55:38 GMT+0300 (EAT)	9.0	2020-10-18	14:55	2.1.3-201008	4.3	N/A	false	true	false	0	false	false	false	false	gestation.POSTTERM	heart-rate.101-TO-160		false	maternal-hiv.NEGATIVE	true	respiratory-rate.30-TO-60	false	false	36.9	false	4.3	true	abx-selection.AMP-GEN	true	viewed	meds-ampicillin-vial.500-MG	viewed	meds-gentamicin-vial.80-MG-2-ML	meds-ampicillin; meds-gentamicin	2	2
uganda+tororo+tororo	initial	20201018204326546-nG2Y1_e_8R	true	TOR-15	Sun Oct 18 2020 23:43:26 GMT+0300 (EAT)	5.0	2020-10-18	23:43	2.1.3-201008	4.3	N/A	true		false	0	false	false	true	true	gestation.TERM	heart-rate.101-TO-160		false	maternal-hiv.NEGATIVE	true	respiratory-rate.30-TO-60	false	false	35.6	false	4.3	true	abx-selection.AMP-GEN	true	viewed	meds-ampicillin-vial.500-MG	viewed	meds-gentamicin-vial.80-MG-2-ML	meds-ampicillin; meds-gentamicin	2	2
uganda+tororo+tororo	initial	20201019123907221-85KwIYKt3n	true	TOR-11	Mon Oct 19 2020 15:39:07 GMT+0300 (EAT)	5.0	2020-10-19	15:39	2.1.3-201008	4.1	N/A	true	true	false	0	false	false	false	false	gestation.TERM	heart-rate.101-TO-160		false	maternal-hiv.NEGATIVE	true	respiratory-rate.30-TO-60	false	false	36.4	false	4.1	true	abx-selection.AMP-GEN	true	viewed	meds-ampicillin-vial.500-MG	viewed	meds-gentamicin-vial.80-MG-2-ML	meds-ampicillin; meds-gentamicin	2	2
uganda+tororo+tororo	initial	20201021131738624-95YQUCOPfr	true	TOR-20	Wed Oct 21 2020 16:17:38 GMT+0300 (EAT)	8.0	2020-10-21	16:17	2.1.3-201008	1.5	true	true	true	false	0	false	false	false	false	gestation.PRETERM	heart-rate.101-TO-160		false	maternal-hiv.POSITIVE	true	respiratory-rate.30-TO-60	false	false	33.1	false	1.5		abx-selection.AMP-GEN	true	viewed	meds-ampicillin-vial.500-MG	viewed	meds-gentamicin-vial.80-MG-2-ML	meds-ampicillin; meds-dextrose; meds-gentamicin; meds-nevirapine	4	2							29
uganda+tororo+tororo	initial	20201027052105950--MCfh9yVJ	false	Mary	Tue Oct 27 2020 05:21:05 GMT+0000 (GMT)	0.5	2020-10-27	05:21	2.1.3-200924	5	false				0	true	false			gestation.PRETERM					true		true				5
uganda+tororo+tororo	initial	20201028172813565-95YQUCOPfr	true	TOR-20	Wed Oct 28 2020 20:28:13 GMT+0300 (EAT)	15.0	2020-10-28	20:28	2.1.3-201008	3.3	N/A	false		true	0	false	false	true	false	gestation.TERM	heart-rate.101-TO-160		false	maternal-hiv.NEGATIVE	true	respiratory-rate.30-TO-60	true	false	37.5	false	3.3	true	abx-selection.AMP-GEN	true	viewed	meds-ampicillin-vial.500-MG	viewed	meds-gentamicin-vial.80-MG-2-ML	meds-ampicillin; meds-gentamicin	2	2	true	false
uganda+tororo+tororo	initial	20201028182315558-95YQUCOPfr	true	TOR-20	Wed Oct 28 2020 21:23:15 GMT+0300 (EAT)	5.0	2020-10-28	21:23	2.1.3-201008	3.6	N/A	true		true	0	true	false	false	false	gestation.TERM	heart-rate.101-TO-160		false	maternal-hiv.NEGATIVE	true	respiratory-rate.GREATER-THAN-60	true	false	37.4	false	3.6	true	abx-selection.AMP-GEN	true	viewed	meds-ampicillin-vial.500-MG	viewed	meds-gentamicin-vial.80-MG-2-ML	meds-ampicillin; meds-gentamicin	2	2	true	false						REGULAR-NASAL
uganda+tororo+tororo	initial	20201101061148365-95YQUCOPfr	true	TOR-20	Sun Nov 01 2020 09:11:48 GMT+0300 (EAT)	3.0	2020-11-01	09:11	2.1.3-201008	2.5	N/A	true		true	0	true	false	false	false	gestation.TERM	heart-rate.GREATER-THAN-160		false	maternal-hiv.NEGATIVE	true	respiratory-rate.GREATER-THAN-60	true	true	36.3	false	2.5	false	abx-selection.AMP-GEN	true	viewed	meds-ampicillin-vial.500-MG	viewed	meds-gentamicin-vial.80-MG-2-ML	meds-ampicillin; meds-dextrose+bolus; meds-gentamicin; meds-saline	4	2	true	true	true	true	viewed	viewed		REGULAR-NASAL
uganda+tororo+tororo	initial	20201101062042220-95YQUCOPfr	true	TOR-20	Sun Nov 01 2020 09:20:42 GMT+0300 (EAT)	4.0	2020-11-01	09:20	2.1.3-201008	1.4	true	true		true	0	true	false	false	false	gestation.PRETERM	heart-rate.101-TO-160		false	maternal-hiv.NEGATIVE	true	respiratory-rate.GREATER-THAN-60	true	true	35.3	false	1.4		abx-selection.AMP-GEN	true	viewed	meds-ampicillin-vial.500-MG	viewed	meds-gentamicin-vial.80-MG-2-ML	meds-ampicillin; meds-dextrose+bolus; meds-gentamicin; meds-saline	4	2	true	true	true	true	viewed	viewed	30	REGULAR-NASAL
uganda+tororo+tororo	initial	20201101062551240-95YQUCOPfr	true	TOR-20	Sun Nov 01 2020 09:25:51 GMT+0300 (EAT)	3.0	2020-11-01	09:25	2.1.3-201008	1.5	true	true		true	0	true	false	false	false	gestation.PRETERM	heart-rate.101-TO-160		false	maternal-hiv.NEGATIVE	true	respiratory-rate.GREATER-THAN-60	true	true	36.3	false	1.5		abx-selection.AMP-GEN	true	viewed	meds-ampicillin-vial.500-MG	viewed	meds-gentamicin-vial.80-MG-2-ML	meds-ampicillin; meds-dextrose+bolus; meds-gentamicin; meds-saline	4	2	true	true	true	true	viewed	viewed	30	REGULAR-NASAL
uganda+tororo+tororo	initial	20201102055756319-95YQUCOPfr		TOR-20	Mon Nov 02 2020 08:57:56 GMT+0300 (EAT)	1.0	2020-11-02	08:57	2.1.3-201008	3.6	N/A	true			0	false	false			gestation.TERM	heart-rate.101-TO-160				true	respiratory-rate.30-TO-60	true	false	38		3.6											false	false
uganda+tororo+tororo	initial	20201102060125620-95YQUCOPfr	true	TOR-20	Mon Nov 02 2020 09:01:25 GMT+0300 (EAT)	5.0	2020-11-02	09:01	2.1.3-201008	3.6	N/A	true		true	0	true	false	true	false	gestation.TERM	heart-rate.GREATER-THAN-160		false	maternal-hiv.NEGATIVE	true	respiratory-rate.GREATER-THAN-60	true	true	36.5	false	3.6	false	abx-selection.AMP-GEN	true	viewed	meds-ampicillin-vial.500-MG	viewed	meds-gentamicin-vial.80-MG-2-ML	meds-ampicillin; meds-dextrose+bolus; meds-gentamicin	3	2	true	false	true		viewed			REGULAR-NASAL
uganda+tororo+tororo	initial	20201102060804397-95YQUCOPfr	true	TOR-20	Mon Nov 02 2020 09:08:04 GMT+0300 (EAT)	2.0	2020-11-02	09:08	2.1.3-201008	3.7	N/A	false	false	false	0	false	false	false	false	gestation.TERM	heart-rate.101-TO-160	maternal-diabetes.DONT-KNOW	false	maternal-hiv.NEGATIVE	true	respiratory-rate.30-TO-60	false	false	36.8	false	3.7	true
uganda+tororo+tororo	initial	20201102061234395-95YQUCOPfr	true	TOR-20	Mon Nov 02 2020 09:12:34 GMT+0300 (EAT)	2.0	2020-11-02	09:12	2.1.3-201008	2.8	N/A	true	false	false	0	false	false	false	false	gestation.TERM	heart-rate.101-TO-160	maternal-diabetes.NO	false	maternal-hiv.NEGATIVE	true	respiratory-rate.30-TO-60	false	false	36.1	false	2.8	true
uganda+tororo+tororo	initial	20201102061736645-95YQUCOPfr	true	TOR-20	Mon Nov 02 2020 09:17:36 GMT+0300 (EAT)	2.0	2020-11-02	09:17	2.1.3-201008	4.2	N/A	false	false	false	0	false	false	false	false	gestation.TERM	heart-rate.101-TO-160		false	maternal-hiv.NEGATIVE	true	respiratory-rate.30-TO-60	false	false	37.2	false	4.2	true
uganda+tororo+tororo	initial	20201103094740984-w3x4tOt7Bb	false	TOR-02	Tue Nov 03 2020 12:47:40 GMT+0300 (EAT)	18.0	2020-11-03	12:47	2.1.3-201008	3.7	N/A	true		true	0	true	false	false	false	gestation.TERM	heart-rate.GREATER-THAN-160		false	maternal-hiv.NEGATIVE	true	respiratory-rate.GREATER-THAN-60	true	true	37.7	false	3.7		abx-selection.OTHER						meds-dextrose+bolus; meds-saline	2	0	true	true	true	true	viewed	viewed		REGULAR-NASAL
uganda+tororo+tororo	initial	20201103111215858-85KwIYKt3n		TOR-11	Tue Nov 03 2020 14:12:15 GMT+0300 (EAT)	1.0	2020-11-03	14:12	2.1.3-201008	3.5	N/A	false			0	false	false			gestation.TERM	heart-rate.101-TO-160	maternal-diabetes.NO			true	respiratory-rate.30-TO-60	false	false	36.9		3.5
uganda+tororo+tororo	initial	20201105053148635-N3_3a0nVm	true	TOR-21	Thu Nov 05 2020 08:31:48 GMT+0300 (EAT)	29.0	2020-11-05	08:31	2.1.3-201008	3	N/A	true		true	0	false	false	true	false	gestation.TERM	heart-rate.75-TO-100		false	maternal-hiv.POSITIVE	true	respiratory-rate.LESS-THAN-30	true	true	36.3	false	3	false	abx-selection.AMP-GEN	true	viewed	meds-ampicillin-vial.500-MG	viewed	meds-gentamicin-vial.80-MG-2-ML	meds-ampicillin; meds-dextrose+bolus; meds-gentamicin; meds-nevirapine; meds-saline	5	2	true	true	true	true	viewed	viewed
uganda+tororo+tororo	initial	20201105055038390-yxJFfIxmg	true	TOR-01	Thu Nov 05 2020 08:50:38 GMT+0300 (EAT)	5.0	2020-11-05	08:50	2.1.3-201008	2.7	false	true		true	0	true	false	false	false	gestation.PRETERM	heart-rate.101-TO-160		false	maternal-hiv.NEGATIVE	true	respiratory-rate.LESS-THAN-30	true	false	38.2	false	2.7		abx-selection.AMP-GEN	true	viewed	meds-ampicillin-vial.500-MG	viewed	meds-gentamicin-vial.80-MG-2-ML	meds-ampicillin; meds-dextrose; meds-gentamicin	3	2	true	false					36	REGULAR-NASAL
uganda+tororo+tororo	initial	20201105080058425-85KwIYKt3n	true	TOR-11	Thu Nov 05 2020 11:00:58 GMT+0300 (EAT)	23.0	2020-11-05	11:00	2.1.3-201008	2.5	N/A	false		false	0	false	false	false	true	gestation.TERM	heart-rate.101-TO-160	maternal-diabetes.NO	false	maternal-hiv.NEGATIVE	true	respiratory-rate.30-TO-60	false	false	36.8	false	2.5	true	abx-selection.AMP-GEN	true	viewed	meds-ampicillin-vial.500-MG	viewed	meds-gentamicin-vial.80-MG-2-ML	meds-ampicillin; meds-gentamicin	2	2
uganda+tororo+tororo	initial	20201105091814575-94RFHDa4a	false	TOR-13	Thu Nov 05 2020 12:18:14 GMT+0300 (EAT)	17.0	2020-11-05	12:18	2.1.3-201008	3.5	N/A	true		true	0	false	false	true	false	gestation.TERM	heart-rate.101-TO-160		false	maternal-hiv.NEGATIVE	true	respiratory-rate.30-TO-60	true	false	38	false	3.5		abx-selection.AMP-GEN	true	viewed	meds-ampicillin-vial.500-MG	viewed	meds-gentamicin-vial.80-MG-2-ML	meds-ampicillin; meds-gentamicin	2	2	true	false
uganda+tororo+tororo	initial	20201105102301611-94RFHDa4a	false	TOR-13	Thu Nov 05 2020 13:23:01 GMT+0300 (EAT)	9.0	2020-11-05	13:23	2.1.3-201008	2.9	N/A	true			0	false	false			gestation.TERM	heart-rate.101-TO-160				true	respiratory-rate.30-TO-60	true		38		2.9
uganda+tororo+tororo	initial	20201105113455350-94RFHDa4a	true	TOR-13	Thu Nov 05 2020 14:34:55 GMT+0300 (EAT)	10.0	2020-11-05	14:34	2.1.3-201008	4.3	N/A	true		true	0	false	false	true	false	gestation.TERM	heart-rate.101-TO-160		false	maternal-hiv.NEGATIVE	true	respiratory-rate.30-TO-60	true	false	36.4	false	4.3	true	abx-selection.AMP-GEN	true	viewed	meds-ampicillin-vial.500-MG	viewed	meds-gentamicin-vial.80-MG-2-ML	meds-ampicillin; meds-gentamicin	2	2	true	false
uganda+tororo+tororo	initial	20201106084249528-94RFHDa4a	false	TOR-13	Fri Nov 06 2020 11:42:49 GMT+0300 (EAT)	3.0	2020-11-06	11:42	2.1.3-201008	2.9	N/A	false			0	false	false			gestation.TERM	heart-rate.75-TO-100				true	respiratory-rate.30-TO-60	true	true	36.8		2.9								meds-dextrose+bolus; meds-saline	2	0	false	true	true	true	viewed	viewed
uganda+tororo+tororo	initial	20201106223414490-N3_3a0nVm	true	TOR-21	Sat Nov 07 2020 01:34:14 GMT+0300 (EAT)	17.0	2020-11-07	01:34	2.1.3-201008	3.8	N/A	true		true	0	true	false	false	false	gestation.TERM	heart-rate.75-TO-100		false	maternal-hiv.NEGATIVE	true	respiratory-rate.GREATER-THAN-60	true	true	35.4	false	3.8	false	abx-selection.AMP-GEN	true	viewed	meds-ampicillin-vial.500-MG	viewed	meds-gentamicin-vial.80-MG-2-ML	meds-ampicillin; meds-dextrose+bolus; meds-gentamicin; meds-saline	4	2	true	true	true	true	viewed	viewed		REGULAR-NASAL
uganda+tororo+tororo	initial	2020110710314240-IOaCmZ79G5	true	TOR-22	Sat Nov 07 2020 13:31:42 GMT+0300 (EAT)	1.0	2020-11-07	13:31	2.1.3-201008	3	N/A	false	false	false	0	false	false	false	false	gestation.TERM	heart-rate.75-TO-100	maternal-diabetes.NO	false	maternal-hiv.NEGATIVE	true	respiratory-rate.30-TO-60	false	false	36.8	false	3	true
uganda+tororo+tororo	initial	20201107112220277-xhvtYLoQmy	true	TOR-03	Sat Nov 07 2020 14:22:20 GMT+0300 (EAT)	1.0	2020-11-07	14:22	2.1.3-201008	2.7	N/A	false		false	0	false	false	true	false	gestation.TERM	heart-rate.75-TO-100	maternal-diabetes.NO	false	maternal-hiv.NEGATIVE	true	respiratory-rate.30-TO-60	false	false	37.1	false	2.7	true	abx-selection.AMP-GEN	true	viewed	meds-ampicillin-vial.500-MG	viewed	meds-gentamicin-vial.80-MG-2-ML	meds-ampicillin; meds-gentamicin	2	2
uganda+tororo+tororo	initial	20201107112658443-xhvtYLoQmy	true	TOR-03	Sat Nov 07 2020 14:26:58 GMT+0300 (EAT)	4.0	2020-11-07	14:26	2.1.3-201008	3.1	N/A	false	true	false	0	false	false	false	false	gestation.TERM	heart-rate.75-TO-100	maternal-diabetes.NO	false	maternal-hiv.NEGATIVE	true	respiratory-rate.30-TO-60	false	false	36.8	false	3.1	true	abx-selection.AMP-GEN	true	viewed	meds-ampicillin-vial.500-MG	viewed	meds-gentamicin-vial.80-MG-2-ML	meds-ampicillin; meds-gentamicin	2	2
uganda+tororo+tororo	initial	20201107182828167-85KwIYKt3n	false	TOR-11	Sat Nov 07 2020 21:28:28 GMT+0300 (EAT)	0.5	2020-11-07	21:28	2.1.3-201008	1.8	false				0	true	false			gestation.PRETERM					true		true				1.8
uganda+tororo+tororo	initial	20201109002402593-85KwIYKt3n	true	TOR-11	Mon Nov 09 2020 03:24:02 GMT+0300 (EAT)	6.0	2020-11-09	03:24	2.1.3-201008	2.7	N/A	true		false	0	false	false	false	true	gestation.TERM	heart-rate.101-TO-160	maternal-diabetes.NO	false	maternal-hiv.POSITIVE	true	respiratory-rate.30-TO-60	false	false	35.9	false	2.7	true	abx-selection.AMP-GEN	true	viewed	meds-ampicillin-vial.500-MG	viewed	meds-gentamicin-vial.80-MG-2-ML	meds-ampicillin; meds-gentamicin; meds-nevirapine	3	2
uganda+tororo+tororo	initial	20201110135511560-w3x4tOt7Bb	true	TOR-02	Tue Nov 10 2020 16:55:11 GMT+0300 (EAT)	5.0	2020-11-10	16:55	2.1.3-201008	3.55	N/A	true		true	0	false	false	false	false	gestation.TERM	heart-rate.GREATER-THAN-160		false	maternal-hiv.NEGATIVE	true	respiratory-rate.30-TO-60	true	false	37.7	false	3.55	true	abx-selection.AMP-GEN	true	viewed	meds-ampicillin-vial.500-MG	viewed	meds-gentamicin-vial.80-MG-2-ML	meds-ampicillin; meds-gentamicin; meds-saline	3	2	false	true		true		viewed
uganda+tororo+tororo	initial	20201110144934555-DPlabooiOC	true	TOR-12	Tue Nov 10 2020 17:49:34 GMT+0300 (EAT)	8.0	2020-11-10	17:49	2.1.3-201008	3.4	N/A	true	false	false	0	false	false	false	false	gestation.TERM	heart-rate.101-TO-160	maternal-diabetes.DONT-KNOW	false	maternal-hiv.NEGATIVE	true	respiratory-rate.30-TO-60	false	false	35.8	false	3.4	true
uganda+tororo+tororo	initial	20201111072727708-fkDCRBb9Z	true	TOR-17	Wed Nov 11 2020 10:27:27 GMT+0300 (EAT)	12.0	2020-11-11	10:27	2.1.3-201008	2.7	N/A	true		true	0	false	false	false	false	gestation.TERM	heart-rate.75-TO-100		false	maternal-hiv.NEGATIVE	true	respiratory-rate.30-TO-60	true	true	35.6	false	2.7	false	abx-selection.AMP-GEN	true	viewed	meds-ampicillin-vial.500-MG	viewed	meds-gentamicin-vial.80-MG-2-ML	meds-ampicillin; meds-dextrose+bolus; meds-gentamicin; meds-saline	4	2	true	true	true	true	viewed	viewed
uganda+tororo+tororo	initial	2020111109445237-nG2Y1_e_8R	false	TOR-15	Wed Nov 11 2020 12:44:52 GMT+0300 (EAT)	30.0	2020-11-11	12:44	2.1.3-201008	3.1	N/A	true		true	0	true	false	true	false	gestation.TERM	heart-rate.75-TO-100		false	maternal-hiv.NEGATIVE	true	respiratory-rate.LESS-THAN-30	false	false	35.7	false	3.1		abx-selection.AMP-GEN	true	viewed	meds-ampicillin-vial.500-MG	viewed	meds-gentamicin-vial.80-MG-2-ML	meds-ampicillin; meds-gentamicin; meds-saline	3	2	true	true		true		viewed		REGULAR-NASAL
uganda+tororo+tororo	initial	20201111134057906-IOaCmZ79G5	false	TOR-22	Wed Nov 11 2020 16:40:57 GMT+0300 (EAT)	1.0	2020-11-11	16:40	2.1.3-201008	3.5	N/A	true	false	false	0	false	false	false	false	gestation.TERM	heart-rate.75-TO-100	maternal-diabetes.NO	false	maternal-hiv.NEGATIVE	true	respiratory-rate.30-TO-60	false	false	36.3	false	3.5
uganda+tororo+tororo	initial	20201111134350309-IOaCmZ79G5	false	TOR-22	Wed Nov 11 2020 16:43:50 GMT+0300 (EAT)	1.0	2020-11-11	16:43	2.1.3-201008	3.2	N/A				0	false	false			gestation.TERM					true		false				3.2
uganda+tororo+tororo	initial	20201112170616321-IOaCmZ79G5	true	TOR-22	Thu Nov 12 2020 20:06:16 GMT+0300 (EAT)	3.0	2020-11-12	20:06	2.1.3-201008	3.54	N/A	true		true	0	true	false	true	true	gestation.TERM	heart-rate.GREATER-THAN-160		false	maternal-hiv.NEGATIVE	true	respiratory-rate.GREATER-THAN-60	true	true	35.8	false	3.54	false	abx-selection.AMP-GEN	true	viewed	meds-ampicillin-vial.500-MG	viewed	meds-gentamicin-vial.80-MG-2-ML	meds-ampicillin; meds-dextrose+bolus; meds-gentamicin; meds-saline	4	2	true	true	true	true	viewed	viewed		REGULAR-NASAL
uganda+tororo+tororo	initial	20201112171544424-IOaCmZ79G5	true	TOR-22	Thu Nov 12 2020 20:15:44 GMT+0300 (EAT)	1.0	2020-11-12	20:15	2.1.3-201008	3.4	N/A	true	false	false	0	false	false	false	false	gestation.TERM	heart-rate.75-TO-100	maternal-diabetes.NO	false	maternal-hiv.NEGATIVE	true	respiratory-rate.30-TO-60	false	false	36.3	false	3.4	true
uganda+tororo+tororo	initial	20201112181349976-xhvtYLoQmy	true	TOR-03	Thu Nov 12 2020 21:13:49 GMT+0300 (EAT)	11.0	2020-11-12	21:13	2.1.3-201008	2.3	N/A	false		false	0	false	false	true	false	gestation.TERM	heart-rate.75-TO-100		false	maternal-hiv.NEGATIVE	true	respiratory-rate.30-TO-60	false	false	36.5	false	2.3	true	abx-selection.AMP-GEN	true	viewed	meds-ampicillin-vial.500-MG	viewed	meds-gentamicin-vial.80-MG-2-ML	meds-gentamicin	1	1
uganda+tororo+tororo	initial	20201112183543511-xhvtYLoQmy	true	TOR-03	Thu Nov 12 2020 21:35:43 GMT+0300 (EAT)	2.0	2020-11-12	21:35	2.1.3-201008	2.5	N/A	false	true	false	0	false	false	false	false	gestation.TERM	heart-rate.75-TO-100	maternal-diabetes.NO	false	maternal-hiv.NEGATIVE	true	respiratory-rate.30-TO-60	false	false	36.9	false	2.5	true	abx-selection.AMP-GEN	true	viewed	meds-ampicillin-vial.500-MG	viewed	meds-gentamicin-vial.80-MG-2-ML	meds-ampicillin; meds-gentamicin	2	2
uganda+tororo+tororo	initial	20201113084940834-DPlabooiOC	false	TOR-12	Fri Nov 13 2020 11:49:40 GMT+0300 (EAT)	7.0	2020-11-13	11:49	2.1.3-201008	3.2	N/A	false			0	false	false			gestation.TERM	heart-rate.101-TO-160	maternal-diabetes.DONT-KNOW			true	respiratory-rate.30-TO-60	false	true	36.5		3.2
uganda+tororo+tororo	initial	20201113090003861-DPlabooiOC	true	TOR-12	Fri Nov 13 2020 12:00:03 GMT+0300 (EAT)	2.0	2020-11-13	12:00	2.1.3-201008	3	N/A	false	false	false	0	false	false	false	false	gestation.TERM	heart-rate.101-TO-160	maternal-diabetes.DONT-KNOW	false	maternal-hiv.NEGATIVE	true	respiratory-rate.30-TO-60	false	false	36.6	false	3	true
uganda+tororo+tororo	initial	20201113202756327-95YQUCOPfr	true	TOR-20	Fri Nov 13 2020 23:27:56 GMT+0300 (EAT)	5.0	2020-11-13	23:27	2.1.3-201008	1.6	true	true		true	0	true	false	false	false	gestation.PRETERM	heart-rate.101-TO-160		false	maternal-hiv.NEGATIVE	true	respiratory-rate.GREATER-THAN-60	true	true	34.6	false	1.6		abx-selection.AMP-GEN	true	viewed	meds-ampicillin-vial.500-MG	viewed	meds-gentamicin-vial.80-MG-2-ML	meds-ampicillin; meds-dextrose+bolus; meds-gentamicin	3	2	false	false	true		viewed		30	REGULAR-NASAL
uganda+tororo+tororo	initial	20201113203948662-95YQUCOPfr	true	TOR-20	Fri Nov 13 2020 23:39:48 GMT+0300 (EAT)	6.0	2020-11-13	23:39	2.1.3-201008	1.9	true	true		true	0	true	false	false	false	gestation.PRETERM	heart-rate.75-TO-100		false	maternal-hiv.NEGATIVE	true	respiratory-rate.GREATER-THAN-60	true	true	36.2	false	1.9		abx-selection.AMP-GEN	true	viewed	meds-ampicillin-vial.500-MG	viewed	meds-gentamicin-vial.80-MG-2-ML	meds-ampicillin; meds-dextrose+bolus; meds-gentamicin	3	2	true	false	true		viewed		32	REGULAR-NASAL
uganda+tororo+tororo	initial	20201113205226199-95YQUCOPfr	true	TOR-20	Fri Nov 13 2020 23:52:26 GMT+0300 (EAT)	1.0	2020-11-13	23:52	2.1.3-201008	3.8	N/A	false		false	0	false	false	false	true	gestation.TERM	heart-rate.101-TO-160	maternal-diabetes.NO	false	maternal-hiv.NEGATIVE	true	respiratory-rate.30-TO-60	false	false	37.3	true	3.8	true	abx-selection.AMP-GEN	true	viewed	meds-ampicillin-vial.500-MG	viewed	meds-gentamicin-vial.80-MG-2-ML	meds-ampicillin; meds-gentamicin	2	2
uganda+tororo+tororo	initial	20201114141623819-IOaCmZ79G5	true	TOR-22	Sat Nov 14 2020 17:16:23 GMT+0300 (EAT)	1.0	2020-11-14	17:16	2.1.3-201008	3.2	N/A	true	false	false	0	false	false	false	false	gestation.TERM	heart-rate.75-TO-100	maternal-diabetes.NO	false	maternal-hiv.NEGATIVE	true	respiratory-rate.30-TO-60	false	false	36.1	false	3.2	true
uganda+tororo+tororo	initial	20201114171723493-IOaCmZ79G5	true	TOR-22	Sat Nov 14 2020 20:17:23 GMT+0300 (EAT)	0.5	2020-11-14	20:17	2.1.3-201008	3	N/A	true	false	false	0	false	false	false	false	gestation.TERM	heart-rate.75-TO-100	maternal-diabetes.NO	false	maternal-hiv.NEGATIVE	true	respiratory-rate.30-TO-60	false	false	36.3	false	3	true
uganda+tororo+tororo	initial	20201116045103229-95YQUCOPfr	true	TOR-20	Mon Nov 16 2020 07:51:03 GMT+0300 (EAT)	9.0	2020-11-16	07:51	2.1.3-201008	3.4	N/A	false	true	false	0	false	false	false	false	gestation.TERM	heart-rate.101-TO-160	maternal-diabetes.DONT-KNOW	false	maternal-hiv.NEGATIVE	true	respiratory-rate.30-TO-60	false	false	37.5	false	3.4	true	abx-selection.AMP-GEN	true	viewed	meds-ampicillin-vial.500-MG	viewed	meds-gentamicin-vial.80-MG-2-ML	meds-ampicillin; meds-gentamicin	2	2
uganda+tororo+tororo	initial	20201116045428811-nG2Y1_e_8R	true	TOR-15	Mon Nov 16 2020 07:54:28 GMT+0300 (EAT)	19.0	2020-11-16	07:54	2.1.3-201008	2.8	N/A	true		true	0	true	false	false	false	gestation.TERM	heart-rate.75-TO-100		false	maternal-hiv.NEGATIVE	true	respiratory-rate.LESS-THAN-30	false	false	35.8	false	2.8	false	abx-selection.AMP-GEN	true	viewed	meds-ampicillin-vial.500-MG	viewed	meds-gentamicin-vial.80-MG-2-ML	meds-ampicillin; meds-dextrose; meds-gentamicin; meds-saline	4	2	true	true		true		viewed		REGULAR-NASAL
uganda+tororo+tororo	initial	20201116050110772-95YQUCOPfr	true	TOR-20	Mon Nov 16 2020 08:01:10 GMT+0300 (EAT)	1.0	2020-11-16	08:01	2.1.3-201008	3.4	N/A	false		true	0	false	false	false	false	gestation.TERM	heart-rate.101-TO-160		false	maternal-hiv.NEGATIVE	true	respiratory-rate.30-TO-60	true	false	37.2	false	3.4	false	abx-selection.AMP-GEN	true	viewed	meds-ampicillin-vial.500-MG	viewed	meds-gentamicin-vial.80-MG-2-ML	meds-ampicillin; meds-dextrose; meds-gentamicin	3	2	false	false
uganda+tororo+tororo	initial	20201116084209772-z3LNCkzxR	true	Daisy	Mon Nov 16 2020 11:42:09 GMT+0300 (EAT)	8.0	2020-11-16	11:42	2.1.3-201008	3.5	N/A	true		true	0	true	false	false	false	gestation.TERM	heart-rate.75-TO-100		true	maternal-hiv.NEGATIVE	true	respiratory-rate.GREATER-THAN-60	true	true	36.5	false	3.5	true	abx-selection.AMP-GEN	true	viewed	meds-ampicillin-vial.500-MG	viewed	meds-gentamicin-vial.20-MG-2-ML	meds-ampicillin; meds-dextrose+bolus; meds-gentamicin; meds-saline	4	2	true	true	true	true	viewed	viewed		REGULAR-NASAL
uganda+tororo+tororo	initial	20201117015853800-95YQUCOPfr	true	TOR-20	Tue Nov 17 2020 04:58:53 GMT+0300 (EAT)	9.0	2020-11-17	04:58	2.1.3-201008	2	false	true		true	0	false	false	false	false	gestation.PRETERM	heart-rate.GREATER-THAN-160		false	maternal-hiv.NEGATIVE	true	respiratory-rate.30-TO-60	true	true	35.6	false	2		abx-selection.AMP-GEN	true	viewed	meds-ampicillin-vial.500-MG	viewed	meds-gentamicin-vial.80-MG-2-ML	meds-ampicillin; meds-dextrose+bolus; meds-gentamicin; meds-saline	4	2	false	true	true	true	viewed	viewed	34
uganda+tororo+tororo	initial	20201117021041789-95YQUCOPfr	true	TOR-20	Tue Nov 17 2020 05:10:41 GMT+0300 (EAT)	1.0	2020-11-17	05:10	2.1.3-201008	2	false	true		true	0	false	false	false	false	gestation.PRETERM	heart-rate.101-TO-160		false	maternal-hiv.NEGATIVE	true	respiratory-rate.30-TO-60	true	true	35.4	false	2		abx-selection.AMP-GEN	true	viewed	meds-ampicillin-vial.500-MG	viewed	meds-gentamicin-vial.80-MG-2-ML	meds-ampicillin; meds-dextrose+bolus; meds-gentamicin; meds-saline	4	2	false	true	true	true	viewed	viewed	34
uganda+tororo+tororo	initial	20201117021614592-95YQUCOPfr	true	TOR-20	Tue Nov 17 2020 05:16:14 GMT+0300 (EAT)	0.5	2020-11-17	05:16	2.1.3-201008	3.2	N/A	true	false	false	0	false	false	false	false	gestation.TERM	heart-rate.101-TO-160	maternal-diabetes.NO	false	maternal-hiv.NEGATIVE	true	respiratory-rate.30-TO-60	false	false	36.1	false	3.2	true
uganda+tororo+tororo	initial	20201117021831943-95YQUCOPfr	true	TOR-20	Tue Nov 17 2020 05:18:31 GMT+0300 (EAT)	1.0	2020-11-17	05:18	2.1.3-201008	3.2	N/A	false	false	false	0	false	false	false	false	gestation.TERM	heart-rate.101-TO-160	maternal-diabetes.NO	false	maternal-hiv.NEGATIVE	true	respiratory-rate.30-TO-60	false	false	36.6	false	3.2	true
uganda+tororo+tororo	initial	20201117082254934-94RFHDa4a	true	TOR-13	Tue Nov 17 2020 11:22:54 GMT+0300 (EAT)	15.0	2020-11-17	11:22	2.1.3-201008	3.3	N/A	false		true	0	false	false	true	false	gestation.TERM	heart-rate.101-TO-160		true	maternal-hiv.POSITIVE	true	respiratory-rate.30-TO-60	true	false	37.3	false	3.3	true	abx-selection.AMP-GEN	true	viewed	meds-ampicillin-vial.500-MG	viewed	meds-gentamicin-vial.80-MG-2-ML	meds-ampicillin; meds-gentamicin; meds-nevirapine; meds-saline	4	2	true	true		true		viewed
uganda+tororo+tororo	initial	20201117154952652-DPlabooiOC	true	TOR-12	Tue Nov 17 2020 18:49:52 GMT+0300 (EAT)	13.0	2020-11-17	18:49	2.1.3-201008	3.1	N/A	false		false	0	false	false	false	true	gestation.TERM	heart-rate.75-TO-100	maternal-diabetes.DONT-KNOW	false	maternal-hiv.NEGATIVE	true	respiratory-rate.30-TO-60	false	false	37.1	false	3.1	true	abx-selection.AMP-GEN	true	viewed	meds-ampicillin-vial.500-MG	viewed	meds-gentamicin-vial.80-MG-2-ML	meds-ampicillin; meds-gentamicin	2	2
uganda+tororo+tororo	initial	20201118034147382-IOaCmZ79G5	false	TOR-22	Wed Nov 18 2020 06:41:47 GMT+0300 (EAT)	0.5	2020-11-18	06:41	2.1.3-201008	3.5	N/A	true	false	false	0	false	false	false	false	gestation.TERM	heart-rate.101-TO-160	maternal-diabetes.NO	false	maternal-hiv.NEGATIVE	true	respiratory-rate.30-TO-60	false	false	36.2	false	3.5
uganda+tororo+tororo	initial	20201118081644351-N3_3a0nVm	true	TOR-21	Wed Nov 18 2020 11:16:44 GMT+0300 (EAT)	42.0	2020-11-18	11:16	2.1.3-201008	3.4	N/A	false	false	false	0	false	false	false	false	gestation.TERM	heart-rate.101-TO-160	maternal-diabetes.NO	false	maternal-hiv.NEGATIVE	true	respiratory-rate.30-TO-60	false	false	36.6	false	3.4	true
uganda+tororo+tororo	initial	20201118083252991-DPlabooiOC	true	TOR-12	Wed Nov 18 2020 11:32:52 GMT+0300 (EAT)	6.0	2020-11-18	11:32	2.1.3-201008	3.4	N/A	true	false	false	0	false	false	false	false	gestation.TERM	heart-rate.101-TO-160	maternal-diabetes.DONT-KNOW	false	maternal-hiv.NEGATIVE	true	respiratory-rate.30-TO-60	false	false	35.7	false	3.4	true
uganda+tororo+tororo	initial	20201119052546782-IOaCmZ79G5	true	TOR-22	Thu Nov 19 2020 08:25:46 GMT+0300 (EAT)	2.0	2020-11-19	08:25	2.1.3-201008	3.7	N/A	true	false	false	0	false	false	false	false	gestation.TERM	heart-rate.101-TO-160	maternal-diabetes.NO	false	maternal-hiv.NEGATIVE	true	respiratory-rate.30-TO-60	false	false	36.1	false	3.7	true
uganda+tororo+tororo	initial	20201119100647178-85KwIYKt3n	false	TOR-11	Thu Nov 19 2020 13:06:47 GMT+0300 (EAT)	8.0	2020-11-19	13:06	2.1.3-201008	3.9	N/A	true			0	false	false			gestation.TERM	heart-rate.75-TO-100				true	respiratory-rate.30-TO-60	true	false	36.1		3.9											false	false
uganda+tororo+tororo	initial	20201119101536713-85KwIYKt3n	false	TOR-11	Thu Nov 19 2020 13:15:36 GMT+0300 (EAT)	5.0	2020-11-19	13:15	2.1.3-201008	3.9	N/A	true	false	false	0	false	false	false	false	gestation.TERM	heart-rate.75-TO-100	maternal-diabetes.NO	false	maternal-hiv.NEGATIVE	true	respiratory-rate.30-TO-60	false	false	36.1	false	3.9
uganda+tororo+tororo	initial	20201119102219909-85KwIYKt3n	true	TOR-11	Thu Nov 19 2020 13:22:19 GMT+0300 (EAT)	5.0	2020-11-19	13:22	2.1.3-201008	3.9	N/A	true	false	false	0	false	false	false	false	gestation.TERM	heart-rate.75-TO-100	maternal-diabetes.DONT-KNOW	false	maternal-hiv.NEGATIVE	true	respiratory-rate.30-TO-60	false	false	36.1	false	3.9	true
uganda+tororo+tororo	initial	2020111914112691-N3_3a0nVm	true	TOR-21	Thu Nov 19 2020 17:11:26 GMT+0300 (EAT)	4.0	2020-11-19	17:11	2.1.3-201008	2.3	true	false		false	0	false	false	true	false	gestation.PRETERM	heart-rate.75-TO-100		false	maternal-hiv.NEGATIVE	true	respiratory-rate.30-TO-60	false	false	36.5	false	2.3		abx-selection.AMP-GEN	true	viewed	meds-ampicillin-vial.500-MG	viewed	meds-gentamicin-vial.80-MG-2-ML	meds-ampicillin; meds-dextrose; meds-gentamicin	3	2							30
uganda+tororo+tororo	initial	20201119150604685-N3_3a0nVm	true	TOR-21	Thu Nov 19 2020 18:06:04 GMT+0300 (EAT)	1.0	2020-11-19	18:06	2.1.3-201008	2.5	N/A	false	false	false	0	false	false	false	false	gestation.TERM	heart-rate.101-TO-160	maternal-diabetes.NO	false	maternal-hiv.NEGATIVE	true	respiratory-rate.30-TO-60	false	false	36.5	false	2.5	true
uganda+tororo+tororo	initial	2020112004491133-IOaCmZ79G5	true	TOR-22	Fri Nov 20 2020 07:49:11 GMT+0300 (EAT)	3.0	2020-11-20	07:49	2.1.3-201008	3.2	N/A	true		true	0	false	false	false	false	gestation.TERM	heart-rate.101-TO-160		false	maternal-hiv.NEGATIVE	true	respiratory-rate.30-TO-60	true	false	36	false	3.2	true	abx-selection.AMP-GEN	true	viewed	meds-ampicillin-vial.500-MG	viewed	meds-gentamicin-vial.80-MG-2-ML	meds-ampicillin; meds-gentamicin	2	2	false	false
uganda+tororo+tororo	initial	20201120180538284-fkDCRBb9Z	true	TOR-17	Fri Nov 20 2020 21:05:38 GMT+0300 (EAT)	13.0	2020-11-20	21:05	2.1.3-201008	2.5	N/A	true		true	0	true	false	false	false	gestation.TERM	heart-rate.101-TO-160		false	maternal-hiv.NEGATIVE	true	respiratory-rate.GREATER-THAN-60	false	false	36	false	2.5	true	abx-selection.AMP-GEN	true	viewed	meds-ampicillin-vial.500-MG	viewed	meds-gentamicin-vial.80-MG-2-ML	meds-ampicillin; meds-gentamicin; meds-saline	3	2	true	true		true		viewed		resp-treatment.OTHER
uganda+tororo+tororo	initial	20201120190825561-IOaCmZ79G5	true	TOR-22	Fri Nov 20 2020 22:08:25 GMT+0300 (EAT)	3.0	2020-11-20	22:08	2.1.3-201008	2.5	N/A	true		true	0	true	false	false	false	gestation.TERM	heart-rate.GREATER-THAN-160		false	maternal-hiv.NEGATIVE	true	respiratory-rate.GREATER-THAN-60	true	false	36	false	2.5	false	abx-selection.AMP-GEN	true	viewed	meds-ampicillin-vial.500-MG	viewed	meds-gentamicin-vial.80-MG-2-ML	meds-ampicillin; meds-dextrose; meds-gentamicin; meds-saline	4	2	true	true		true		viewed		REGULAR-NASAL
uganda+tororo+tororo	initial	2020112019272942-IOaCmZ79G5	true	TOR-22	Fri Nov 20 2020 22:27:29 GMT+0300 (EAT)	3.0	2020-11-20	22:27	2.1.3-201008	2.5	N/A	true		true	0	true	false	false	false	gestation.TERM	heart-rate.GREATER-THAN-160		false	maternal-hiv.NEGATIVE	true	respiratory-rate.GREATER-THAN-60	true	false	36	false	2.5	false	abx-selection.AMP-GEN	true	viewed	meds-ampicillin-vial.500-MG	viewed	meds-gentamicin-vial.80-MG-2-ML	meds-ampicillin; meds-dextrose; meds-gentamicin; meds-saline	4	2	true	true		true		viewed		REGULAR-NASAL
uganda+tororo+tororo	initial	20201121100109728-85KwIYKt3n	false	TOR-11	Sat Nov 21 2020 13:01:09 GMT+0300 (EAT)	3.0	2020-11-21	13:01	2.1.3-201008	3.3	N/A	true		false	0	false	false	false	true	gestation.TERM	heart-rate.101-TO-160	maternal-diabetes.DONT-KNOW	false	maternal-hiv.NEGATIVE	true	respiratory-rate.30-TO-60	false	false	35.2	false	3.3		abx-selection.AMP-GEN	true	viewed	meds-ampicillin-vial.500-MG	viewed	meds-gentamicin-vial.80-MG-2-ML	meds-ampicillin; meds-gentamicin	2	2
uganda+tororo+tororo	initial	20201121100615790-85KwIYKt3n	true	TOR-11	Sat Nov 21 2020 13:06:15 GMT+0300 (EAT)	3.0	2020-11-21	13:06	2.1.3-201008	3.3	N/A	true		false	0	false	false	false	true	gestation.TERM	heart-rate.101-TO-160	maternal-diabetes.DONT-KNOW	false	maternal-hiv.NEGATIVE	true	respiratory-rate.30-TO-60	false	false	35.2	false	3.3	true	abx-selection.AMP-GEN	true	viewed	meds-ampicillin-vial.500-MG	viewed	meds-gentamicin-vial.80-MG-2-ML	meds-ampicillin; meds-gentamicin	2	2
uganda+tororo+tororo	initial	20201121140603579-94RFHDa4a	true	TOR-13	Sat Nov 21 2020 17:06:03 GMT+0300 (EAT)	10.0	2020-11-21	17:06	2.1.3-201008	2.2	false	true		true	0	false	false	true	true	gestation.PRETERM	heart-rate.101-TO-160		true	maternal-hiv.NEGATIVE	true	respiratory-rate.30-TO-60	true	false	36.1	false	2.2		abx-selection.AMP-GEN	true	viewed	meds-ampicillin-vial.500-MG	viewed	meds-gentamicin-vial.80-MG-2-ML	meds-ampicillin; meds-dextrose; meds-gentamicin	3	2	false	false					35
uganda+tororo+tororo	initial	20201121204914939-IOaCmZ79G5	true	TOR-22	Sat Nov 21 2020 23:49:14 GMT+0300 (EAT)	0.5	2020-11-21	23:49	2.1.3-201008	3.6	N/A	true	false	false	0	false	false	false	false	gestation.TERM	heart-rate.101-TO-160	maternal-diabetes.NO	false	maternal-hiv.NEGATIVE	true	respiratory-rate.30-TO-60	false	false	36.1	false	3.6	true
uganda+tororo+tororo	initial	2020112121353683-IOaCmZ79G5	true	TOR-22	Sun Nov 22 2020 00:35:36 GMT+0300 (EAT)	5.0	2020-11-22	00:35	2.1.3-201008	3.4	N/A	true		true	0	true	false	false	false	gestation.TERM	heart-rate.75-TO-100		false	maternal-hiv.NEGATIVE	true	respiratory-rate.30-TO-60	true	true	35.2	false	3.4	true	abx-selection.AMP-GEN	true	viewed	meds-ampicillin-vial.500-MG	viewed	meds-gentamicin-vial.80-MG-2-ML	meds-ampicillin; meds-dextrose+bolus; meds-gentamicin; meds-saline	4	2	true	true	true	true	viewed	viewed		REGULAR-NASAL
uganda+tororo+tororo	initial	20201123042451529-N3_3a0nVm	true	TOR-21	Mon Nov 23 2020 07:24:51 GMT+0300 (EAT)	3.0	2020-11-23	07:24	2.1.3-201008	2.9	N/A	false	false	false	0	false	false	false	false	gestation.TERM	heart-rate.101-TO-160	maternal-diabetes.NO	false	maternal-hiv.NEGATIVE	true	respiratory-rate.30-TO-60	false	false	36.5	false	2.9	true
uganda+tororo+tororo	initial	2020112304290580-N3_3a0nVm	true	TOR-21	Mon Nov 23 2020 07:29:05 GMT+0300 (EAT)	3.0	2020-11-23	07:29	2.1.3-201008	3	N/A	false	false	false	0	false	false	false	false	gestation.TERM	heart-rate.101-TO-160	maternal-diabetes.NO	false	maternal-hiv.NEGATIVE	true	respiratory-rate.30-TO-60	false	false	36.6	false	3	true
uganda+tororo+tororo	initial	20201123043958755-IOaCmZ79G5	true	TOR-22	Mon Nov 23 2020 07:39:58 GMT+0300 (EAT)	3.0	2020-11-23	07:39	2.1.3-201008	3.5	N/A	false	false	false	0	false	false	false	false	gestation.TERM	heart-rate.101-TO-160	maternal-diabetes.NO	false	maternal-hiv.NEGATIVE	true	respiratory-rate.30-TO-60	false	false	37.1	false	3.5	true
uganda+tororo+tororo	initial	20201123044535314-IOaCmZ79G5	false	TOR-22	Mon Nov 23 2020 07:45:35 GMT+0300 (EAT)	4.0	2020-11-23	07:45	2.1.3-201008	2.8	N/A	false		false	0	false	false	false	false	gestation.TERM	heart-rate.75-TO-100	maternal-diabetes.NO	true		true	respiratory-rate.30-TO-60	false	false	36.5	false	2.8		abx-selection.AMP-GEN
uganda+tororo+tororo	initial	20201124051541215-IOaCmZ79G5	true	TOR-22	Tue Nov 24 2020 08:15:41 GMT+0300 (EAT)	0.5	2020-11-24	08:15	2.1.3-201008	3.8	N/A	false	false	false	0	false	false	false	false	gestation.TERM	heart-rate.101-TO-160	maternal-diabetes.NO	false	maternal-hiv.NEGATIVE	true	respiratory-rate.30-TO-60	false	false	36.7	false	3.8	true
uganda+tororo+tororo	initial	20201124051726909-IOaCmZ79G5	true	TOR-22	Tue Nov 24 2020 08:17:26 GMT+0300 (EAT)	1.0	2020-11-24	08:17	2.1.3-201008	3.5	N/A	false	false	false	0	false	false	false	false	gestation.TERM	heart-rate.101-TO-160	maternal-diabetes.NO	false	maternal-hiv.NEGATIVE	true	respiratory-rate.30-TO-60	false	false	36.5	false	3.5	true
uganda+tororo+tororo	initial	2020112509015698-z3LNCkzxR	true	Daisy	Wed Nov 25 2020 12:01:56 GMT+0300 (EAT)	31.0	2020-11-25	12:01	2.1.3-201008	3.2	N/A	true		true	0	false	false	false	false	gestation.TERM	heart-rate.75-TO-100		true	maternal-hiv.NEGATIVE	true	respiratory-rate.30-TO-60	true	false	38.5	false	3.2	true	abx-selection.AMP-GEN	true	viewed	meds-ampicillin-vial.500-MG	viewed	meds-gentamicin-vial.80-MG-2-ML	meds-ampicillin; meds-gentamicin	2	2	false	false
uganda+tororo+tororo	initial	20201125131618658-95YQUCOPfr	true	TOR-20	Wed Nov 25 2020 16:16:18 GMT+0300 (EAT)	16.0	2020-11-25	16:16	2.1.3-201008	3	N/A	false		true	0	false	false	false	true	gestation.TERM	heart-rate.75-TO-100		false	maternal-hiv.NEGATIVE	true	respiratory-rate.30-TO-60	true	false	36.6	false	3	true	abx-selection.AMP-GEN	true	viewed	meds-ampicillin-vial.500-MG	viewed	meds-gentamicin-vial.80-MG-2-ML	meds-gentamicin	1	1	false	false
uganda+tororo+tororo	initial	20201126035018755-N3_3a0nVm	true	TOR-21	Thu Nov 26 2020 06:50:18 GMT+0300 (EAT)	2.0	2020-11-26	06:50	2.1.3-201008	2.5	N/A	true	false	false	0	false	false	false	false	gestation.TERM	heart-rate.101-TO-160	maternal-diabetes.NO	false	maternal-hiv.NEGATIVE	true	respiratory-rate.30-TO-60	false	false	36.4	false	2.5	true
uganda+tororo+tororo	initial	20201126035318485-N3_3a0nVm	true	TOR-21	Thu Nov 26 2020 06:53:18 GMT+0300 (EAT)	1.0	2020-11-26	06:53	2.1.3-201008	2.7	N/A	false	false	false	0	false	false	false	false	gestation.TERM	heart-rate.101-TO-160	maternal-diabetes.NO	false	maternal-hiv.NEGATIVE	true	respiratory-rate.30-TO-60	false	false	37	false	2.7	true
uganda+tororo+tororo	initial	2020112603552072-N3_3a0nVm	true	TOR-21	Thu Nov 26 2020 06:55:20 GMT+0300 (EAT)	1.0	2020-11-26	06:55	2.1.3-201008	2.8	N/A	false	false	false	0	false	false	false	false	gestation.TERM	heart-rate.101-TO-160	maternal-diabetes.NO	false	maternal-hiv.NEGATIVE	true	respiratory-rate.30-TO-60	false	false	36.6	false	2.8	true
uganda+tororo+tororo	initial	20201126035753420-N3_3a0nVm	true	TOR-21	Thu Nov 26 2020 06:57:53 GMT+0300 (EAT)	1.0	2020-11-26	06:57	2.1.3-201008	3	N/A	false	false	false	0	false	false	false	false	gestation.TERM	heart-rate.101-TO-160	maternal-diabetes.NO	false	maternal-hiv.NEGATIVE	true	respiratory-rate.30-TO-60	false	false	36.5	false	3	true
uganda+tororo+tororo	initial	20201126035919680-N3_3a0nVm	true	TOR-21	Thu Nov 26 2020 06:59:19 GMT+0300 (EAT)	3.0	2020-11-26	06:59	2.1.3-201008	3.3	N/A	false		true	0	false	false	true	false	gestation.TERM	heart-rate.101-TO-160		false	maternal-hiv.NEGATIVE	true	respiratory-rate.30-TO-60	true	false	36.7	false	3.3	true	abx-selection.AMP-GEN	true	viewed	meds-ampicillin-vial.500-MG	viewed	meds-gentamicin-vial.80-MG-2-ML	meds-ampicillin; meds-gentamicin	2	2	false	false
uganda+tororo+tororo	initial	20201126113000498-95YQUCOPfr	true	TOR-20	Thu Nov 26 2020 14:30:00 GMT+0300 (EAT)	11.0	2020-11-26	14:30	2.1.3-201008	2.8	N/A	true		true	0	false	false	false	true	gestation.TERM	heart-rate.75-TO-100		false	maternal-hiv.POSITIVE	true	respiratory-rate.30-TO-60	true	false	38	false	2.8	true	abx-selection.AMP-GEN	true	viewed	meds-ampicillin-vial.500-MG	viewed	meds-gentamicin-vial.80-MG-2-ML	meds-ampicillin; meds-gentamicin; meds-nevirapine	3	2	true	false
uganda+tororo+tororo	initial	20201128065057514-85KwIYKt3n	true	TOR-11	Sat Nov 28 2020 09:50:57 GMT+0300 (EAT)	3.0	2020-11-28	09:50	2.1.3-201008	3.3	N/A	false		false	0	false	false	false	true	gestation.TERM	heart-rate.101-TO-160	maternal-diabetes.NO	false	maternal-hiv.NEGATIVE	true	respiratory-rate.30-TO-60	false	false	37	false	3.3	true	abx-selection.AMP-GEN	true	viewed	meds-ampicillin-vial.500-MG	viewed	meds-gentamicin-vial.80-MG-2-ML	meds-ampicillin; meds-gentamicin	2	2
uganda+tororo+tororo	initial	20201128070634749-85KwIYKt3n	false	TOR-11	Sat Nov 28 2020 10:06:34 GMT+0300 (EAT)	1.0	2020-11-28	10:06	2.1.3-201008	3.3	N/A	false		false	0	false	false	false	true	gestation.TERM	heart-rate.101-TO-160	maternal-diabetes.NO	false	maternal-hiv.NEGATIVE	true	respiratory-rate.30-TO-60	false	false	37	false	3.3		abx-selection.AMP-GEN	true	viewed	meds-ampicillin-vial.500-MG	viewed	meds-gentamicin-vial.80-MG-2-ML	meds-ampicillin; meds-gentamicin	2	2
uganda+tororo+tororo	initial	20201128070858197-85KwIYKt3n	true	TOR-11	Sat Nov 28 2020 10:08:58 GMT+0300 (EAT)	1.0	2020-11-28	10:08	2.1.3-201008	3.3	N/A	false		false	0	false	false	false	true	gestation.TERM	heart-rate.101-TO-160	maternal-diabetes.NO	false	maternal-hiv.NEGATIVE	true	respiratory-rate.30-TO-60	false	false	37	false	3.3	true	abx-selection.AMP-GEN	true	viewed	meds-ampicillin-vial.500-MG	viewed	meds-gentamicin-vial.80-MG-2-ML	meds-ampicillin; meds-gentamicin	2	2
uganda+tororo+tororo	initial	20201128130115727-85KwIYKt3n	true	TOR-11	Sat Nov 28 2020 16:01:15 GMT+0300 (EAT)	28.0	2020-11-28	16:01	2.1.3-201008	2	false	true		true	0	true	false	false	false	gestation.PRETERM	heart-rate.101-TO-160		false	maternal-hiv.NEGATIVE	true	respiratory-rate.30-TO-60	false	false	35	false	2		abx-selection.AMP-GEN	true	viewed	meds-ampicillin-vial.500-MG	viewed	meds-gentamicin-vial.80-MG-2-ML	meds-ampicillin; meds-dextrose; meds-gentamicin	3	2	false	false					35	REGULAR-NASAL
uganda+tororo+tororo	initial	20201128191922243-95YQUCOPfr	true	TOR-20	Sat Nov 28 2020 22:19:22 GMT+0300 (EAT)	7.0	2020-11-28	22:19	2.1.3-201008	3.8	N/A	false		true	0	false	false	false	true	gestation.TERM	heart-rate.101-TO-160		false	maternal-hiv.NEGATIVE	true	respiratory-rate.30-TO-60	true	false	36.9	false	3.8	true	abx-selection.AMP-GEN	true	viewed	meds-ampicillin-vial.500-MG	viewed	meds-gentamicin-vial.80-MG-2-ML	meds-ampicillin; meds-gentamicin	2	2	false	false
uganda+tororo+tororo	initial	20201130063205926-95YQUCOPfr	true	TOR-20	Mon Nov 30 2020 09:32:05 GMT+0300 (EAT)	6.0	2020-11-30	09:32	2.1.3-201008	3.1	N/A	false		true	0	false	false	false	false	gestation.TERM	heart-rate.101-TO-160		false	maternal-hiv.NEGATIVE	true	respiratory-rate.30-TO-60	true	false	37.1	false	3.1	true	abx-selection.AMP-GEN	true	viewed	meds-ampicillin-vial.500-MG	viewed	meds-gentamicin-vial.80-MG-2-ML	meds-ampicillin; meds-gentamicin	2	2	false	false
uganda+tororo+tororo	initial	20201130064637434-95YQUCOPfr	true	TOR-20	Mon Nov 30 2020 09:46:37 GMT+0300 (EAT)	1.0	2020-11-30	09:46	2.1.3-201008	3.3	N/A	false	false	false	0	false	false	false	false	gestation.TERM	heart-rate.101-TO-160	maternal-diabetes.NO	false	maternal-hiv.POSITIVE	true	respiratory-rate.30-TO-60	false	false	37.2	false	3.3	true							meds-nevirapine	1	0
uganda+tororo+tororo	initial	20201130064908973-95YQUCOPfr	true	TOR-20	Mon Nov 30 2020 09:49:08 GMT+0300 (EAT)	1.0	2020-11-30	09:49	2.1.3-201008	3.7	N/A	true	false	false	0	false	false	false	false	gestation.TERM	heart-rate.101-TO-160	maternal-diabetes.NO	false	maternal-hiv.NEGATIVE	true	respiratory-rate.30-TO-60	false	false	36.3	false	3.7	true
uganda+tororo+tororo	initial	20201130065119408-95YQUCOPfr	true	TOR-20	Mon Nov 30 2020 09:51:19 GMT+0300 (EAT)	1.0	2020-11-30	09:51	2.1.3-201008	3.4	N/A	false	false	false	0	false	false	false	false	gestation.TERM	heart-rate.101-TO-160	maternal-diabetes.DONT-KNOW	false	maternal-hiv.NEGATIVE	true	respiratory-rate.30-TO-60	false	false	37.3	false	3.4	true
uganda+tororo+tororo	initial	20201130065327769-95YQUCOPfr	true	TOR-20	Mon Nov 30 2020 09:53:27 GMT+0300 (EAT)	1.0	2020-11-30	09:53	2.1.3-201008	3.7	N/A	false	false	false	0	false	false	false	false	gestation.TERM	heart-rate.101-TO-160	maternal-diabetes.DONT-KNOW	false	maternal-hiv.NEGATIVE	true	respiratory-rate.30-TO-60	false	false	37	false	3.7	true
uganda+tororo+tororo	initial	20201130082854813--MCfh9yVJ	false	Mary	Mon Nov 30 2020 11:28:54 GMT+0300 (EAT)	2.0	2020-11-30	11:28	2.1.3-201008	2.5	N/A	true		true	0	true	false	false	false	gestation.TERM	heart-rate.101-TO-160		false		true	respiratory-rate.GREATER-THAN-60	false	false	39.7	false	2.5		abx-selection.AMP-CEF	true	viewed	meds-ampicillin-vial.500-MG			meds-ampicillin; meds-cefotaxime	2	2	false	false						REGULAR-NASAL
uganda+tororo+tororo	initial	20201130174326573-nG2Y1_e_8R	true	TOR-15	Mon Nov 30 2020 20:43:26 GMT+0300 (EAT)	21.0	2020-11-30	20:43	2.1.3-201008	1.6	true	true		true	0	true	false	false	false	gestation.PRETERM	heart-rate.LESS-THAN-75		false	maternal-hiv.NEGATIVE	true	respiratory-rate.LESS-THAN-30	true	false	34.8	false	1.6		abx-selection.AMP-GEN	true	viewed	meds-ampicillin-vial.500-MG	viewed	meds-gentamicin-vial.80-MG-2-ML	meds-ampicillin; meds-dextrose; meds-gentamicin; meds-saline	4	2	true	true		true		viewed	30	REGULAR-NASAL
uganda+tororo+tororo	initial	20201130183213182-nG2Y1_e_8R	true	TOR-15	Mon Nov 30 2020 21:32:13 GMT+0300 (EAT)	13.0	2020-11-30	21:32	2.1.3-201008	2.9	N/A	true		true	0	true	false	false	false	gestation.TERM	heart-rate.GREATER-THAN-160		false	maternal-hiv.NEGATIVE	true	respiratory-rate.GREATER-THAN-60	true	true	40.1	false	2.9	false	abx-selection.AMP-CEF	true	viewed	meds-ampicillin-vial.OTHER			meds-ampicillin; meds-cefotaxime; meds-dextrose+bolus; meds-saline	4	2	true	true	true	true	viewed	viewed		REGULAR-NASAL
uganda+tororo+tororo	initial	20201130195432863-95YQUCOPfr	false	TOR-20	Mon Nov 30 2020 22:54:32 GMT+0300 (EAT)	0.5	2020-11-30	22:54	2.1.3-201008	2.9	N/A				0	false	false			gestation.TERM					true		false				2.9
uganda+tororo+tororo	initial	20201130202656894-95YQUCOPfr	true	TOR-20	Mon Nov 30 2020 23:26:56 GMT+0300 (EAT)	9.0	2020-11-30	23:26	2.1.3-201008	2.9	N/A	true	true	false	0	false	false	false	false	gestation.TERM	heart-rate.75-TO-100	maternal-diabetes.NO	false	maternal-hiv.NEGATIVE	true	respiratory-rate.30-TO-60	false	false	36.3	false	2.9	true	abx-selection.AMP-GEN	true	viewed	meds-ampicillin-vial.500-MG	viewed	meds-gentamicin-vial.80-MG-2-ML	meds-ampicillin; meds-gentamicin	2	2
uganda+tororo+tororo	initial	20201201104211873-0kZAPaPYxv	true	TOR-14	Tue Dec 01 2020 13:42:11 GMT+0300 (EAT)	21.0	2020-12-01	13:42	2.1.3-201008	1.66	true	false		true	0	true	false	false	false	gestation.PRETERM	heart-rate.75-TO-100		false	maternal-hiv.NEGATIVE	true	respiratory-rate.30-TO-60	false	false	36.5	false	1.66		abx-selection.AMP-CEF	true	viewed	meds-ampicillin-vial.500-MG			meds-ampicillin; meds-dextrose; meds-saline	3	1	true	true		true		viewed	28	REGULAR-NASAL
uganda+tororo+tororo	initial	20201201203439982-95YQUCOPfr	true	TOR-20	Tue Dec 01 2020 23:34:39 GMT+0300 (EAT)	5.0	2020-12-01	23:34	2.1.3-201008	3.3	N/A	true		true	0	true	false	false	false	gestation.TERM	heart-rate.75-TO-100		false	maternal-hiv.NEGATIVE	true	respiratory-rate.GREATER-THAN-60	true	true	35.2	false	3.3	true	abx-selection.OTHER						meds-dextrose+bolus	1	0	true	false	true		viewed			REGULAR-NASAL
uganda+tororo+tororo	initial	20201202000333903-95YQUCOPfr	true	TOR-20	Wed Dec 02 2020 03:03:33 GMT+0300 (EAT)	5.0	2020-12-02	03:03	2.1.3-201008	3.4	N/A	true		true	0	true	false	false	false	gestation.TERM	heart-rate.GREATER-THAN-160		false	maternal-hiv.NEGATIVE	true	respiratory-rate.GREATER-THAN-60	true	true	36.4	false	3.4	false	abx-selection.AMP-GEN	true	viewed	meds-ampicillin-vial.500-MG	viewed	meds-gentamicin-vial.80-MG-2-ML	meds-ampicillin; meds-dextrose+bolus; meds-gentamicin; meds-saline	4	2	true	true	true	true	viewed	viewed		REGULAR-NASAL
uganda+tororo+tororo	initial	20201203071350980-IOaCmZ79G5	true	TOR-22	Thu Dec 03 2020 10:13:50 GMT+0300 (EAT)	5.0	2020-12-03	10:13	2.1.3-201008	3.1	N/A	true		true	0	false	false	true	true	gestation.TERM	heart-rate.101-TO-160		false	maternal-hiv.NEGATIVE	true	respiratory-rate.30-TO-60	true	false	36.1	true	3.1	true	abx-selection.OTHER									false	false
uganda+tororo+tororo	initial	20201203142038899-p-WnDJhoSN	false	TOR-04	Thu Dec 03 2020 17:20:38 GMT+0300 (EAT)	3.0	2020-12-03	17:20	2.1.3-201008	2	false	false			0	false	false			gestation.PRETERM	heart-rate.75-TO-100				true	respiratory-rate.30-TO-60	true		36.7		2											false						36
uganda+tororo+tororo	initial	20201203142429888-p-WnDJhoSN	true	TOR-04	Thu Dec 03 2020 17:24:29 GMT+0300 (EAT)	6.0	2020-12-03	17:24	2.1.3-201008	2	false	false	true	false	0	false	false	false	false	gestation.PRETERM	heart-rate.75-TO-100		false	maternal-hiv.NEGATIVE	true	respiratory-rate.30-TO-60	false	false	36.7	false	2		abx-selection.AMP-GEN	true	viewed	meds-ampicillin-vial.500-MG	viewed	meds-gentamicin-vial.80-MG-2-ML	meds-ampicillin; meds-gentamicin	2	2							36
uganda+tororo+tororo	initial	2020120319492896-85KwIYKt3n	true	TOR-11	Thu Dec 03 2020 22:49:28 GMT+0300 (EAT)	3.0	2020-12-03	22:49	2.1.3-201008	2.9	N/A	true		false	0	false	false	true	true	gestation.TERM	heart-rate.75-TO-100	maternal-diabetes.NO	false	maternal-hiv.NEGATIVE	true	respiratory-rate.30-TO-60	false	false	35.3	false	2.9	true	abx-selection.AMP-GEN	true	viewed	meds-ampicillin-vial.500-MG	viewed	meds-gentamicin-vial.80-MG-2-ML	meds-ampicillin; meds-gentamicin	2	2
uganda+tororo+tororo	initial	20201203200441751-IOaCmZ79G5	true	TOR-22	Thu Dec 03 2020 23:04:41 GMT+0300 (EAT)	1.0	2020-12-03	23:04	2.1.3-201008	3.6	N/A	true		false	0	false	false	false	false	gestation.TERM	heart-rate.101-TO-160	maternal-diabetes.NO	false	maternal-hiv.NEGATIVE	true	respiratory-rate.30-TO-60	false	false	36.3	true	3.6	true	abx-selection.AMP-GEN	true	viewed	meds-ampicillin-vial.500-MG	viewed	meds-gentamicin-vial.80-MG-2-ML	meds-ampicillin; meds-gentamicin	2	2
uganda+tororo+tororo	initial	20201203200611897-IOaCmZ79G5	true	TOR-22	Thu Dec 03 2020 23:06:11 GMT+0300 (EAT)	1.0	2020-12-03	23:06	2.1.3-201008	2.1	N/A	true	false	false	0	false	false	false	false	gestation.TERM	heart-rate.101-TO-160		false	maternal-hiv.NEGATIVE	true	respiratory-rate.30-TO-60	false	false	35.8	false	2.1	true
uganda+tororo+tororo	initial	20201203201044692-IOaCmZ79G5	true	TOR-22	Thu Dec 03 2020 23:10:44 GMT+0300 (EAT)	0.5	2020-12-03	23:10	2.1.3-201008	3.3	N/A	true	false	false	0	false	false	false	false	gestation.TERM	heart-rate.101-TO-160	maternal-diabetes.NO	false	maternal-hiv.NEGATIVE	true	respiratory-rate.30-TO-60	false	false	36	false	3.3	true
uganda+tororo+tororo	initial	20201203201139357-IOaCmZ79G5	true	TOR-22	Thu Dec 03 2020 23:11:39 GMT+0300 (EAT)	1.0	2020-12-03	23:11	2.1.3-201008	3.1	N/A	true		true	0	false	false	true	true	gestation.TERM	heart-rate.101-TO-160		false	maternal-hiv.NEGATIVE	true	respiratory-rate.30-TO-60	true	false	36.3	false	3.1	true	abx-selection.AMP-GEN	true	viewed	meds-ampicillin-vial.500-MG	viewed	meds-gentamicin-vial.80-MG-2-ML	meds-ampicillin; meds-gentamicin	2	2	false	false
uganda+tororo+tororo	initial	20201203201341344-IOaCmZ79G5	true	TOR-22	Thu Dec 03 2020 23:13:41 GMT+0300 (EAT)	0.5	2020-12-03	23:13	2.1.3-201008	3.2	N/A	true	false	false	0	false	false	false	false	gestation.TERM	heart-rate.101-TO-160	maternal-diabetes.NO	false	maternal-hiv.NEGATIVE	true	respiratory-rate.30-TO-60	false	false	36.2	false	3.2	true
uganda+tororo+tororo	initial	20201203201634257-IOaCmZ79G5	false	TOR-22	Thu Dec 03 2020 23:16:34 GMT+0300 (EAT)	0.5	2020-12-03	23:16	2.1.3-201008	3.3	N/A	true	false	false	0	false	false	false	false	gestation.TERM	heart-rate.101-TO-160	maternal-diabetes.NO	false	maternal-hiv.NEGATIVE	true	respiratory-rate.30-TO-60	false	false	36.1	false	3.3
uganda+tororo+tororo	initial	20201203201735205-IOaCmZ79G5	true	TOR-22	Thu Dec 03 2020 23:17:35 GMT+0300 (EAT)	0.5	2020-12-03	23:17	2.1.3-201008	3.3	N/A	true	false	false	0	false	false	false	false	gestation.TERM	heart-rate.101-TO-160	maternal-diabetes.NO	false	maternal-hiv.NEGATIVE	true	respiratory-rate.30-TO-60	false	false	36.1	false	3.3	true
uganda+tororo+tororo	initial	20201204094731672-N3_3a0nVm	true	TOR-21	Fri Dec 04 2020 12:47:31 GMT+0300 (EAT)	25.0	2020-12-04	12:47	2.1.3-201008	3.5	N/A	true		true	0	false	false	false	false	gestation.TERM	heart-rate.101-TO-160		false	maternal-hiv.NEGATIVE	true	respiratory-rate.30-TO-60	true	false	39.1	false	3.5	true	abx-selection.AMP-GEN	true	viewed	meds-ampicillin-vial.500-MG	viewed	meds-gentamicin-vial.80-MG-2-ML	meds-ampicillin; meds-gentamicin	2	2	false	false
uganda+tororo+tororo	initial	20201204104141207-N3_3a0nVm	false	TOR-21	Fri Dec 04 2020 13:41:41 GMT+0300 (EAT)	3.0	2020-12-04	13:41	2.1.3-201008	3.3	N/A	false		false	0	false	false	true	false	gestation.TERM	heart-rate.101-TO-160	maternal-diabetes.NO	false		true	respiratory-rate.30-TO-60	false	false	36.6	false	3.3		abx-selection.AMP-GEN
uganda+tororo+tororo	initial	20201205060103857-IOaCmZ79G5	true	TOR-22	Sat Dec 05 2020 09:01:03 GMT+0300 (EAT)	1.0	2020-12-05	09:01	2.1.3-201008	3.1	N/A	true		true	0	true	false	true	true	gestation.TERM	heart-rate.GREATER-THAN-160		true	maternal-hiv.NEGATIVE	true	respiratory-rate.GREATER-THAN-60	true	true	35.5	false	3.1	false	abx-selection.AMP-GEN	true	viewed	meds-ampicillin-vial.500-MG	viewed	meds-gentamicin-vial.80-MG-2-ML	meds-ampicillin; meds-dextrose+bolus; meds-gentamicin; meds-saline	4	2	true	true	true	true	viewed	viewed		REGULAR-NASAL
uganda+tororo+tororo	initial	20201206082544818-N3_3a0nVm	true	TOR-21	Sun Dec 06 2020 11:25:44 GMT+0300 (EAT)	9.0	2020-12-06	11:25	2.1.3-201008	2.6	N/A	true		true	0	false	false	false	false	gestation.TERM	heart-rate.101-TO-160		false	maternal-hiv.NEGATIVE	true	respiratory-rate.30-TO-60	true	false	36.2	false	2.6	true	abx-selection.AMP-GEN	true	viewed	meds-ampicillin-vial.500-MG	viewed	meds-gentamicin-vial.80-MG-2-ML	meds-ampicillin; meds-gentamicin; meds-saline	3	2	true	true		true		viewed
uganda+tororo+tororo	initial	20201206084121977-N3_3a0nVm	true	TOR-21	Sun Dec 06 2020 11:41:21 GMT+0300 (EAT)	5.0	2020-12-06	11:41	2.1.3-201008	2.7	N/A	true		true	0	true	false	false	false	gestation.TERM	heart-rate.75-TO-100		false	maternal-hiv.NEGATIVE	true	respiratory-rate.LESS-THAN-30	true	true	34.3	false	2.7	true	abx-selection.AMP-GEN	true	viewed	meds-ampicillin-vial.500-MG	viewed	meds-gentamicin-vial.80-MG-2-ML	meds-ampicillin; meds-dextrose+bolus; meds-gentamicin; meds-saline	4	2	true	true	true	true	viewed	viewed		resp-treatment.OTHER
uganda+tororo+tororo	initial	20201206174025289-nG2Y1_e_8R	true	TOR-15	Sun Dec 06 2020 20:40:25 GMT+0300 (EAT)	6.0	2020-12-06	20:40	2.1.3-201008	3.3	N/A	true		false	0	false	false	true	false	gestation.TERM	heart-rate.101-TO-160	maternal-diabetes.NO	false	maternal-hiv.NEGATIVE	true	respiratory-rate.30-TO-60	false	false	36	false	3.3	true	abx-selection.AMP-GEN	true	viewed	meds-ampicillin-vial.500-MG	viewed	meds-gentamicin-vial.80-MG-2-ML	meds-ampicillin; meds-gentamicin	2	2
uganda+tororo+tororo	initial	20201206182736976-IOaCmZ79G5	true	TOR-22	Sun Dec 06 2020 21:27:36 GMT+0300 (EAT)	2.0	2020-12-06	21:27	2.1.3-201008	3.2	N/A	true		true	0	true	false	false	false	gestation.TERM	heart-rate.GREATER-THAN-160		false	maternal-hiv.NEGATIVE	true	respiratory-rate.GREATER-THAN-60	true	false	35.6	false	3.2	false	abx-selection.AMP-GEN	true	viewed	meds-ampicillin-vial.500-MG	viewed	meds-gentamicin-vial.80-MG-2-ML	meds-ampicillin; meds-dextrose; meds-gentamicin; meds-saline	4	2	true	true		true		viewed		REGULAR-NASAL
uganda+tororo+tororo	initial	20201207042438373-IOaCmZ79G5	true	TOR-22	Mon Dec 07 2020 07:24:38 GMT+0300 (EAT)	2.0	2020-12-07	07:24	2.1.3-201008	3.2	N/A	true		true	0	true	false	true	true	gestation.TERM	heart-rate.GREATER-THAN-160		false	maternal-hiv.UNKNOWN	true	respiratory-rate.GREATER-THAN-60	true	true	36.2	false	3.2	false	abx-selection.AMP-GEN	true	viewed	meds-ampicillin-vial.500-MG	viewed	meds-gentamicin-vial.80-MG-2-ML	meds-ampicillin; meds-dextrose+bolus; meds-gentamicin; meds-saline	4	2	true	true	true	true	viewed	viewed		REGULAR-NASAL
uganda+tororo+tororo	initial	20201207082500595-w3x4tOt7Bb	true	TOR-02	Mon Dec 07 2020 11:25:00 GMT+0300 (EAT)	6.0	2020-12-07	11:25	2.1.3-201008	2.4	false	true		true	0	true	false	false	false	gestation.PRETERM	heart-rate.GREATER-THAN-160		true	maternal-hiv.NEGATIVE	true	respiratory-rate.GREATER-THAN-60	true	true	37.3	false	2.4		abx-selection.AMP-GEN	true	viewed	meds-ampicillin-vial.500-MG	viewed	meds-gentamicin-vial.80-MG-2-ML	meds-ampicillin; meds-dextrose+bolus; meds-gentamicin; meds-saline	4	2	true	true	true	true	viewed	viewed	34	REGULAR-NASAL
uganda+tororo+tororo	initial	20201207144703251-0kZAPaPYxv	true	TOR-14	Mon Dec 07 2020 17:47:03 GMT+0300 (EAT)	5.0	2020-12-07	17:47	2.1.3-201008	1.9	false	true	true	false	0	false	false	false	false	gestation.PRETERM	heart-rate.101-TO-160		false	maternal-hiv.NEGATIVE	true	respiratory-rate.30-TO-60	false	false	36.4	false	1.9		abx-selection.AMP-GEN	true	viewed	meds-ampicillin-vial.500-MG	viewed	meds-gentamicin-vial.80-MG-2-ML	meds-ampicillin; meds-dextrose; meds-gentamicin	3	2							35
uganda+tororo+tororo	initial	20201207183336423-xhvtYLoQmy	false	TOR-03	Mon Dec 07 2020 21:33:36 GMT+0300 (EAT)	5.0	2020-12-07	21:33	2.1.3-201008	3.3	N/A	true		false	0	false	false	false	true	gestation.TERM	heart-rate.75-TO-100	maternal-diabetes.NO	false		true	respiratory-rate.30-TO-60	false	false	36	false	3.3		abx-selection.AMP-GEN
uganda+tororo+tororo	initial	20201207184456939-xhvtYLoQmy	true	TOR-03	Mon Dec 07 2020 21:44:56 GMT+0300 (EAT)	2.0	2020-12-07	21:44	2.1.3-201008	3.3	N/A	false		true	0	false	false	true	true	gestation.TERM	heart-rate.75-TO-100		false	maternal-hiv.NEGATIVE	true	respiratory-rate.30-TO-60	true	false	37	false	3.3	true	abx-selection.AMP-GEN	true	viewed	meds-ampicillin-vial.500-MG	viewed	meds-gentamicin-vial.80-MG-2-ML	meds-ampicillin; meds-gentamicin; meds-saline	3	2	false	true		true		viewed
uganda+tororo+tororo	initial	20201207185035121-xhvtYLoQmy	true	TOR-03	Mon Dec 07 2020 21:50:35 GMT+0300 (EAT)	7.0	2020-12-07	21:50	2.1.3-201008	3.1	N/A	false		false	0	false	false	true	true	gestation.TERM	heart-rate.75-TO-100	maternal-diabetes.NO	false	maternal-hiv.NEGATIVE	true	respiratory-rate.30-TO-60	false	false	37.5	false	3.1	true	abx-selection.AMP-GEN	true	viewed	meds-ampicillin-vial.500-MG	viewed	meds-gentamicin-vial.80-MG-2-ML	meds-ampicillin; meds-gentamicin	2	2
uganda+tororo+tororo	initial	20201208143346891-95YQUCOPfr	true	TOR-20	Tue Dec 08 2020 17:33:46 GMT+0300 (EAT)	3.0	2020-12-08	17:33	2.1.3-201008	3.3	N/A	true	true	false	0	false	false	false	false	gestation.TERM	heart-rate.101-TO-160	maternal-diabetes.NO	false	maternal-hiv.NEGATIVE	true	respiratory-rate.30-TO-60	false	false	36.1	false	3.3	true	abx-selection.AMP-GEN	true	viewed	meds-ampicillin-vial.500-MG	viewed	meds-gentamicin-vial.80-MG-2-ML	meds-ampicillin; meds-gentamicin	2	2
uganda+tororo+tororo	initial	20201208164048552-0kZAPaPYxv	true	TOR-14	Tue Dec 08 2020 19:40:48 GMT+0300 (EAT)	23.0	2020-12-08	19:40	2.1.3-201008	3.1	N/A	true		true	0	true	false	false	true	gestation.TERM	heart-rate.101-TO-160		false	maternal-hiv.NEGATIVE	true	respiratory-rate.GREATER-THAN-60	true	false	36.8	false	3.1	true	abx-selection.AMP-GEN	true	viewed	meds-ampicillin-vial.500-MG	viewed	meds-gentamicin-vial.80-MG-2-ML	meds-ampicillin; meds-gentamicin	2	2	true	false						REGULAR-NASAL
uganda+tororo+tororo	initial	20201209075711631-xhvtYLoQmy	true	TOR-03	Wed Dec 09 2020 10:57:11 GMT+0300 (EAT)	19.0	2020-12-09	10:57	2.1.3-201008	2.7	N/A	false		true	0	false	false	false	true	gestation.TERM	heart-rate.75-TO-100		false	maternal-hiv.NEGATIVE	true	respiratory-rate.30-TO-60	true	false	37.1	false	2.7	true	abx-selection.AMP-GEN	true	viewed	meds-ampicillin-vial.500-MG	viewed	meds-gentamicin-vial.80-MG-2-ML	meds-ampicillin; meds-gentamicin; meds-saline	3	2	true	true		true		viewed
uganda+tororo+tororo	initial	20201209092638298-85KwIYKt3n	true	TOR-11	Wed Dec 09 2020 12:26:38 GMT+0300 (EAT)	10.0	2020-12-09	12:26	2.1.3-201008	2.4	N/A	true		false	0	false	false	true	true	gestation.POSTTERM	heart-rate.75-TO-100		false	maternal-hiv.NEGATIVE	true	respiratory-rate.30-TO-60	false	false	35.2	true	2.4	true	abx-selection.AMP-GEN	true	viewed	meds-ampicillin-vial.500-MG	viewed	meds-gentamicin-vial.80-MG-2-ML	meds-ampicillin; meds-gentamicin	2	2
uganda+tororo+tororo	initial	2020120917024971-94RFHDa4a	true	TOR-13	Wed Dec 09 2020 20:02:49 GMT+0300 (EAT)	2.0	2020-12-09	20:02	2.1.3-201008	3.2	N/A	false		true	0	false	false	true	true	gestation.TERM	heart-rate.75-TO-100		true	maternal-hiv.NEGATIVE	true	respiratory-rate.30-TO-60	true	false	36.8	false	3.2	true	abx-selection.AMP-GEN	true	viewed	meds-ampicillin-vial.500-MG	viewed	meds-gentamicin-vial.80-MG-2-ML	meds-ampicillin; meds-gentamicin; meds-saline	3	2	true	true		true		viewed
uganda+tororo+tororo	initial	20201209171855515-xhvtYLoQmy	true	TOR-03	Wed Dec 09 2020 20:18:55 GMT+0300 (EAT)	0.5	2020-12-09	20:18	2.1.3-201008	3	N/A	false	false	false	0	false	false	false	false	gestation.TERM	heart-rate.75-TO-100	maternal-diabetes.NO	false	maternal-hiv.NEGATIVE	true	respiratory-rate.30-TO-60	false	false	37.3	false	3	true
uganda+tororo+tororo	initial	20201210054833625-xhvtYLoQmy	false	TOR-03	Thu Dec 10 2020 08:48:33 GMT+0300 (EAT)	15.0	2020-12-10	08:48	2.1.3-201008	2.5	false	true		true	0	true	false	false	false	gestation.PRETERM	heart-rate.75-TO-100		false		true	respiratory-rate.30-TO-60	false	false	36.4	false	2.5		abx-selection.AMP-GEN						meds-saline	1	0	false	true		true		viewed	36	resp-treatment.CANT-TREAT
uganda+tororo+tororo	initial	20201210055239689-p-WnDJhoSN	true	TOR-04	Thu Dec 10 2020 08:52:39 GMT+0300 (EAT)	31.0	2020-12-10	08:52	2.1.3-201008	2.8	N/A	true		true	0	false	false	false	false	gestation.TERM	heart-rate.LESS-THAN-75		true	maternal-hiv.NEGATIVE	true	respiratory-rate.30-TO-60	true	false	38.4	false	2.8	true	abx-selection.AMP-GEN	true	viewed	meds-ampicillin-vial.500-MG	viewed	meds-gentamicin-vial.80-MG-2-ML	meds-ampicillin; meds-gentamicin; meds-saline	3	2	true	true		true		viewed
uganda+tororo+tororo	initial	20201210112954934-95YQUCOPfr	false	TOR-20	Thu Dec 10 2020 14:29:54 GMT+0300 (EAT)	24.0	2020-12-10	14:29	2.1.3-201008	2.5	N/A	true		true	0	false	false	false	false	gestation.TERM	heart-rate.101-TO-160		false	maternal-hiv.NEGATIVE	true	respiratory-rate.30-TO-60	true	false	38.1	false	2.5	false	abx-selection.AMP-GEN	true	viewed	meds-ampicillin-vial.500-MG	viewed	meds-gentamicin-vial.80-MG-2-ML	meds-ampicillin; meds-gentamicin; meds-saline	3	2	false	true		true		viewed
uganda+tororo+tororo	initial	2020121016184566-N3_3a0nVm	false	TOR-21	Thu Dec 10 2020 19:18:45 GMT+0300 (EAT)	10.0	2020-12-10	19:18	2.1.3-201008	3.1	N/A	true		true	0	true	false	true	true	gestation.TERM	heart-rate.LESS-THAN-75		false		true	respiratory-rate.LESS-THAN-30	true	true	33	true	3.1		abx-selection.AMP-GEN	true	viewed	meds-ampicillin-vial.500-MG	viewed	meds-gentamicin-vial.80-MG-2-ML	meds-ampicillin; meds-dextrose+bolus; meds-gentamicin; meds-saline	4	2	true	true	true	true	viewed	viewed		REGULAR-NASAL
uganda+tororo+tororo	initial	20201210171855537-94RFHDa4a	true	TOR-13	Thu Dec 10 2020 20:18:55 GMT+0300 (EAT)	7.0	2020-12-10	20:18	2.1.3-201008	3	N/A	true		true	0	true	false	true	true	gestation.TERM	heart-rate.101-TO-160		true	maternal-hiv.NEGATIVE	true	respiratory-rate.GREATER-THAN-60	true	true	40	false	3	false	abx-selection.AMP-GEN	true	viewed	meds-ampicillin-vial.500-MG	viewed	meds-gentamicin-vial.80-MG-2-ML	meds-ampicillin; meds-dextrose+bolus; meds-gentamicin; meds-saline	4	2	true	true	true	true	viewed	viewed		REGULAR-NASAL
uganda+tororo+tororo	initial	20201210173629849-94RFHDa4a	true	TOR-13	Thu Dec 10 2020 20:36:29 GMT+0300 (EAT)	10.0	2020-12-10	20:36	2.1.3-201008	2.5	N/A	true		true	0	true	false	true	true	gestation.TERM	heart-rate.101-TO-160		true	maternal-hiv.NEGATIVE	true	respiratory-rate.GREATER-THAN-60	true	true	38.8	false	2.5	false	abx-selection.AMP-GEN	true	viewed	meds-ampicillin-vial.500-MG	viewed	meds-gentamicin-vial.80-MG-2-ML	meds-ampicillin; meds-dextrose+bolus; meds-gentamicin; meds-saline	4	2	true	true	true	true	viewed	viewed		REGULAR-NASAL
uganda+tororo+tororo	initial	20201211093649690-85KwIYKt3n	true	TOR-11	Fri Dec 11 2020 12:36:49 GMT+0300 (EAT)	5.0	2020-12-11	12:36	2.1.3-201008	2.7	N/A	true	true	false	0	false	false	false	false	gestation.TERM|UNCERTAIN	heart-rate.101-TO-160	maternal-diabetes.DONT-KNOW	false	maternal-hiv.UNKNOWN	true	respiratory-rate.30-TO-60	false	false	36.3	false	2.7	true	abx-selection.AMP-GEN	true	viewed	meds-ampicillin-vial.500-MG	viewed	meds-gentamicin-vial.80-MG-2-ML	meds-ampicillin; meds-gentamicin	2	2
uganda+tororo+tororo	initial	20201211133246764-_XuFA5wEg_	true	TOR-10	Fri Dec 11 2020 16:32:46 GMT+0300 (EAT)	22.0	2020-12-11	16:32	2.1.3-201008	2.7	N/A	false		true	0	false	false	false	false	gestation.TERM	heart-rate.101-TO-160		false	maternal-hiv.NEGATIVE	true	respiratory-rate.30-TO-60	true	true	36.5	false	2.7	false	abx-selection.AMP-GEN	true	viewed	meds-ampicillin-vial.500-MG	viewed	meds-gentamicin-vial.80-MG-2-ML	meds-ampicillin; meds-dextrose+bolus; meds-gentamicin	3	2	true	false	true		viewed
uganda+tororo+tororo	initial	20201211140223431-95YQUCOPfr	true	TOR-20	Fri Dec 11 2020 17:02:23 GMT+0300 (EAT)	15.0	2020-12-11	17:02	2.1.3-201008	2.7	N/A	false		false	0	false	false	true	true	gestation.TERM	heart-rate.101-TO-160	maternal-diabetes.NO	false	maternal-hiv.NEGATIVE	true	respiratory-rate.30-TO-60	false	false	36.6	false	2.7	true	abx-selection.AMP-GEN	true	viewed	meds-ampicillin-vial.500-MG	viewed	meds-gentamicin-vial.80-MG-2-ML	meds-ampicillin; meds-gentamicin	2	2
uganda+tororo+tororo	initial	20201211141822725-95YQUCOPfr	true	TOR-20	Fri Dec 11 2020 17:18:22 GMT+0300 (EAT)	2.0	2020-12-11	17:18	2.1.3-201008	3.1	N/A	true		true	0	true	false	false	false	gestation.TERM	heart-rate.GREATER-THAN-160		false	maternal-hiv.NEGATIVE	true	respiratory-rate.GREATER-THAN-60	true	true	36.4	false	3.1	false	abx-selection.AMP-GEN	true	viewed	meds-ampicillin-vial.500-MG	viewed	meds-gentamicin-vial.80-MG-2-ML	meds-ampicillin; meds-dextrose+bolus; meds-gentamicin	3	2	true	false	true		viewed			REGULAR-NASAL
uganda+tororo+tororo	initial	20201212091311163-94RFHDa4a	true	TOR-13	Sat Dec 12 2020 12:13:11 GMT+0300 (EAT)	23.0	2020-12-12	12:13	2.1.3-201008	2.9	N/A	true		true	0	false	false	false	true	gestation.TERM	heart-rate.101-TO-160		false	maternal-hiv.NEGATIVE	true	respiratory-rate.30-TO-60	true	true	35.7	false	2.9	false	abx-selection.AMP-GEN	true	viewed	meds-ampicillin-vial.500-MG	viewed	meds-gentamicin-vial.80-MG-2-ML	meds-ampicillin; meds-dextrose+bolus; meds-gentamicin; meds-saline	4	2	true	true	true	true	viewed	viewed
uganda+tororo+tororo	initial	20201212100845579-95YQUCOPfr	true	TOR-20	Sat Dec 12 2020 13:08:45 GMT+0300 (EAT)	11.0	2020-12-12	13:08	2.1.3-201008	2.9	N/A	true		true	0	true	false	true	true	gestation.TERM	heart-rate.GREATER-THAN-160		true	maternal-hiv.NEGATIVE	true	respiratory-rate.GREATER-THAN-60	true	true	36.2	false	2.9	false	abx-selection.AMP-GEN	true	viewed	meds-ampicillin-vial.500-MG	viewed	meds-gentamicin-vial.80-MG-2-ML	meds-ampicillin; meds-dextrose+bolus; meds-gentamicin	3	2	true	false	true		viewed			REGULAR-NASAL
uganda+tororo+tororo	initial	20201213172310846-95YQUCOPfr	true	TOR-20	Sun Dec 13 2020 20:23:10 GMT+0300 (EAT)	1.0	2020-12-13	20:23	2.1.3-201008	3	N/A	false		false	0	false	false	true	false	gestation.TERM	heart-rate.101-TO-160	maternal-diabetes.NO	false	maternal-hiv.NEGATIVE	true	respiratory-rate.30-TO-60	false	false	36.7	false	3	true	abx-selection.AMP-GEN	true	viewed	meds-ampicillin-vial.500-MG	viewed	meds-gentamicin-vial.80-MG-2-ML	meds-ampicillin; meds-gentamicin	2	2
uganda+tororo+tororo	initial	20201215133248591-95YQUCOPfr	true	TOR-20	Tue Dec 15 2020 16:32:48 GMT+0300 (EAT)	6.0	2020-12-15	16:32	2.1.3-201008	3	N/A	true		true	0	true	false	false	true	gestation.TERM	heart-rate.GREATER-THAN-160		false	maternal-hiv.NEGATIVE	true	respiratory-rate.GREATER-THAN-60	true	true	36.5	false	3	false	abx-selection.AMP-GEN	true	viewed	meds-ampicillin-vial.500-MG	viewed	meds-gentamicin-vial.80-MG-2-ML	meds-ampicillin; meds-dextrose+bolus; meds-gentamicin	3	2	true	false	true		viewed			REGULAR-NASAL
uganda+tororo+tororo	initial	2020121513413784-95YQUCOPfr	true	TOR-20	Tue Dec 15 2020 16:41:37 GMT+0300 (EAT)	4.0	2020-12-15	16:41	2.1.3-201008	4	N/A	true		true	0	true	false	false	false	gestation.TERM	heart-rate.75-TO-100		false	maternal-hiv.NEGATIVE	true	respiratory-rate.GREATER-THAN-60	true	true	36.1	false	4	false	abx-selection.AMP-GEN	true	viewed	meds-ampicillin-vial.250-MG	viewed	meds-gentamicin-vial.80-MG-2-ML	meds-ampicillin; meds-dextrose+bolus; meds-gentamicin	3	2	true	false	true		viewed			REGULAR-NASAL
uganda+tororo+tororo	initial	2020121513443963-Guvef7R-Z	true	TOR-09	Tue Dec 15 2020 16:44:39 GMT+0300 (EAT)	4.0	2020-12-15	16:44	2.1.3-201008	3	N/A	false		true	0	false	false	true	false	gestation.TERM	heart-rate.101-TO-160		false	maternal-hiv.NEGATIVE	true	respiratory-rate.30-TO-60	true	false	36.9	false	3	true	abx-selection.DONT-WANT						meds-saline	1	0	false	true		true		viewed
uganda+tororo+tororo	initial	20201215144238137-w3x4tOt7Bb	true	TOR-02	Tue Dec 15 2020 17:42:38 GMT+0300 (EAT)	3.0	2020-12-15	17:42	2.1.3-201008	3	N/A	false		false	0	false	false	true	false	gestation.TERM	heart-rate.101-TO-160	maternal-diabetes.NO	false	maternal-hiv.NEGATIVE	true	respiratory-rate.30-TO-60	false	false	36.7	false	3	true	abx-selection.AMP-GEN	true	viewed	meds-ampicillin-vial.500-MG	viewed	meds-gentamicin-vial.80-MG-2-ML	meds-ampicillin; meds-gentamicin	2	2
uganda+tororo+tororo	initial	20201215150728899-94RFHDa4a	false	TOR-13	Tue Dec 15 2020 18:07:28 GMT+0300 (EAT)	37.0	2020-12-15	18:07	2.1.3-201008	3.5	N/A	true		true	0	false	false	true	true	gestation.TERM	heart-rate.101-TO-160		true		true	respiratory-rate.30-TO-60	true	false	35.6	false	3.5		abx-selection.AMP-GEN						meds-saline	1	0	true	true		true		viewed
uganda+tororo+tororo	initial	20201215154401706-w3x4tOt7Bb	true	TOR-02	Tue Dec 15 2020 18:44:01 GMT+0300 (EAT)	9.0	2020-12-15	18:44	2.1.3-201008	1.5	true	true		true	0	true	false	false	false	gestation.PRETERM	heart-rate.GREATER-THAN-160		false	maternal-hiv.NEGATIVE	true	respiratory-rate.GREATER-THAN-60	true	true	35.2	false	1.5		abx-selection.AMP-GEN	true	viewed	meds-ampicillin-vial.500-MG	viewed	meds-gentamicin-vial.80-MG-2-ML	meds-ampicillin; meds-dextrose+bolus; meds-gentamicin; meds-saline	4	2	true	true	true	true	viewed	viewed	32	REGULAR-NASAL
uganda+tororo+tororo	initial	2020121515460393-94RFHDa4a	true	TOR-13	Tue Dec 15 2020 18:46:03 GMT+0300 (EAT)	8.0	2020-12-15	18:46	2.1.3-201008	3.5	N/A	true		true	0	false	false	true	true	gestation.TERM	heart-rate.101-TO-160		true	maternal-hiv.NEGATIVE	true	respiratory-rate.30-TO-60	true	false	35.6	false	3.5	false	abx-selection.AMP-CEF	true	viewed	meds-ampicillin-vial.500-MG			meds-ampicillin; meds-cefotaxime; meds-dextrose; meds-saline	4	2	true	true		true		viewed
uganda+tororo+tororo	initial	20201215155716215-w3x4tOt7Bb	true	TOR-02	Tue Dec 15 2020 18:57:16 GMT+0300 (EAT)	3.0	2020-12-15	18:57	2.1.3-201008	3	N/A	true		true	0	false	false	false	false	gestation.TERM	heart-rate.101-TO-160		false	maternal-hiv.NEGATIVE	true	respiratory-rate.30-TO-60	true	true	36.3	false	3	true	abx-selection.AMP-GEN	true	viewed	meds-ampicillin-vial.500-MG	viewed	meds-gentamicin-vial.20-MG-2-ML	meds-ampicillin; meds-dextrose+bolus; meds-gentamicin; meds-saline	4	2	false	true	true	true	viewed	viewed
uganda+tororo+tororo	initial	20201215163109470-w3x4tOt7Bb	true	TOR-02	Tue Dec 15 2020 19:31:09 GMT+0300 (EAT)	3.0	2020-12-15	19:31	2.1.3-201008	1.7	true	true		true	0	true	false	true	false	gestation.PRETERM	heart-rate.GREATER-THAN-160		false	maternal-hiv.NEGATIVE	true	respiratory-rate.GREATER-THAN-60	true	true	35.3	false	1.7		abx-selection.AMP-GEN	true	viewed	meds-ampicillin-vial.500-MG	viewed	meds-gentamicin-vial.80-MG-2-ML	meds-ampicillin; meds-dextrose+bolus; meds-gentamicin; meds-saline	4	2	true	true	true	true	viewed	viewed	32	REGULAR-NASAL
uganda+tororo+tororo	initial	20201216115616213-Guvef7R-Z	false	TOR-09	Wed Dec 16 2020 14:56:16 GMT+0300 (EAT)	13.0	2020-12-16	14:56	2.1.3-201008	1.99	true	false		true	0	false	false	false	false	gestation.PRETERM	heart-rate.101-TO-160		false	maternal-hiv.NEGATIVE	true	respiratory-rate.30-TO-60	true	false	36.8	false	1.99		abx-selection.AMP-GEN	true	viewed	meds-ampicillin-vial.500-MG	viewed	meds-gentamicin-vial.80-MG-2-ML	meds-ampicillin; meds-gentamicin; meds-saline	3	2	true	true		true		viewed	30
uganda+tororo+tororo	initial	20201216121037408-Guvef7R-Z	true	TOR-09	Wed Dec 16 2020 15:10:37 GMT+0300 (EAT)	39.0	2020-12-16	15:10	2.1.3-201008	1.99	true	false		true	0	false	false	false	false	gestation.PRETERM	heart-rate.101-TO-160		false	maternal-hiv.NEGATIVE	true	respiratory-rate.30-TO-60	true	false	36.8	false	1.99		abx-selection.AMP-GEN	true	viewed	meds-ampicillin-vial.500-MG	viewed	meds-gentamicin-vial.80-MG-2-ML	meds-ampicillin; meds-dextrose; meds-gentamicin; meds-saline	4	2	true	true		true		viewed	31
uganda+tororo+tororo	initial	20201216132250653-IOaCmZ79G5	false	TOR-22	Wed Dec 16 2020 16:22:50 GMT+0300 (EAT)	1.0	2020-12-16	16:22	2.1.3-201008	3.4	N/A	true			0	false	false			gestation.TERM	heart-rate.101-TO-160				true	respiratory-rate.30-TO-60	true	false	36.4		3.4											false	false
uganda+tororo+tororo	initial	20201216132405717-IOaCmZ79G5	true	TOR-22	Wed Dec 16 2020 16:24:05 GMT+0300 (EAT)	1.0	2020-12-16	16:24	2.1.3-201008	3.4	N/A	true		true	0	false	false	true	true	gestation.TERM	heart-rate.101-TO-160		false	maternal-hiv.NEGATIVE	true	respiratory-rate.30-TO-60	true	false	36.4	false	3.4	true	abx-selection.AMP-GEN	true	viewed	meds-ampicillin-vial.500-MG	viewed	meds-gentamicin-vial.80-MG-2-ML	meds-ampicillin; meds-gentamicin	2	2	false	false
uganda+tororo+tororo	initial	20201217092745327-IOaCmZ79G5	true	TOR-22	Thu Dec 17 2020 12:27:45 GMT+0300 (EAT)	4.0	2020-12-17	12:27	2.1.3-201008	2.8	N/A	true		true	0	true	false	false	false	gestation.TERM	heart-rate.GREATER-THAN-160		false	maternal-hiv.NEGATIVE	true	respiratory-rate.GREATER-THAN-60	true	true	39.6	false	2.8	false	abx-selection.AMP-GEN	true	viewed	meds-ampicillin-vial.500-MG	viewed	meds-gentamicin-vial.80-MG-2-ML	meds-ampicillin; meds-dextrose+bolus; meds-gentamicin; meds-saline	4	2	true	true	true	true	viewed	viewed		REGULAR-NASAL
uganda+tororo+tororo	initial	20201218092233436-85KwIYKt3n	true	TOR-11	Fri Dec 18 2020 12:22:33 GMT+0300 (EAT)	6.0	2020-12-18	12:22	2.1.3-201008	4.1	N/A	true		false	0	false	false	true	false	gestation.TERM	heart-rate.101-TO-160		false	maternal-hiv.NEGATIVE	true	respiratory-rate.30-TO-60	false	false	36.2	false	4.1	true	abx-selection.AMP-GEN	true	viewed	meds-ampicillin-vial.500-MG	viewed	meds-gentamicin-vial.80-MG-2-ML	meds-ampicillin; meds-gentamicin	2	2
uganda+tororo+tororo	initial	20201218093001169-85KwIYKt3n	true	TOR-11	Fri Dec 18 2020 12:30:01 GMT+0300 (EAT)	15.0	2020-12-18	12:30	2.1.3-201008	4.1	N/A	true		true	0	false	false	true	false	gestation.TERM	heart-rate.101-TO-160		false	maternal-hiv.NEGATIVE	true	respiratory-rate.30-TO-60	true	false	36.2	false	4.1	true	abx-selection.AMP-GEN	true	viewed	meds-ampicillin-vial.500-MG	viewed	meds-gentamicin-vial.80-MG-2-ML	meds-ampicillin; meds-gentamicin	2	2	false	false
uganda+tororo+tororo	initial	20201219084529995-95YQUCOPfr	false	TOR-20	Sat Dec 19 2020 11:45:29 GMT+0300 (EAT)	12.0	2020-12-19	11:45	2.1.3-201008	3.7	N/A	true		true	0	false	false	false	true	gestation.TERM	heart-rate.75-TO-100		false		true	respiratory-rate.30-TO-60	true	true	35.9	false	3.7		abx-selection.AMP-CEF						meds-dextrose+bolus; meds-saline	2	0	false	true	true	true	viewed	viewed
uganda+tororo+tororo	initial	20201219090253408-95YQUCOPfr	true	TOR-20	Sat Dec 19 2020 12:02:53 GMT+0300 (EAT)	8.0	2020-12-19	12:02	2.1.3-201008	3.7	N/A	true		true	0	false	false	false	true	gestation.TERM	heart-rate.75-TO-100		false	maternal-hiv.NEGATIVE	true	respiratory-rate.30-TO-60	true	true	35.9	false	3.7	false	abx-selection.AMP-CEF	true	viewed	meds-ampicillin-vial.500-MG			meds-ampicillin; meds-cefotaxime; meds-dextrose+bolus; meds-saline	4	2	false	true	true	true	viewed	viewed
uganda+tororo+tororo	initial	2020122112413495-IOaCmZ79G5	true	TOR-22	Mon Dec 21 2020 15:41:34 GMT+0300 (EAT)	4.0	2020-12-21	15:41	2.1.3-201008	2.6	N/A	false	true	false	0	false	false	false	false	gestation.TERM	heart-rate.101-TO-160	maternal-diabetes.NO	false	maternal-hiv.NEGATIVE	true	respiratory-rate.30-TO-60	false	false	36.8	false	2.6	true	abx-selection.AMP-GEN	true	viewed	meds-ampicillin-vial.500-MG	viewed	meds-gentamicin-vial.80-MG-2-ML	meds-ampicillin; meds-gentamicin	2	2
uganda+tororo+tororo	initial	20201222091644345-w3x4tOt7Bb	true	TOR-02	Tue Dec 22 2020 12:16:44 GMT+0300 (EAT)	10.0	2020-12-22	12:16	2.1.3-201008	1.2	true	true		true	0	false	false	false	false	gestation.PRETERM	heart-rate.75-TO-100		false	maternal-hiv.NEGATIVE	true	respiratory-rate.LESS-THAN-30	true	true	32.2	true	1.2		abx-selection.AMP-GEN	true	viewed	meds-ampicillin-vial.500-MG	viewed	meds-gentamicin-vial.80-MG-2-ML	meds-ampicillin; meds-dextrose+bolus; meds-gentamicin; meds-saline	4	2	true	true	true	true	viewed	viewed	30
uganda+tororo+tororo	initial	20201222142315127-N3_3a0nVm	true	TOR-21	Tue Dec 22 2020 17:23:15 GMT+0300 (EAT)	15.0	2020-12-22	17:23	2.1.3-201008	3.3	N/A	false		true	0	false	false	false	false	gestation.TERM	heart-rate.101-TO-160		false	maternal-hiv.NEGATIVE	true	respiratory-rate.30-TO-60	true	false	36.5	false	3.3	true	abx-selection.AMP-GEN	true	viewed	meds-ampicillin-vial.500-MG	viewed	meds-gentamicin-vial.80-MG-2-ML	meds-ampicillin; meds-gentamicin	2	2	false	false
uganda+tororo+tororo	initial	20201223082059468-N3_3a0nVm	true	TOR-21	Wed Dec 23 2020 11:20:59 GMT+0300 (EAT)	22.0	2020-12-23	11:20	2.1.3-201008	2.7	N/A	true		true	0	false	false	false	false	gestation.TERM	heart-rate.101-TO-160		false	maternal-hiv.NEGATIVE	true	respiratory-rate.30-TO-60	true	false	38.2	false	2.7	true	abx-selection.AMP-GEN	true	viewed	meds-ampicillin-vial.500-MG	viewed	meds-gentamicin-vial.80-MG-2-ML	meds-ampicillin; meds-gentamicin	2	2	false	false
uganda+tororo+tororo	initial	20201224052659435-nG2Y1_e_8R	false	TOR-15	Thu Dec 24 2020 08:26:59 GMT+0300 (EAT)	3.0	2020-12-24	08:26	2.1.3-201008	3.8	N/A	true		false	0	false	false	true	true	gestation.TERM	heart-rate.101-TO-160	maternal-diabetes.NO	false		true	respiratory-rate.30-TO-60	false	false	36.4	false	3.8		abx-selection.AMP-GEN	true	viewed	meds-ampicillin-vial.500-MG	viewed	meds-gentamicin-vial.80-MG-2-ML	meds-ampicillin; meds-gentamicin	2	2
uganda+tororo+tororo	initial	20201227072054161-nG2Y1_e_8R	false	TOR-15	Sun Dec 27 2020 10:20:54 GMT+0300 (EAT)	2.0	2020-12-27	10:20	2.1.3-201008	2	N/A	false		true	0	false	false	false	false	gestation.TERM	heart-rate.101-TO-160		true		true	respiratory-rate.30-TO-60	true	false	36.6	true	2		abx-selection.AMP-GEN									false	false
uganda+tororo+tororo	initial	20201229064707628-xhvtYLoQmy	true	TOR-03	Tue Dec 29 2020 09:47:07 GMT+0300 (EAT)	2.0	2020-12-29	09:47	2.1.3-201008	3.6	N/A	false		true	0	false	false	true	true	gestation.TERM	heart-rate.75-TO-100		false	maternal-hiv.NEGATIVE	true	respiratory-rate.30-TO-60	true	false	37.3	false	3.6	false	abx-selection.AMP-GEN	true	viewed	meds-ampicillin-vial.500-MG	viewed	meds-gentamicin-vial.80-MG-2-ML	meds-ampicillin; meds-dextrose; meds-gentamicin; meds-saline	4	2	false	true		true		viewed
uganda+tororo+tororo	initial	20201229065033394-xhvtYLoQmy	true	TOR-03	Tue Dec 29 2020 09:50:33 GMT+0300 (EAT)	4.0	2020-12-29	09:50	2.1.3-201008	3.4	N/A	false	true	false	0	false	false	false	false	gestation.TERM	heart-rate.75-TO-100	maternal-diabetes.NO	false	maternal-hiv.NEGATIVE	true	respiratory-rate.30-TO-60	false	false	36.9	false	3.4	true	abx-selection.AMP-GEN	true	viewed	meds-ampicillin-vial.500-MG	viewed	meds-gentamicin-vial.80-MG-2-ML	meds-ampicillin; meds-gentamicin	2	2
uganda+tororo+tororo	initial	20210101061241961-IOaCmZ79G5	false	TOR-22	Fri Jan 01 2021 09:12:41 GMT+0300 (EAT)	0.5	2021-01-01	09:12	2.1.3-201008	3.4	N/A	true			0	false	false			gestation.TERM	heart-rate.101-TO-160				true	respiratory-rate.30-TO-60	true		36.3		3.4
uganda+tororo+tororo	initial	2021010307150460-Guvef7R-Z	true	TOR-09	Sun Jan 03 2021 10:15:04 GMT+0300 (EAT)	9.0	2021-01-03	10:15	2.1.3-201008	2.6	N/A	true		true	0	false	false	false	false	gestation.TERM	heart-rate.101-TO-160		false	maternal-hiv.NEGATIVE	true	respiratory-rate.30-TO-60	true	false	35.8	false	2.6	true	abx-selection.AMP-GEN	true	viewed	meds-ampicillin-vial.500-MG	viewed	meds-gentamicin-vial.80-MG-2-ML	meds-ampicillin; meds-gentamicin; meds-saline	3	2	true	true		true		viewed
uganda+tororo+tororo	initial	20210104131409119-Guvef7R-Z	false	TOR-09	Mon Jan 04 2021 16:14:09 GMT+0300 (EAT)	2.0	2021-01-04	16:14	2.1.3-201008	3.3	N/A	false			0	true	false			gestation.TERM	heart-rate.101-TO-160				true	respiratory-rate.30-TO-60	true	true	36.9		3.3											true	false						resp-treatment.OTHER
uganda+tororo+tororo	initial	20210104131618334-Guvef7R-Z	true	TOR-09	Mon Jan 04 2021 16:16:18 GMT+0300 (EAT)	3.0	2021-01-04	16:16	2.1.3-201008	3.3	N/A	false		true	0	true	false	true	false	gestation.TERM	heart-rate.75-TO-100		false	maternal-hiv.NEGATIVE	true	respiratory-rate.30-TO-60	true	true	36.7	false	3.3	true	abx-selection.AMP-GEN	true	viewed	meds-ampicillin-vial.500-MG	viewed	meds-gentamicin-vial.80-MG-2-ML	meds-ampicillin; meds-dextrose+bolus; meds-gentamicin; meds-saline	4	2	true	true	true	true	viewed	viewed		resp-treatment.OTHER
uganda+tororo+tororo	initial	20210104141353884-Guvef7R-Z	true	TOR-09	Mon Jan 04 2021 17:13:53 GMT+0300 (EAT)	2.0	2021-01-04	17:13	2.1.3-201008	3.8	N/A	false		true	0	true	false	false	false	gestation.TERM	heart-rate.75-TO-100		false	maternal-hiv.NEGATIVE	true	respiratory-rate.30-TO-60	true	true	36.7	false	3.8	true	abx-selection.AMP-GEN	true	viewed	meds-ampicillin-vial.500-MG	viewed	meds-gentamicin-vial.80-MG-2-ML	meds-ampicillin; meds-dextrose+bolus; meds-gentamicin	3	2	true	false	true		viewed			resp-treatment.OTHER
uganda+tororo+tororo	initial	2021010414274230-Guvef7R-Z	false	TOR-09	Mon Jan 04 2021 17:27:42 GMT+0300 (EAT)	1.0	2021-01-04	17:27	2.1.3-201008	3.5	N/A	false		true	0	true	false	false	false	gestation.TERM	heart-rate.101-TO-160		false		true	respiratory-rate.30-TO-60	true	true	36.8	false	3.5		abx-selection.AMP-GEN						meds-dextrose+bolus; meds-saline	2	0	true	true	true	true	viewed	viewed		resp-treatment.OTHER
uganda+tororo+tororo	initial	20210104142929353-Guvef7R-Z	true	TOR-09	Mon Jan 04 2021 17:29:29 GMT+0300 (EAT)	2.0	2021-01-04	17:29	2.1.3-201008	3.5	N/A	true		true	0	true	false	false	false	gestation.TERM	heart-rate.GREATER-THAN-160		false	maternal-hiv.NEGATIVE	true	respiratory-rate.30-TO-60	true	false	36.6	false	3.5	true	abx-selection.AMP-GEN	true	viewed	meds-ampicillin-vial.500-MG	viewed	meds-gentamicin-vial.80-MG-2-ML	meds-ampicillin; meds-gentamicin	2	2	true	false						resp-treatment.OTHER
uganda+tororo+tororo	initial	2021010918542081-Guvef7R-Z	true	TOR-09	Sat Jan 09 2021 21:54:20 GMT+0300 (EAT)	8.0	2021-01-09	21:54	2.1.3-201008	2	N/A	false		true	0	false	false	false	true	gestation.TERM	heart-rate.101-TO-160		false	maternal-hiv.NEGATIVE	true	respiratory-rate.30-TO-60	true	true	36.7	false	2	true	abx-selection.AMP-GEN	true	viewed	meds-ampicillin-vial.500-MG	viewed	meds-gentamicin-vial.80-MG-2-ML	meds-ampicillin; meds-dextrose+bolus; meds-gentamicin	3	2	true	false	true		viewed
uganda+tororo+tororo	initial	20210110203359775-Guvef7R-Z	true	TOR-09	Sun Jan 10 2021 23:33:59 GMT+0300 (EAT)	4.0	2021-01-10	23:33	2.1.3-201008	4.1	N/A	false		true	0	true	false	false	false	gestation.TERM	heart-rate.101-TO-160		false	maternal-hiv.NEGATIVE	true	respiratory-rate.30-TO-60	true	true	36.6	false	4.1	true	abx-selection.AMP-GEN	true	viewed	meds-ampicillin-vial.500-MG	viewed	meds-gentamicin-vial.80-MG-2-ML	meds-ampicillin; meds-dextrose+bolus; meds-gentamicin; meds-saline	4	2	true	true	true	true	viewed	viewed		resp-treatment.OTHER
uganda+tororo+tororo	initial	20210112135741619-IOaCmZ79G5	true	TOR-22	Tue Jan 12 2021 16:57:41 GMT+0300 (EAT)	4.0	2021-01-12	16:57	2.1.3-201008	2.5	false	true		true	0	true	false	true	false	gestation.PRETERM	heart-rate.GREATER-THAN-160		false	maternal-hiv.NEGATIVE	true	respiratory-rate.GREATER-THAN-60	true	false	36.1	false	2.5		abx-selection.AMP-GEN	true	viewed	meds-ampicillin-vial.500-MG	viewed	meds-gentamicin-vial.80-MG-2-ML	meds-ampicillin; meds-dextrose; meds-gentamicin; meds-saline	4	2	true	true		true		viewed	35	REGULAR-NASAL
uganda+tororo+tororo	initial	20210112142741465-IOaCmZ79G5	true	TOR-22	Tue Jan 12 2021 17:27:41 GMT+0300 (EAT)	3.0	2021-01-12	17:27	2.1.3-201008	1.9	true	true		true	0	true	false	true	true	gestation.PRETERM	heart-rate.GREATER-THAN-160		false	maternal-hiv.NEGATIVE	true	respiratory-rate.GREATER-THAN-60	true	false	35.7	false	1.9		abx-selection.AMP-GEN	true	viewed	meds-ampicillin-vial.500-MG	viewed	meds-gentamicin-vial.80-MG-2-ML	meds-ampicillin; meds-dextrose; meds-gentamicin; meds-saline	4	2	true	true		true		viewed	33	REGULAR-NASAL
uganda+tororo+tororo	initial	20210113085424682-IOaCmZ79G5	true	TOR-22	Wed Jan 13 2021 11:54:24 GMT+0300 (EAT)	19.0	2021-01-13	11:54	2.1.3-201008	2.7	N/A	true		true	0	false	false	false	true	gestation.TERM	heart-rate.101-TO-160		false	maternal-hiv.NEGATIVE	true	respiratory-rate.30-TO-60	true	false	35.6	false	2.7	true	abx-selection.AMP-GEN	true	viewed	meds-ampicillin-vial.500-MG	viewed	meds-gentamicin-vial.80-MG-2-ML	meds-ampicillin; meds-gentamicin	2	2	false	false
uganda+tororo+tororo	initial	20210115115831648-IOaCmZ79G5	false	TOR-22	Fri Jan 15 2021 14:58:31 GMT+0300 (EAT)	3.0	2021-01-15	14:58	2.1.3-201008	3.4	N/A	true			0	false	false			gestation.TERM	heart-rate.101-TO-160				true	respiratory-rate.30-TO-60	true	false	36.4		3.4											false	false
uganda+tororo+tororo	initial	20210115120733905-IOaCmZ79G5	false	TOR-22	Fri Jan 15 2021 15:07:33 GMT+0300 (EAT)	0.5	2021-01-15	15:07	2.1.3-201008	3	N/A	false			0	false	false			gestation.TERM	heart-rate.101-TO-160	maternal-diabetes.NO			true	respiratory-rate.30-TO-60	false	false	36.7		3
uganda+tororo+tororo	initial	20210115120831559-IOaCmZ79G5	false	TOR-22	Fri Jan 15 2021 15:08:31 GMT+0300 (EAT)	0.5	2021-01-15	15:08	2.1.3-201008	3	N/A	false			0	false	false			gestation.TERM	heart-rate.101-TO-160				true	respiratory-rate.30-TO-60	true	false	36.6		3											false	false
uganda+tororo+tororo	initial	20210115120904402-IOaCmZ79G5	false	TOR-22	Fri Jan 15 2021 15:09:04 GMT+0300 (EAT)	1.0	2021-01-15	15:09	2.1.3-201008	3	N/A	false		true	0	false	false	true	true	gestation.TERM	heart-rate.101-TO-160		false	maternal-hiv.NEGATIVE	true	respiratory-rate.30-TO-60	true	false	36.6	false	3	true	abx-selection.AMP-GEN	true	viewed	meds-ampicillin-vial.500-MG	viewed	meds-gentamicin-vial.80-MG-2-ML	meds-ampicillin; meds-gentamicin	2	2	false	false
uganda+tororo+tororo	initial	2021011712415723-Guvef7R-Z	true	TOR-09	Sun Jan 17 2021 15:41:57 GMT+0300 (EAT)	2.0	2021-01-17	15:41	2.1.3-201008	2.6	N/A	false		true	0	false	false	true	false	gestation.TERM	heart-rate.101-TO-160		false	maternal-hiv.NEGATIVE	true	respiratory-rate.30-TO-60	true	false	37.3	false	2.6	true	abx-selection.AMP-GEN	true	viewed	meds-ampicillin-vial.500-MG	viewed	meds-gentamicin-vial.80-MG-2-ML	meds-ampicillin; meds-gentamicin	2	2	false	false
uganda+tororo+tororo	initial	20210117153920476-Guvef7R-Z	false	TOR-09	Sun Jan 17 2021 18:39:20 GMT+0300 (EAT)	5.0	2021-01-17	18:39	2.1.3-201008	1.3	true	true		true	0	false	false	false	false	gestation.PRETERM	heart-rate.101-TO-160		false	maternal-hiv.NEGATIVE	true	respiratory-rate.30-TO-60	true	true	36.4	false	1.3		abx-selection.AMP-GEN	true	viewed	meds-ampicillin-vial.500-MG	viewed	meds-gentamicin-vial.80-MG-2-ML	meds-ampicillin; meds-dextrose+bolus; meds-gentamicin; meds-saline	4	2	false	true	true	true	viewed	viewed	28
uganda+tororo+tororo	initial	20210117155047979-Guvef7R-Z	true	TOR-09	Sun Jan 17 2021 18:50:47 GMT+0300 (EAT)	3.0	2021-01-17	18:50	2.1.3-201008	1.4	true	true	true	false	0	false	false	false	false	gestation.PRETERM	heart-rate.101-TO-160		false	maternal-hiv.NEGATIVE	true	respiratory-rate.30-TO-60	false	false	36.3	false	1.4		abx-selection.AMP-GEN	true	viewed	meds-ampicillin-vial.500-MG	viewed	meds-gentamicin-vial.80-MG-2-ML	meds-ampicillin; meds-dextrose; meds-gentamicin	3	2							28
uganda+tororo+tororo	initial	20210118100800131-Guvef7R-Z	false	TOR-09	Mon Jan 18 2021 13:08:00 GMT+0300 (EAT)	6.0	2021-01-18	13:08	2.1.3-201008	3.2	N/A	false		true	0	false	false	false	false	gestation.TERM	heart-rate.101-TO-160		false	maternal-hiv.NEGATIVE	true	respiratory-rate.30-TO-60	true	true	37.6	false	3.2		abx-selection.AMP-GEN	true	viewed	meds-ampicillin-vial.500-MG	viewed	meds-gentamicin-vial.80-MG-2-ML	meds-ampicillin; meds-dextrose+bolus; meds-gentamicin; meds-saline	4	2	false	true	true	true	viewed	viewed
uganda+tororo+tororo	initial	20210118102706650-Guvef7R-Z	true	TOR-09	Mon Jan 18 2021 13:27:06 GMT+0300 (EAT)	5.0	2021-01-18	13:27	2.1.3-201008	3.2	N/A	true		true	0	true	false	false	true	gestation.TERM	heart-rate.GREATER-THAN-160		false	maternal-hiv.NEGATIVE	true	respiratory-rate.GREATER-THAN-60	true	true	37.8	false	3.2	true	abx-selection.OTHER						meds-dextrose+bolus; meds-saline	2	0	true	true	true	true	viewed	viewed		resp-treatment.CANT-TREAT
uganda+tororo+tororo	initial	20210118113958233-Guvef7R-Z	false	TOR-09	Mon Jan 18 2021 14:39:58 GMT+0300 (EAT)	0.5	2021-01-18	14:39	2.1.3-201008	1.2	false				0	false	false			gestation.PRETERM					true		false				1.2
uganda+tororo+tororo	initial	20210119102810767-IOaCmZ79G5	true	TOR-22	Tue Jan 19 2021 13:28:10 GMT+0300 (EAT)	2.0	2021-01-19	13:28	2.1.3-201008	3.4	N/A	true		true	0	true	false	false	true	gestation.TERM	heart-rate.GREATER-THAN-160		true	maternal-hiv.POSITIVE	true	respiratory-rate.GREATER-THAN-60	true	false	36.9	false	3.4	false	abx-selection.AMP-GEN	true	viewed	meds-ampicillin-vial.500-MG	viewed	meds-gentamicin-vial.80-MG-2-ML	meds-ampicillin; meds-dextrose; meds-gentamicin; meds-nevirapine; meds-saline	5	2	true	true		true		viewed		REGULAR-NASAL
uganda+tororo+tororo	initial	20210122080040835-2Qh14s4Jfh	true	TOR-06	Fri Jan 22 2021 11:00:40 GMT+0300 (EAT)	16.0	2021-01-22	11:00	2.1.3-201008	3.2	N/A	true		true	0	false	false	false	false	gestation.TERM	heart-rate.101-TO-160		false	maternal-hiv.NEGATIVE	true	respiratory-rate.30-TO-60	true	true	33.5	false	3.2	false	abx-selection.AMP-GEN	true	viewed	meds-ampicillin-vial.500-MG	viewed	meds-gentamicin-vial.80-MG-2-ML	meds-ampicillin; meds-dextrose+bolus; meds-gentamicin; meds-saline	4	2	true	true	true	true	viewed	viewed
uganda+tororo+tororo	initial	2021012212301493-w3x4tOt7Bb	true	TOR-02	Fri Jan 22 2021 15:30:14 GMT+0300 (EAT)	7.0	2021-01-22	15:30	2.1.3-201008	3.4	N/A	false		true	0	false	false	true	false	gestation.TERM	heart-rate.101-TO-160		false	maternal-hiv.NEGATIVE	true	respiratory-rate.30-TO-60	true	true	36.6	false	3.4	true	abx-selection.AMP-GEN	true	viewed	meds-ampicillin-vial.500-MG	viewed	meds-gentamicin-vial.80-MG-2-ML	meds-ampicillin; meds-dextrose+bolus; meds-gentamicin; meds-saline	4	2	true	true	true	true	viewed	viewed
uganda+tororo+tororo	initial	20210122124643738-w3x4tOt7Bb	true	TOR-02	Fri Jan 22 2021 15:46:43 GMT+0300 (EAT)	5.0	2021-01-22	15:46	2.1.3-201008	2.9	N/A	false		true	0	false	false	true	false	gestation.POSTTERM	heart-rate.101-TO-160		false	maternal-hiv.NEGATIVE	true	respiratory-rate.30-TO-60	true	true	36.6	false	2.9	true	abx-selection.AMP-GEN	true	viewed	meds-ampicillin-vial.500-MG	viewed	meds-gentamicin-vial.80-MG-2-ML	meds-ampicillin; meds-dextrose+bolus; meds-gentamicin; meds-saline	4	2	false	true	true	true	viewed	viewed
uganda+tororo+tororo	initial	20210123111919629-Guvef7R-Z	true	TOR-09	Sat Jan 23 2021 14:19:19 GMT+0300 (EAT)	3.0	2021-01-23	14:19	2.1.3-201008	3.1	N/A	true		true	0	true	false	true	false	gestation.TERM	heart-rate.101-TO-160		false	maternal-hiv.NEGATIVE	true	respiratory-rate.GREATER-THAN-60	true	true	36.7	false	3.1	true	abx-selection.AMP-GEN	true	viewed	meds-ampicillin-vial.500-MG	viewed	meds-gentamicin-vial.80-MG-2-ML	meds-ampicillin; meds-dextrose+bolus; meds-gentamicin; meds-saline	4	2	true	true	true	true	viewed	viewed		resp-treatment.OTHER
uganda+tororo+tororo	initial	20210123163009266-Guvef7R-Z	true	TOR-09	Sat Jan 23 2021 19:30:09 GMT+0300 (EAT)	5.0	2021-01-23	19:30	2.1.3-201008	3	N/A	false		true	0	true	false	false	false	gestation.TERM	heart-rate.101-TO-160		false	maternal-hiv.NEGATIVE	true	respiratory-rate.30-TO-60	true	true	36.9	false	3	false	abx-selection.AMP-GEN	true	viewed	meds-ampicillin-vial.500-MG	viewed	meds-gentamicin-vial.80-MG-2-ML	meds-ampicillin; meds-dextrose+bolus; meds-gentamicin; meds-saline	4	2	true	true	true	true	viewed	viewed		resp-treatment.OTHER
uganda+tororo+tororo	initial	20210124124935320-2Qh14s4Jfh	true	TOR-06	Sun Jan 24 2021 15:49:35 GMT+0300 (EAT)	1.0	2021-01-24	15:49	2.1.3-201008	4	N/A	false		true	0	false	false	false	false	gestation.TERM	heart-rate.101-TO-160		false	maternal-hiv.NEGATIVE	true	respiratory-rate.30-TO-60	true	true	37.2	true	4	true	abx-selection.AMP-GEN	true	viewed	meds-ampicillin-vial.500-MG	viewed	meds-gentamicin-vial.80-MG-2-ML	meds-ampicillin; meds-dextrose+bolus; meds-gentamicin	3	2	false	false	true		viewed
uganda+tororo+tororo	initial	20210125142049389-0kZAPaPYxv	true	TOR-14	Mon Jan 25 2021 17:20:49 GMT+0300 (EAT)	37.0	2021-01-25	17:20	2.1.3-201008	2.1	false	true		true	0	false	false	true	false	gestation.PRETERM	heart-rate.101-TO-160		false	maternal-hiv.NEGATIVE	true	respiratory-rate.30-TO-60	true	false	38.3	false	2.1		abx-selection.AMP-GEN	true	viewed	meds-ampicillin-vial.500-MG	viewed	meds-gentamicin-vial.80-MG-2-ML	meds-ampicillin; meds-gentamicin; meds-saline	3	2	false	true		true		viewed	34
uganda+tororo+tororo	initial	20210126095207768-Guvef7R-Z	false	TOR-09	Tue Jan 26 2021 12:52:07 GMT+0300 (EAT)	1.0	2021-01-26	12:52	2.1.3-201008	2	false	true			0	true	false			gestation.PRETERM	heart-rate.GREATER-THAN-160				true	respiratory-rate.GREATER-THAN-60	true		37		2								meds-saline	1	0	true	true		true		viewed	34	resp-treatment.OTHER
uganda+tororo+tororo	initial	20210128120558108-Guvef7R-Z	true	TOR-09	Thu Jan 28 2021 15:05:58 GMT+0300 (EAT)	3.0	2021-01-28	15:05	2.1.3-201008	2.3	N/A	true		true	0	true	false	false	false	gestation.TERM	heart-rate.101-TO-160		false	maternal-hiv.NEGATIVE	true	respiratory-rate.LESS-THAN-30	true	true	36.8	false	2.3	true	abx-selection.AMP-GEN	true	viewed	meds-ampicillin-vial.500-MG	viewed	meds-gentamicin-vial.80-MG-2-ML	meds-ampicillin; meds-dextrose+bolus; meds-gentamicin; meds-saline	4	2	true	true	true	true	viewed	viewed		REGULAR-NASAL
uganda+tororo+tororo	initial	20210202054218390-dx0c_VWd4w	true	TOR-25	Tue Feb 02 2021 08:42:18 GMT+0300 (EAT)	3.0	2021-02-02	08:42	2.1.3-201008	2.9	N/A	false		true	0	false	false	false	false	gestation.TERM	heart-rate.101-TO-160		false	maternal-hiv.NEGATIVE	true	respiratory-rate.30-TO-60	true	false	36.9	true	2.9	true	abx-selection.AMP-GEN	true	viewed	meds-ampicillin-vial.500-MG	viewed	meds-gentamicin-vial.80-MG-2-ML	meds-ampicillin; meds-gentamicin	2	2	false	false
uganda+tororo+tororo	initial	2021020219102734-dx0c_VWd4w	true	TOR-25	Tue Feb 02 2021 22:10:27 GMT+0300 (EAT)	2.0	2021-02-02	22:10	2.1.3-201008	3	N/A	false		true	0	false	false	true	true	gestation.TERM	heart-rate.101-TO-160		false	maternal-hiv.NEGATIVE	true	respiratory-rate.30-TO-60	true	false	36.9	false	3	true	abx-selection.AMP-GEN	true	viewed	meds-ampicillin-vial.500-MG	viewed	meds-gentamicin-vial.80-MG-2-ML	meds-ampicillin; meds-gentamicin	2	2	false	false
uganda+tororo+tororo	initial	20210202223012208-dx0c_VWd4w	true	TOR-25	Wed Feb 03 2021 01:30:12 GMT+0300 (EAT)	2.0	2021-02-03	01:30	2.1.3-201008	3.2	N/A	false		true	0	false	false	true	true	gestation.TERM	heart-rate.101-TO-160		false	maternal-hiv.NEGATIVE	true	respiratory-rate.30-TO-60	true	false	37.1	false	3.2	true	abx-selection.AMP-GEN	true	viewed	meds-ampicillin-vial.500-MG	viewed	meds-gentamicin-vial.80-MG-2-ML	meds-ampicillin; meds-gentamicin	2	2	false	false
uganda+tororo+tororo	initial	20210203085200782-Guvef7R-Z	true	TOR-09	Wed Feb 03 2021 11:52:00 GMT+0300 (EAT)	4.0	2021-02-03	11:52	2.1.3-201008	3.6	N/A	true		true	0	true	false	false	false	gestation.TERM	heart-rate.75-TO-100		false	maternal-hiv.NEGATIVE	true	respiratory-rate.GREATER-THAN-60	true	true	37	false	3.6	true	abx-selection.AMP-GEN	true	viewed	meds-ampicillin-vial.500-MG	viewed	meds-gentamicin-vial.80-MG-2-ML	meds-ampicillin; meds-dextrose+bolus; meds-gentamicin; meds-saline	4	2	true	true	true	true	viewed	viewed		resp-treatment.OTHER
uganda+tororo+tororo	initial	2021020314151468-2Qh14s4Jfh	true	TOR-06	Wed Feb 03 2021 17:15:14 GMT+0300 (EAT)	10.0	2021-02-03	17:15	2.1.3-201008	0.8	true	true		true	0	true	false	false	false	gestation.PRETERM	heart-rate.75-TO-100		false	maternal-hiv.NEGATIVE	true	respiratory-rate.GREATER-THAN-60	true	false	33.4	false	0.8		abx-selection.AMP-GEN	true	viewed	meds-ampicillin-vial.500-MG	viewed	meds-gentamicin-vial.80-MG-2-ML	meds-ampicillin; meds-dextrose; meds-gentamicin; meds-saline	4	2	false	true		true		viewed	27	resp-treatment.OTHER
uganda+tororo+tororo	initial	20210206100008247-IOaCmZ79G5	true	TOR-22	Sat Feb 06 2021 13:00:08 GMT+0300 (EAT)	2.0	2021-02-06	13:00	2.1.3-201008	2.4	N/A	true		true	0	true	false	false	true	gestation.TERM	heart-rate.GREATER-THAN-160		true	maternal-hiv.NEGATIVE	true	respiratory-rate.GREATER-THAN-60	true	true	35.9	false	2.4	false	abx-selection.AMP-GEN	true	viewed	meds-ampicillin-vial.500-MG	viewed	meds-gentamicin-vial.80-MG-2-ML	meds-ampicillin; meds-dextrose+bolus; meds-gentamicin; meds-saline	4	2	true	true	true	true	viewed	viewed		REGULAR-NASAL
uganda+tororo+tororo	initial	20210206100800912-IOaCmZ79G5	true	TOR-22	Sat Feb 06 2021 13:08:00 GMT+0300 (EAT)	0.5	2021-02-06	13:08	2.1.3-201008	2.5	N/A	true	false	false	0	false	false	false	false	gestation.TERM	heart-rate.101-TO-160	maternal-diabetes.NO	false	maternal-hiv.NEGATIVE	true	respiratory-rate.30-TO-60	false	false	36.3	false	2.5	true
uganda+tororo+tororo	initial	20210206101140878-IOaCmZ79G5	true	TOR-22	Sat Feb 06 2021 13:11:40 GMT+0300 (EAT)	7.0	2021-02-06	13:11	2.1.3-201008	2.3	N/A	true	false	false	0	false	false	false	false	gestation.TERM	heart-rate.101-TO-160		false	maternal-hiv.NEGATIVE	true	respiratory-rate.30-TO-60	false	false	36.3	false	2.3	true
uganda+tororo+tororo	initial	20210206101934832-IOaCmZ79G5	true	TOR-22	Sat Feb 06 2021 13:19:34 GMT+0300 (EAT)	0.5	2021-02-06	13:19	2.1.3-201008	2.3	N/A	true	false	false	0	false	false	false	false	gestation.TERM	heart-rate.101-TO-160		false	maternal-hiv.NEGATIVE	true	respiratory-rate.30-TO-60	false	false	36	false	2.3	true
uganda+tororo+tororo	initial	20210206102043454-IOaCmZ79G5	true	TOR-22	Sat Feb 06 2021 13:20:43 GMT+0300 (EAT)	0.5	2021-02-06	13:20	2.1.3-201008	2.4	N/A	false	false	false	0	false	false	false	false	gestation.TERM	heart-rate.101-TO-160		false	maternal-hiv.NEGATIVE	true	respiratory-rate.30-TO-60	false	false	37	false	2.4	true
uganda+tororo+tororo	initial	20210206160132491-fkDCRBb9Z	false	TOR-17	Sat Feb 06 2021 19:01:32 GMT+0300 (EAT)	1.0	2021-02-06	19:01	2.1.3-201008	1.8	false				0	false	false			gestation.PRETERM					true		false				1.8
uganda+tororo+tororo	initial	20210206160340258-fkDCRBb9Z	false	TOR-17	Sat Feb 06 2021 19:03:40 GMT+0300 (EAT)	0.5	2021-02-06	19:03	2.1.3-201008	1.8	false				0	true	false			gestation.PRETERM					true		false				1.8
uganda+tororo+tororo	initial	20210206160343670-IOaCmZ79G5	true	TOR-22	Sat Feb 06 2021 19:03:43 GMT+0300 (EAT)	4.0	2021-02-06	19:03	2.1.3-201008	2.7	N/A	true		true	0	false	false	false	true	gestation.TERM	heart-rate.75-TO-100		false	maternal-hiv.POSITIVE	true	respiratory-rate.LESS-THAN-30	true	false	37.5	false	2.7	false	abx-selection.AMP-GEN	true	viewed	meds-ampicillin-vial.500-MG	viewed	meds-gentamicin-vial.80-MG-2-ML	meds-ampicillin; meds-dextrose; meds-gentamicin; meds-nevirapine; meds-saline	5	2	true	true		true		viewed
uganda+tororo+tororo	initial	20210206161038987-2Qh14s4Jfh	true	TOR-06	Sat Feb 06 2021 19:10:38 GMT+0300 (EAT)	9.0	2021-02-06	19:10	2.1.3-201008	2.6	N/A	true		true	0	true	false	false	true	gestation.TERM	heart-rate.75-TO-100		false	maternal-hiv.POSITIVE	true	respiratory-rate.LESS-THAN-30	true	false	36.7	false	2.6	false	abx-selection.AMP-GEN	true	viewed	meds-ampicillin-vial.500-MG	viewed	meds-gentamicin-vial.80-MG-2-ML	meds-ampicillin; meds-dextrose; meds-gentamicin; meds-nevirapine; meds-saline	5	2	true	true		true		viewed		resp-treatment.OTHER
uganda+tororo+tororo	initial	20210206202638947-JfOw0x1ag	false	TOR-23	Sat Feb 06 2021 23:26:38 GMT+0300 (EAT)	6.0	2021-02-06	23:26	2.1.3-201008	1.9	N/A	false		true	0	false	false	false	false	gestation.TERM	heart-rate.75-TO-100		false		true	respiratory-rate.30-TO-60	true	false	36.7	true	1.9											false	false
uganda+tororo+tororo	initial	20210208035559896-JfOw0x1ag	false	TOR-23	Mon Feb 08 2021 06:55:59 GMT+0300 (EAT)	5.0	2021-02-08	06:55	2.1.3-201008	2.1	N/A	true			0	true	false			gestation.TERM	heart-rate.LESS-THAN-75				true	respiratory-rate.LESS-THAN-30	true		36.4		2.1								meds-saline	1	0	true	true		true		viewed		REGULAR-NASAL
uganda+tororo+tororo	initial	20210209094227640-w3x4tOt7Bb	true	TOR-02	Tue Feb 09 2021 12:42:27 GMT+0300 (EAT)	22.0	2021-02-09	12:42	2.1.3-201008	2.7	N/A	true		true	0	true	false	false	false	gestation.TERM	heart-rate.101-TO-160		false	maternal-hiv.NEGATIVE	true	respiratory-rate.LESS-THAN-30	true	false	35.5	false	2.7	false	abx-selection.AMP-GEN	true	viewed	meds-ampicillin-vial.500-MG	viewed	meds-gentamicin-vial.80-MG-2-ML	meds-ampicillin; meds-gentamicin; meds-saline	3	2	true	true		true		viewed		REGULAR-NASAL
uganda+tororo+tororo	initial	20210209154511616-0kZAPaPYxv	true	TOR-14	Tue Feb 09 2021 18:45:11 GMT+0300 (EAT)	24.0	2021-02-09	18:45	2.1.3-201008	2	N/A	false	true	false	0	false	false	false	false	gestation.TERM	heart-rate.101-TO-160		false	maternal-hiv.NEGATIVE	true	respiratory-rate.30-TO-60	false	false	36.6	false	2	true	abx-selection.AMP-GEN	true	viewed	meds-ampicillin-vial.500-MG	viewed	meds-gentamicin-vial.80-MG-2-ML	meds-ampicillin; meds-gentamicin	2	2
uganda+tororo+tororo	initial	20210210040433466-JfOw0x1ag	true	TOR-23	Wed Feb 10 2021 07:04:33 GMT+0300 (EAT)	9.0	2021-02-10	07:04	2.1.3-201008	3.4	N/A	true		true	0	false	false	false	false	gestation.TERM	heart-rate.LESS-THAN-75		false	maternal-hiv.NEGATIVE	true	respiratory-rate.30-TO-60	true	true	37	false	3.4	true	abx-selection.AMP-GEN	true	viewed	meds-ampicillin-vial.500-MG	viewed	meds-gentamicin-vial.80-MG-2-ML	meds-ampicillin; meds-dextrose+bolus; meds-gentamicin; meds-saline	4	2	true	true	true	true	viewed	viewed
uganda+tororo+tororo	initial	20210210070226328-dx0c_VWd4w	true	TOR-25	Wed Feb 10 2021 10:02:26 GMT+0300 (EAT)	2.0	2021-02-10	10:02	2.1.3-201008	3.4	N/A	true		true	0	false	false	false	false	gestation.TERM	heart-rate.101-TO-160		false	maternal-hiv.NEGATIVE	true	respiratory-rate.30-TO-60	true	false	39.4	false	3.4	true	abx-selection.AMP-GEN	true	viewed	meds-ampicillin-vial.500-MG	viewed	meds-gentamicin-vial.80-MG-2-ML	meds-ampicillin; meds-gentamicin	2	2	false	false
uganda+tororo+tororo	initial	2021021017181711-IOaCmZ79G5	true	TOR-22	Wed Feb 10 2021 20:18:17 GMT+0300 (EAT)	2.0	2021-02-10	20:18	2.1.3-201008	3.3	N/A	true		true	0	true	false	true	true	gestation.TERM	heart-rate.GREATER-THAN-160		false	maternal-hiv.NEGATIVE	true	respiratory-rate.GREATER-THAN-60	true	true	36.3	false	3.3	true	abx-selection.AMP-GEN	true	viewed	meds-ampicillin-vial.500-MG	viewed	meds-gentamicin-vial.80-MG-2-ML	meds-ampicillin; meds-dextrose+bolus; meds-gentamicin; meds-saline	4	2	true	true	true	true	viewed	viewed		REGULAR-NASAL
uganda+tororo+tororo	initial	20210211100519203-6dCgW4KPiJ	true	TOR-24	Thu Feb 11 2021 13:05:19 GMT+0300 (EAT)	10.0	2021-02-11	13:05	2.1.3-201008	1.6	true	true		false	0	false	false	false	false	gestation.PRETERM	heart-rate.101-TO-160		false	maternal-hiv.NEGATIVE	true	respiratory-rate.30-TO-60	false	false	35.8	true	1.6		abx-selection.AMP-GEN	true	viewed	meds-ampicillin-vial.500-MG	viewed	meds-gentamicin-vial.80-MG-2-ML	meds-ampicillin; meds-dextrose; meds-gentamicin	3	2							32
uganda+tororo+tororo	initial	20210212061600469-nG2Y1_e_8R		TOR-15	Fri Feb 12 2021 09:16:00 GMT+0300 (EAT)	3.0	2021-02-12	09:16	2.1.3-201008	4.2	N/A	false			0	false	false			gestation.TERM	heart-rate.101-TO-160				true	respiratory-rate.30-TO-60	true	false	36.9		4.2											true	false
uganda+tororo+tororo	initial	20210212062012956-nG2Y1_e_8R	true	TOR-15	Fri Feb 12 2021 09:20:12 GMT+0300 (EAT)	12.0	2021-02-12	09:20	2.1.3-201008	4.2	N/A	false		true	0	false	false	true	true	gestation.TERM	heart-rate.101-TO-160		false	maternal-hiv.NEGATIVE	true	respiratory-rate.30-TO-60	true	false	36.9	false	4.2	true	abx-selection.AMP-GEN	true	viewed	meds-ampicillin-vial.500-MG	viewed	meds-gentamicin-vial.80-MG-2-ML	meds-ampicillin; meds-gentamicin; meds-saline	3	2	true	true		true		viewed
uganda+tororo+tororo	initial	20210212200356688-nG2Y1_e_8R	true	TOR-15	Fri Feb 12 2021 23:03:56 GMT+0300 (EAT)	5.0	2021-02-12	23:03	2.1.3-201008	2.5	N/A	true		true	0	true	false	false	false	gestation.TERM	heart-rate.GREATER-THAN-160		false	maternal-hiv.NEGATIVE	true	respiratory-rate.LESS-THAN-30	true	false	37.8	false	2.5	true	abx-selection.AMP-GEN	true	viewed	meds-ampicillin-vial.500-MG	viewed	meds-gentamicin-vial.80-MG-2-ML	meds-ampicillin; meds-gentamicin; meds-saline	3	2	true	true		true		viewed		REGULAR-NASAL
uganda+tororo+tororo	initial	20210214001909266-2Qh14s4Jfh	false	TOR-06	Sun Feb 14 2021 03:19:09 GMT+0300 (EAT)	1.0	2021-02-14	03:19	2.1.3-201008	3.4	N/A	true	true	false	0	false	false	false	false	gestation.TERM	heart-rate.75-TO-100	maternal-diabetes.NO	false		true	respiratory-rate.30-TO-60	false	false	38	false	3.4		abx-selection.AMP-GEN
uganda+tororo+tororo	initial	20210214070415230-2Qh14s4Jfh	true	TOR-06	Sun Feb 14 2021 10:04:15 GMT+0300 (EAT)	5.0	2021-02-14	10:04	2.1.3-201008	2.7	N/A	false		true	0	false	false	false	true	gestation.TERM	heart-rate.101-TO-160		false	maternal-hiv.NEGATIVE	true	respiratory-rate.30-TO-60	true	false	37.1	false	2.7	true	abx-selection.AMP-GEN	true	viewed	meds-ampicillin-vial.500-MG	viewed	meds-gentamicin-vial.80-MG-2-ML	meds-ampicillin; meds-gentamicin	2	2	false	false
uganda+tororo+tororo	initial	20210214100928732-IOaCmZ79G5	true	TOR-22	Sun Feb 14 2021 13:09:28 GMT+0300 (EAT)	1.0	2021-02-14	13:09	2.1.3-201008	3.5	N/A	true		true	0	true	false	false	false	gestation.TERM	heart-rate.101-TO-160		false	maternal-hiv.NEGATIVE	true	respiratory-rate.GREATER-THAN-60	true	true	36.6	false	3.5	false	abx-selection.AMP-GEN	true	viewed	meds-ampicillin-vial.500-MG	viewed	meds-gentamicin-vial.80-MG-2-ML	meds-ampicillin; meds-dextrose+bolus; meds-gentamicin; meds-saline	4	2	true	true	true	true	viewed	viewed		REGULAR-NASAL
uganda+tororo+tororo	initial	20210214101345513-IOaCmZ79G5	false	TOR-22	Sun Feb 14 2021 13:13:45 GMT+0300 (EAT)	0.5	2021-02-14	13:13	2.1.3-201008	2	false	true			0	false	false			gestation.PRETERM	heart-rate.101-TO-160				true	respiratory-rate.30-TO-60	true		35.6		2											false						34
uganda+tororo+tororo	initial	20210214101915349-IOaCmZ79G5	false	TOR-22	Sun Feb 14 2021 13:19:15 GMT+0300 (EAT)	1.0	2021-02-14	13:19	2.1.3-201008	2	false	true		true	0	false	false	true	true	gestation.PRETERM	heart-rate.101-TO-160		true	maternal-hiv.NEGATIVE	true	respiratory-rate.30-TO-60	true	false	35.9	false	2		abx-selection.AMP-GEN	true	viewed	meds-ampicillin-vial.500-MG	viewed	meds-gentamicin-vial.80-MG-2-ML	meds-ampicillin; meds-gentamicin	2	2	false	false					34
uganda+tororo+tororo	initial	20210214102033501-IOaCmZ79G5	true	TOR-22	Sun Feb 14 2021 13:20:33 GMT+0300 (EAT)	1.0	2021-02-14	13:20	2.1.3-201008	2	false	true		true	0	false	false	true	true	gestation.PRETERM	heart-rate.101-TO-160		true	maternal-hiv.NEGATIVE	true	respiratory-rate.30-TO-60	true	false	35.6	false	2		abx-selection.AMP-GEN	true	viewed	meds-ampicillin-vial.500-MG	viewed	meds-gentamicin-vial.80-MG-2-ML	meds-ampicillin; meds-dextrose; meds-gentamicin; meds-saline	4	2	false	true		true		viewed	34
uganda+tororo+tororo	initial	20210214121421471-85KwIYKt3n	false	TOR-11	Sun Feb 14 2021 15:14:21 GMT+0300 (EAT)	13.0	2021-02-14	15:14	2.1.3-201008	1.7	false	true			0	true	false			gestation.PRETERM	heart-rate.LESS-THAN-75				true	respiratory-rate.LESS-THAN-30	true		35.6		1.7											true	true					36	REGULAR-NASAL
uganda+tororo+tororo	initial	20210215054415704-nG2Y1_e_8R	true	TOR-15	Mon Feb 15 2021 08:44:15 GMT+0300 (EAT)	2.0	2021-02-15	08:44	2.1.3-201008	3	N/A	false		false	0	false	false	false	false	gestation.TERM	heart-rate.101-TO-160	maternal-diabetes.NO	false	maternal-hiv.NEGATIVE	true	respiratory-rate.30-TO-60	false	false	36.8	true	3	true	abx-selection.AMP-GEN	true	viewed	meds-ampicillin-vial.500-MG	viewed	meds-gentamicin-vial.80-MG-2-ML	meds-ampicillin; meds-gentamicin	2	2
uganda+tororo+tororo	initial	20210215172126856-dx0c_VWd4w	true	TOR-25	Mon Feb 15 2021 20:21:26 GMT+0300 (EAT)	1.0	2021-02-15	20:21	2.1.3-201008	4.8	N/A	false		true	0	true	false	false	true	gestation.TERM	heart-rate.101-TO-160		false	maternal-hiv.NEGATIVE	true	respiratory-rate.30-TO-60	true	true	37	false	4.8	true	abx-selection.AMP-GEN	true	viewed	meds-ampicillin-vial.500-MG	viewed	meds-gentamicin-vial.80-MG-2-ML	meds-ampicillin; meds-dextrose+bolus; meds-gentamicin; meds-saline	4	2	true	true	true	true	viewed	viewed		REGULAR-NASAL
uganda+tororo+tororo	initial	20210216125920603-fkDCRBb9Z	true	TOR-17	Tue Feb 16 2021 15:59:20 GMT+0300 (EAT)	3.0	2021-02-16	15:59	2.1.3-201008	3.5	N/A	false	false	false	0	false	false	false	false	gestation.TERM	heart-rate.101-TO-160	maternal-diabetes.NO	false	maternal-hiv.NEGATIVE	true	respiratory-rate.30-TO-60	false	false	36.7	false	3.5	true
uganda+tororo+tororo	initial	20210216131225777-fkDCRBb9Z	true	TOR-17	Tue Feb 16 2021 16:12:25 GMT+0300 (EAT)	5.0	2021-02-16	16:12	2.1.3-201008	2.7	N/A	true	true	false	0	false	false	false	false	gestation.TERM	heart-rate.101-TO-160	maternal-diabetes.NO	false	maternal-hiv.NEGATIVE	true	respiratory-rate.30-TO-60	false	false	36.2	false	2.7	true	abx-selection.AMP-GEN	true	viewed	meds-ampicillin-vial.500-MG	viewed	meds-gentamicin-vial.80-MG-2-ML	meds-ampicillin; meds-gentamicin	2	2
uganda+tororo+tororo	initial	20210216135220893-IOaCmZ79G5	true	TOR-22	Tue Feb 16 2021 16:52:20 GMT+0300 (EAT)	4.0	2021-02-16	16:52	2.1.3-201008	2.7	N/A	true		false	0	false	false	true	false	gestation.TERM	heart-rate.101-TO-160	maternal-diabetes.NO	false	maternal-hiv.NEGATIVE	true	respiratory-rate.30-TO-60	false	false	35.7	false	2.7	true	abx-selection.AMP-GEN	true	viewed	meds-ampicillin-vial.500-MG	viewed	meds-gentamicin-vial.80-MG-2-ML	meds-ampicillin; meds-gentamicin	2	2
uganda+tororo+tororo	initial	20210216135709899-IOaCmZ79G5	true	TOR-22	Tue Feb 16 2021 16:57:09 GMT+0300 (EAT)	25.0	2021-02-16	16:57	2.1.3-201008	2.1	false	true		true	0	true	false	false	false	gestation.PRETERM	heart-rate.GREATER-THAN-160		false	maternal-hiv.NEGATIVE	true	respiratory-rate.GREATER-THAN-60	true	true	34.6	false	2.1		abx-selection.AMP-GEN	true	viewed	meds-ampicillin-vial.500-MG	viewed	meds-gentamicin-vial.80-MG-2-ML	meds-ampicillin; meds-dextrose+bolus; meds-gentamicin; meds-saline	4	2	true	true	true	true	viewed	viewed	34	resp-treatment.OTHER
uganda+tororo+tororo	initial	20210218071144162-_XuFA5wEg_	false	TOR-10	Thu Feb 18 2021 10:11:44 GMT+0300 (EAT)	0.5	2021-02-18	10:11	2.1.3-201008	2.2	false				0	false	false			gestation.PRETERM					true		false				2.2
uganda+tororo+tororo	initial	20210218071254365-_XuFA5wEg_	true	TOR-10	Thu Feb 18 2021 10:12:54 GMT+0300 (EAT)	9.0	2021-02-18	10:12	2.1.3-201008	2.2	false	true	true	false	0	false	false	false	false	gestation.PRETERM	heart-rate.101-TO-160		false	maternal-hiv.NEGATIVE	true	respiratory-rate.30-TO-60	false	false	35.2	false	2.2		abx-selection.AMP-GEN	true	viewed	meds-ampicillin-vial.500-MG	viewed	meds-gentamicin-vial.80-MG-2-ML	meds-ampicillin; meds-dextrose; meds-gentamicin	3	2							34
uganda+tororo+tororo	initial	20210218120530275-IOaCmZ79G5	false	TOR-22	Thu Feb 18 2021 15:05:30 GMT+0300 (EAT)	2.0	2021-02-18	15:05	2.1.3-201008	3	N/A	false	true	false	0	false	false	false	false	gestation.TERM	heart-rate.101-TO-160	maternal-diabetes.NO	false		true	respiratory-rate.30-TO-60	false	false	36.6	false	3		abx-selection.AMP-GEN	true	viewed	meds-ampicillin-vial.500-MG	viewed	meds-gentamicin-vial.80-MG-2-ML	meds-ampicillin; meds-gentamicin	2	2
uganda+tororo+tororo	initial	2021021905240412-JfOw0x1ag	true	TOR-23	Fri Feb 19 2021 08:24:04 GMT+0300 (EAT)	7.0	2021-02-19	08:24	2.1.3-201008	4	N/A	true		true	0	false	false	false	false	gestation.TERM	heart-rate.LESS-THAN-75		false	maternal-hiv.NEGATIVE	true	respiratory-rate.30-TO-60	true	true	39	false	4	false	abx-selection.AMP-GEN	true	viewed	meds-ampicillin-vial.500-MG	viewed	meds-gentamicin-vial.80-MG-2-ML	meds-ampicillin; meds-dextrose+bolus; meds-gentamicin; meds-saline	4	2	false	true	true	true	viewed	viewed
uganda+tororo+tororo	initial	2021022108553071-_XuFA5wEg_	true	TOR-10	Sun Feb 21 2021 11:55:30 GMT+0300 (EAT)	16.0	2021-02-21	11:55	2.1.3-201008	1.7	false	false	true	false	0	false	false	false	false	gestation.PRETERM	heart-rate.75-TO-100		false	maternal-hiv.NEGATIVE	true	respiratory-rate.30-TO-60	false	false	37	false	1.7		abx-selection.AMP-GEN	true	viewed	meds-ampicillin-vial.500-MG	viewed	meds-gentamicin-vial.80-MG-2-ML	meds-ampicillin; meds-dextrose; meds-gentamicin	3	2							36
uganda+tororo+tororo	initial	20210222114748239-85KwIYKt3n	true	TOR-11	Mon Feb 22 2021 14:47:48 GMT+0300 (EAT)	1.0	2021-02-22	14:47	2.1.3-201008	3	N/A	false	true	false	0	false	false	false	false	gestation.TERM	heart-rate.101-TO-160	maternal-diabetes.NO	false	maternal-hiv.NEGATIVE	true	respiratory-rate.30-TO-60	false	false	36.7	false	3	true	abx-selection.AMP-GEN	true	viewed	meds-ampicillin-vial.500-MG	viewed	meds-gentamicin-vial.80-MG-2-ML	meds-ampicillin; meds-gentamicin	2	2
uganda+tororo+tororo	initial	20210222182159851-dx0c_VWd4w	true	TOR-25	Mon Feb 22 2021 21:21:59 GMT+0300 (EAT)	1.0	2021-02-22	21:21	2.1.3-201008	3.1	N/A	false		true	0	false	false	true	true	gestation.TERM	heart-rate.75-TO-100		false	maternal-hiv.NEGATIVE	true	respiratory-rate.30-TO-60	true	true	36.9	false	3.1	true	abx-selection.AMP-GEN	true	viewed	meds-ampicillin-vial.500-MG	viewed	meds-gentamicin-vial.80-MG-2-ML	meds-ampicillin; meds-dextrose+bolus; meds-gentamicin	3	2	false	false	true		viewed
uganda+tororo+tororo	initial	20210222190330352-dx0c_VWd4w	true	TOR-25	Mon Feb 22 2021 22:03:30 GMT+0300 (EAT)	1.0	2021-02-22	22:03	2.1.3-201008	3.9	N/A	false		true	0	true	false	false	true	gestation.TERM	heart-rate.101-TO-160		false	maternal-hiv.NEGATIVE	true	respiratory-rate.30-TO-60	true	true	37	false	3.9	true	abx-selection.AMP-GEN	true	viewed	meds-ampicillin-vial.500-MG	viewed	meds-gentamicin-vial.80-MG-2-ML	meds-ampicillin; meds-dextrose+bolus; meds-gentamicin; meds-saline	4	2	true	true	true	true	viewed	viewed		REGULAR-NASAL
uganda+tororo+tororo	initial	20210223062002996-dx0c_VWd4w	true	TOR-25	Tue Feb 23 2021 09:20:02 GMT+0300 (EAT)	2.0	2021-02-23	09:20	2.1.3-201008	3.2	N/A	false		true	0	true	false	false	true	gestation.TERM	heart-rate.101-TO-160		false	maternal-hiv.NEGATIVE	true	respiratory-rate.30-TO-60	true	true	37	false	3.2	false	abx-selection.AMP-GEN	true	viewed	meds-ampicillin-vial.500-MG	viewed	meds-gentamicin-vial.80-MG-2-ML	meds-ampicillin; meds-dextrose+bolus; meds-gentamicin; meds-saline	4	2	true	true	true	true	viewed	viewed		REGULAR-NASAL
uganda+tororo+tororo	initial	20210223092739245-p-WnDJhoSN	false	TOR-04	Tue Feb 23 2021 12:27:39 GMT+0300 (EAT)	0.5	2021-02-23	12:27	2.1.3-201008	3.2	false				0	true	false			gestation.PRETERM					true		true				3.2
uganda+tororo+tororo	initial	20210223092845109-p-WnDJhoSN	true	TOR-04	Tue Feb 23 2021 12:28:45 GMT+0300 (EAT)	3.0	2021-02-23	12:28	2.1.3-201008	3.2	N/A	true		true	0	true	false	false	false	gestation.TERM	heart-rate.101-TO-160		false	maternal-hiv.NEGATIVE	true	respiratory-rate.30-TO-60	true	true	36.4	false	3.2	false	abx-selection.OTHER						meds-dextrose+bolus; meds-saline	2	0	true	true	true	true	viewed	viewed		REGULAR-NASAL
uganda+tororo+tororo	initial	20210223103023112--MCfh9yVJ	false	Mary	Tue Feb 23 2021 13:30:23 GMT+0300 (EAT)	0.5	2021-02-23	13:30	2.1.3-201008	3.2	N/A	true			0	true	false			gestation.TERM	heart-rate.101-TO-160				true	respiratory-rate.30-TO-60	true		36.1		3.2
uganda+tororo+tororo	initial	20210223125821567-nG2Y1_e_8R	true	TOR-15	Tue Feb 23 2021 15:58:21 GMT+0300 (EAT)	11.0	2021-02-23	15:58	2.1.3-201008	1.9	N/A	true	true	false	0	false	false	false	false	gestation.PRETERM|UNCERTAIN	heart-rate.101-TO-160		false	maternal-hiv.NEGATIVE	true	respiratory-rate.30-TO-60	false	false	35.4	false	1.9		abx-selection.AMP-GEN	true	viewed	meds-ampicillin-vial.500-MG	viewed	meds-gentamicin-vial.80-MG-2-ML	meds-ampicillin; meds-dextrose; meds-gentamicin	3	2							36
uganda+tororo+tororo	initial	20210223134713735-nG2Y1_e_8R	true	TOR-15	Tue Feb 23 2021 16:47:13 GMT+0300 (EAT)	5.0	2021-02-23	16:47	2.1.3-201008	1.7	N/A	true		false	0	false	false	false	false	gestation.PRETERM|UNCERTAIN	heart-rate.101-TO-160		false	maternal-hiv.NEGATIVE	true	respiratory-rate.30-TO-60	false	false	33.9	true	1.7		abx-selection.AMP-GEN	true	viewed	meds-ampicillin-vial.500-MG	viewed	meds-gentamicin-vial.80-MG-2-ML	meds-ampicillin; meds-dextrose; meds-gentamicin	3	2							36
uganda+tororo+tororo	initial	2021022314355266-nG2Y1_e_8R	false	TOR-15	Tue Feb 23 2021 17:35:52 GMT+0300 (EAT)	9.0	2021-02-23	17:35	2.1.3-201008	2.6	N/A	false		false	0	false	false	false	true	gestation.TERM	heart-rate.101-TO-160	maternal-diabetes.NO	false	maternal-hiv.UNKNOWN	true	respiratory-rate.30-TO-60	false	false	37.1	false	2.6		abx-selection.AMP-GEN	true	viewed	meds-ampicillin-vial.500-MG	viewed	meds-gentamicin-vial.80-MG-2-ML	meds-ampicillin; meds-gentamicin	2	2
uganda+tororo+tororo	initial	20210223144557681-nG2Y1_e_8R	true	TOR-15	Tue Feb 23 2021 17:45:57 GMT+0300 (EAT)	3.0	2021-02-23	17:45	2.1.3-201008	2.6	N/A	false		false	0	false	false	false	true	gestation.TERM	heart-rate.101-TO-160	maternal-diabetes.NO	false	maternal-hiv.NEGATIVE	true	respiratory-rate.30-TO-60	false	false	37.1	false	2.6	true	abx-selection.AMP-GEN	true	viewed	meds-ampicillin-vial.OTHER	viewed	meds-gentamicin-vial.80-MG-2-ML	meds-ampicillin; meds-gentamicin	2	2
uganda+tororo+tororo	initial	20210223205522723-fkDCRBb9Z	false	TOR-17	Tue Feb 23 2021 23:55:22 GMT+0300 (EAT)	1.0	2021-02-23	23:55	2.1.3-201008	3	N/A	false			0	false	false			gestation.TERM	heart-rate.101-TO-160	maternal-diabetes.NO			true	respiratory-rate.30-TO-60	false	false	37.5		3
uganda+tororo+tororo	initial	20210223210900394-fkDCRBb9Z		TOR-17	Wed Feb 24 2021 00:09:00 GMT+0300 (EAT)	1.0	2021-02-24	00:09	2.1.3-201008	3.2	N/A	false			0	false	false			gestation.TERM	heart-rate.75-TO-100	maternal-diabetes.NO			true	respiratory-rate.30-TO-60	false	true	37.4		3.2								meds-dextrose+bolus	1	0			true		viewed
uganda+tororo+tororo	initial	20210223211038627-fkDCRBb9Z	false	TOR-17	Wed Feb 24 2021 00:10:38 GMT+0300 (EAT)	4.0	2021-02-24	00:10	2.1.3-201008	3.2	N/A	true		true	0	true	false	false	false	gestation.TERM	heart-rate.75-TO-100		false		true	respiratory-rate.30-TO-60	true	true	36.4	false	3.2		abx-selection.AMP-GEN						meds-dextrose+bolus; meds-saline	2	0	true	true	true	true	viewed	viewed		REGULAR-NASAL
uganda+tororo+tororo	initial	20210227103114551-2Qh14s4Jfh	false	TOR-06	Sat Feb 27 2021 13:31:14 GMT+0300 (EAT)	1.0	2021-02-27	13:31	2.1.3-201008	2.3	false				0	true	false			gestation.PRETERM					true		true				2.3
uganda+tororo+tororo	initial	20210227103536110-2Qh14s4Jfh	true	TOR-06	Sat Feb 27 2021 13:35:36 GMT+0300 (EAT)	9.0	2021-02-27	13:35	2.1.3-201008	2.3	N/A	true		true	0	true	false	false	false	gestation.TERM	heart-rate.75-TO-100		false	maternal-hiv.NEGATIVE	true	respiratory-rate.LESS-THAN-30	true	true	36.4	false	2.3	false	abx-selection.AMP-GEN	true	viewed	meds-ampicillin-vial.500-MG	viewed	meds-gentamicin-vial.80-MG-2-ML	meds-ampicillin; meds-dextrose+bolus; meds-gentamicin; meds-saline	4	2	true	true	true	true	viewed	viewed		REGULAR-NASAL
uganda+tororo+tororo	initial	20210227162733414-Guvef7R-Z	true	TOR-09	Sat Feb 27 2021 19:27:33 GMT+0300 (EAT)	4.0	2021-02-27	19:27	2.1.3-201008	3.3	N/A	true		true	0	true	false	false	false	gestation.TERM	heart-rate.GREATER-THAN-160		false	maternal-hiv.NEGATIVE	true	respiratory-rate.GREATER-THAN-60	true	true	37	false	3.3	false	abx-selection.AMP-GEN	true	viewed	meds-ampicillin-vial.500-MG	viewed	meds-gentamicin-vial.80-MG-2-ML	meds-ampicillin; meds-dextrose+bolus; meds-gentamicin; meds-saline	4	2	true	true	true	true	viewed	viewed		resp-treatment.OTHER
uganda+tororo+tororo	initial	20210228140950504-JfOw0x1ag	true	TOR-23	Sun Feb 28 2021 17:09:50 GMT+0300 (EAT)	8.0	2021-02-28	17:09	2.1.3-201008	3.4	N/A	true		true	0	true	false	true	false	gestation.TERM	heart-rate.LESS-THAN-75		false	maternal-hiv.NEGATIVE	true	respiratory-rate.LESS-THAN-30	true	true	37	true	3.4	false	abx-selection.AMP-GEN	true	viewed	meds-ampicillin-vial.500-MG	viewed	meds-gentamicin-vial.80-MG-2-ML	meds-ampicillin; meds-dextrose+bolus; meds-gentamicin; meds-saline	4	2	true	true	true	true	viewed	viewed		REGULAR-NASAL
uganda+tororo+tororo	initial	20210228221905586-85KwIYKt3n	true	TOR-11	Mon Mar 01 2021 01:19:05 GMT+0300 (EAT)	12.0	2021-03-01	01:19	2.1.3-201008	2.4	N/A	true		true	0	true	false	false	true	gestation.POSTTERM	heart-rate.101-TO-160		false	maternal-hiv.NEGATIVE	true	respiratory-rate.GREATER-THAN-60	true	false	38.3	false	2.4	true	abx-selection.AMP-GEN	true	viewed	meds-ampicillin-vial.500-MG	viewed	meds-gentamicin-vial.80-MG-2-ML	meds-ampicillin; meds-gentamicin; meds-saline	3	2	false	true		true		viewed		REGULAR-NASAL
uganda+tororo+tororo	initial	20210303120326277-w3x4tOt7Bb	false	TOR-02	Wed Mar 03 2021 15:03:26 GMT+0300 (EAT)	1.0	2021-03-03	15:03	2.1.3-201008	3	N/A				0	true	false			gestation.TERM					true		true				3
uganda+tororo+tororo	initial	20210304104845174-dx0c_VWd4w	true	TOR-25	Thu Mar 04 2021 13:48:45 GMT+0300 (EAT)	3.0	2021-03-04	13:48	2.1.3-201008	2.8	N/A	false		true	0	true	false	false	false	gestation.TERM	heart-rate.75-TO-100		false	maternal-hiv.NEGATIVE	true	respiratory-rate.30-TO-60	true	true	36.7	false	2.8	true	abx-selection.AMP-GEN	true	viewed	meds-ampicillin-vial.500-MG	viewed	meds-gentamicin-vial.80-MG-2-ML	meds-ampicillin; meds-dextrose+bolus; meds-gentamicin; meds-saline	4	2	true	true	true	true	viewed	viewed		REGULAR-NASAL
uganda+tororo+tororo	initial	20210304131618485-fkDCRBb9Z	false	TOR-17	Thu Mar 04 2021 16:16:18 GMT+0300 (EAT)	4.0	2021-03-04	16:16	2.1.3-201008	3.2	N/A	false	true	false	0	false	false	false	false	gestation.TERM	heart-rate.101-TO-160	maternal-diabetes.NO	false	maternal-hiv.NEGATIVE	true	respiratory-rate.30-TO-60	false	false	37.6	false	3.2		abx-selection.AMP-GEN	true	viewed	meds-ampicillin-vial.500-MG	viewed	meds-gentamicin-vial.80-MG-2-ML	meds-ampicillin; meds-gentamicin	2	2
uganda+tororo+tororo	initial	20210304132046931-fkDCRBb9Z	false	TOR-17	Thu Mar 04 2021 16:20:46 GMT+0300 (EAT)	1.0	2021-03-04	16:20	2.1.3-201008	3.2	N/A	false	true	false	0	false	false	false	false	gestation.TERM	heart-rate.101-TO-160	maternal-diabetes.NO	false	maternal-hiv.NEGATIVE	true	respiratory-rate.30-TO-60	false	false	37.7	false	3.2		abx-selection.AMP-GEN	true	viewed	meds-ampicillin-vial.500-MG	viewed	meds-gentamicin-vial.80-MG-2-ML	meds-ampicillin; meds-gentamicin	2	2
uganda+tororo+tororo	initial	20210305024027421-Guvef7R-Z	true	TOR-09	Fri Mar 05 2021 05:40:27 GMT+0300 (EAT)	39.0	2021-03-05	05:40	2.1.3-201008	2.7	N/A	true		true	0	true	false	false	false	gestation.TERM	heart-rate.GREATER-THAN-160		false	maternal-hiv.NEGATIVE	true	respiratory-rate.GREATER-THAN-60	true	true	35.7	false	2.7	false	abx-selection.AMP-GEN	true	viewed	meds-ampicillin-vial.500-MG	viewed	meds-gentamicin-vial.80-MG-2-ML	meds-ampicillin; meds-dextrose+bolus; meds-gentamicin; meds-saline	4	2	true	true	true	true	viewed	viewed		resp-treatment.OTHER
uganda+tororo+tororo	initial	20210305114021234-dx0c_VWd4w	true	TOR-25	Fri Mar 05 2021 14:40:21 GMT+0300 (EAT)	6.0	2021-03-05	14:40	2.1.3-201008	2.7	N/A	true		true	0	true	false	false	false	gestation.TERM	heart-rate.GREATER-THAN-160		false	maternal-hiv.NEGATIVE	true	respiratory-rate.GREATER-THAN-60	true	false	36.3	false	2.7	false	abx-selection.AMP-GEN	true	viewed	meds-ampicillin-vial.500-MG	viewed	meds-gentamicin-vial.80-MG-2-ML	meds-ampicillin; meds-dextrose; meds-gentamicin; meds-saline	4	2	true	true		true		viewed		REGULAR-NASAL
uganda+tororo+tororo	initial	20210306055118669-Guvef7R-Z	true	TOR-09	Sat Mar 06 2021 08:51:18 GMT+0300 (EAT)	3.0	2021-03-06	08:51	2.1.3-201008	2.5	N/A	true		true	0	true	false	false	false	gestation.TERM	heart-rate.GREATER-THAN-160		false	maternal-hiv.NEGATIVE	true	respiratory-rate.GREATER-THAN-60	true	true	36.3	false	2.5	true	abx-selection.AMP-GEN	true	viewed	meds-ampicillin-vial.500-MG	viewed	meds-gentamicin-vial.80-MG-2-ML	meds-ampicillin; meds-dextrose+bolus; meds-gentamicin; meds-saline	4	2	true	true	true	true	viewed	viewed		resp-treatment.OTHER
uganda+tororo+tororo	initial	20210307061327874-dx0c_VWd4w		TOR-25	Sun Mar 07 2021 09:13:27 GMT+0300 (EAT)	2.0	2021-03-07	09:13	2.1.3-201008	3.9	N/A	true			0	true	false			gestation.POSTTERM	heart-rate.GREATER-THAN-160				true	respiratory-rate.GREATER-THAN-60	true	true	35.9		3.9								meds-dextrose+bolus; meds-saline	2	0	true	true	true	true	viewed	viewed		resp-treatment.OTHER
uganda+tororo+tororo	initial	20210307063240253-Guvef7R-Z	false	TOR-09	Sun Mar 07 2021 09:32:40 GMT+0300 (EAT)	10.0	2021-03-07	09:32	2.1.3-201008	4	N/A	true		true	0	true	false	false	false	gestation.TERM	heart-rate.GREATER-THAN-160		false		true	respiratory-rate.GREATER-THAN-60	true	true	36.5	false	4		abx-selection.AMP-GEN						meds-dextrose+bolus; meds-saline	2	0	true	true	true	true	viewed	viewed		resp-treatment.OTHER
uganda+tororo+tororo	initial	20210309092158503--MCfh9yVJ	false	Mary	Tue Mar 09 2021 12:21:58 GMT+0300 (EAT)	3.0	2021-03-09	12:21	2.1.3-201008	1.8	true	true		true	0	true	false	false	true	gestation.PRETERM	heart-rate.101-TO-160		false		true	respiratory-rate.GREATER-THAN-60	true	true	35.5	true	1.8		abx-selection.AMP-GEN						meds-dextrose+bolus; meds-saline	2	0	true	true	true	true	viewed	viewed	30	REGULAR-NASAL
uganda+tororo+tororo	initial	2021030910290275-dx0c_VWd4w	true	TOR-25	Tue Mar 09 2021 13:29:02 GMT+0300 (EAT)	6.0	2021-03-09	13:29	2.1.3-201008	3.3	N/A	true		true	0	false	false	true	false	gestation.TERM	heart-rate.101-TO-160		false	maternal-hiv.NEGATIVE	true	respiratory-rate.30-TO-60	true	true	39	true	3.3	true	abx-selection.AMP-GEN	true	viewed	meds-ampicillin-vial.500-MG	viewed	meds-gentamicin-vial.80-MG-2-ML	meds-ampicillin; meds-dextrose+bolus; meds-gentamicin	3	2	false	false	true		viewed
uganda+tororo+tororo	initial	20210310080836987-85KwIYKt3n	true	TOR-11	Wed Mar 10 2021 11:08:36 GMT+0300 (EAT)	3.0	2021-03-10	11:08	2.1.3-201008	2.9	N/A	true		true	0	true	false	false	false	gestation.TERM	heart-rate.GREATER-THAN-160		false	maternal-hiv.NEGATIVE	true	respiratory-rate.GREATER-THAN-60	true	true	37.7	false	2.9	false	abx-selection.AMP-GEN	true	viewed	meds-ampicillin-vial.500-MG	viewed	meds-gentamicin-vial.80-MG-2-ML	meds-ampicillin; meds-dextrose+bolus; meds-gentamicin; meds-saline	4	2	true	true	true	true	viewed	viewed		REGULAR-NASAL
uganda+tororo+tororo	initial	2021031008235552-85KwIYKt3n	true	TOR-11	Wed Mar 10 2021 11:23:55 GMT+0300 (EAT)	12.0	2021-03-10	11:23	2.1.3-201008	1.2	false	true		true	0	false	false	true	true	gestation.PRETERM	heart-rate.75-TO-100		true	maternal-hiv.NEGATIVE	true	respiratory-rate.30-TO-60	true	false	35.8	false	1.2		abx-selection.AMP-GEN	true	viewed	meds-ampicillin-vial.500-MG	viewed	meds-gentamicin-vial.80-MG-2-ML	meds-ampicillin; meds-dextrose; meds-gentamicin; meds-saline	4	2	false	true		true		viewed	34
uganda+tororo+tororo	initial	20210311132010641-dx0c_VWd4w	true	TOR-25	Thu Mar 11 2021 16:20:10 GMT+0300 (EAT)	4.0	2021-03-11	16:20	2.1.3-201008	1.6	true	true	true	false	0	false	false	false	false	gestation.PRETERM	heart-rate.101-TO-160		false	maternal-hiv.NEGATIVE	true	respiratory-rate.30-TO-60	false	false	35.4	false	1.6		abx-selection.AMP-GEN	true	viewed	meds-ampicillin-vial.500-MG	viewed	meds-gentamicin-vial.80-MG-2-ML	meds-ampicillin; meds-dextrose; meds-gentamicin	3	2							32
uganda+tororo+tororo	initial	20210311153722159-w3x4tOt7Bb	true	TOR-02	Thu Mar 11 2021 18:37:22 GMT+0300 (EAT)	12.0	2021-03-11	18:37	2.1.3-201008	2.9	N/A	false		true	0	false	false	true	false	gestation.TERM	heart-rate.101-TO-160		true	maternal-hiv.UNKNOWN	true	respiratory-rate.30-TO-60	true	false	37.2	false	2.9	false	abx-selection.AMP-GEN	true	viewed	meds-ampicillin-vial.500-MG	viewed	meds-gentamicin-vial.80-MG-2-ML	meds-ampicillin; meds-gentamicin; meds-saline	3	2	true	true		true		viewed
uganda+tororo+tororo	initial	20210312071205122-JfOw0x1ag	true	TOR-23	Fri Mar 12 2021 10:12:05 GMT+0300 (EAT)	12.0	2021-03-12	10:12	2.1.3-201008	3	N/A	true		true	0	true	false	false	false	gestation.TERM	heart-rate.LESS-THAN-75		false	maternal-hiv.NEGATIVE	true	respiratory-rate.LESS-THAN-30	true	true	36.2	false	3	false	abx-selection.AMP-GEN	true	viewed	meds-ampicillin-vial.500-MG	viewed	meds-gentamicin-vial.80-MG-2-ML	meds-ampicillin; meds-dextrose+bolus; meds-gentamicin; meds-saline	4	2	true	true	true	true	viewed	viewed		REGULAR-NASAL
uganda+tororo+tororo	initial	20210312170655482-nG2Y1_e_8R	false	TOR-15	Fri Mar 12 2021 20:06:55 GMT+0300 (EAT)	12.0	2021-03-12	20:06	2.1.3-201008	2.3	false	true	true	false	0	false	false	false	false	gestation.PRETERM	heart-rate.101-TO-160		false	maternal-hiv.NEGATIVE	true	respiratory-rate.30-TO-60	false	false	35.9	false	2.3		abx-selection.AMP-GEN	true	viewed	meds-ampicillin-vial.500-MG	viewed	meds-gentamicin-vial.80-MG-2-ML	meds-ampicillin; meds-gentamicin	2	2							35
uganda+tororo+tororo	initial	20210313085609116-y-kFd_dTB9	true	TOR-18	Sat Mar 13 2021 11:56:09 GMT+0300 (EAT)	8.0	2021-03-13	11:56	2.1.3-201008	3.3	N/A	true		true	0	true	false	false	false	gestation.TERM	heart-rate.GREATER-THAN-160		false	maternal-hiv.NEGATIVE	true	respiratory-rate.GREATER-THAN-60	true	false	38.1	false	3.3	true	abx-selection.OTHER						meds-saline	1	0	true	true		true		viewed		REGULAR-NASAL
uganda+tororo+tororo	initial	2021031309093984-y-kFd_dTB9	true	TOR-18	Sat Mar 13 2021 12:09:39 GMT+0300 (EAT)	7.0	2021-03-13	12:09	2.1.3-201008	3.3	N/A	false		true	0	false	false	false	false	gestation.TERM	heart-rate.75-TO-100		false	maternal-hiv.NEGATIVE	true	respiratory-rate.30-TO-60	true	true	37.4	false	3.3	false	abx-selection.OTHER						meds-dextrose+bolus; meds-saline	2	0	false	true	true	true	viewed	viewed
uganda+tororo+tororo	initial	20210314142132550-dx0c_VWd4w	true	TOR-25	Sun Mar 14 2021 17:21:32 GMT+0300 (EAT)	16.0	2021-03-14	17:21	2.1.3-201008	2.5	N/A	false		true	0	true	false	false	false	gestation.TERM	heart-rate.101-TO-160		false	maternal-hiv.NEGATIVE	true	respiratory-rate.30-TO-60	true	true	36.8	false	2.5	true	abx-selection.AMP-GEN	true	viewed	meds-ampicillin-vial.500-MG	viewed	meds-gentamicin-vial.80-MG-2-ML	meds-ampicillin; meds-dextrose+bolus; meds-gentamicin; meds-saline	4	2	true	true	true	true	viewed	viewed		REGULAR-NASAL
uganda+tororo+tororo	initial	2021031423450549-85KwIYKt3n	false	TOR-11	Mon Mar 15 2021 02:45:05 GMT+0300 (EAT)	3.0	2021-03-15	02:45	2.1.3-201008	3.8	N/A	true	true	false	0	false	false	false	false	gestation.TERM	heart-rate.101-TO-160	maternal-diabetes.NO	false	maternal-hiv.NEGATIVE	true	respiratory-rate.30-TO-60	false	false	36.3	false	3.8		abx-selection.AMP-GEN	true	viewed	meds-ampicillin-vial.500-MG	viewed	meds-gentamicin-vial.80-MG-2-ML	meds-ampicillin; meds-gentamicin	2	2
uganda+tororo+tororo	initial	20210317091237542-w3x4tOt7Bb	false	TOR-02	Wed Mar 17 2021 12:12:37 GMT+0300 (EAT)	1.0	2021-03-17	12:12	2.1.3-201008	2.8	N/A				0	false	false			gestation.TERM					true		true				2.8
uganda+tororo+tororo	initial	20210317095843117-fkDCRBb9Z	true	TOR-17	Wed Mar 17 2021 12:58:43 GMT+0300 (EAT)	4.0	2021-03-17	12:58	2.1.3-201008	2.4	false	true		true	0	true	false	false	false	gestation.PRETERM	heart-rate.101-TO-160		true	maternal-hiv.NEGATIVE	true	respiratory-rate.30-TO-60	true	false	35.1	false	2.4		abx-selection.AMP-GEN	true	viewed	meds-ampicillin-vial.500-MG	viewed	meds-gentamicin-vial.80-MG-2-ML	meds-ampicillin; meds-dextrose; meds-gentamicin; meds-saline	4	2	false	true		true		viewed	36	REGULAR-NASAL
uganda+tororo+tororo	initial	20210318190448936-dx0c_VWd4w	true	TOR-25	Thu Mar 18 2021 22:04:48 GMT+0300 (EAT)	27.0	2021-03-18	22:04	2.1.3-201008	1.4	false	false		true	0	true	false	false	false	gestation.PRETERM	heart-rate.101-TO-160		false	maternal-hiv.NEGATIVE	true	respiratory-rate.30-TO-60	true	true	36.8	false	1.4		abx-selection.AMP-GEN	true	viewed	meds-ampicillin-vial.500-MG	viewed	meds-gentamicin-vial.80-MG-2-ML	meds-ampicillin; meds-dextrose+bolus; meds-gentamicin; meds-saline	4	2	true	true	true	true	viewed	viewed	34	REGULAR-NASAL
uganda+tororo+tororo	initial	20210319104103803-JfOw0x1ag	false	TOR-23	Fri Mar 19 2021 13:41:03 GMT+0300 (EAT)	2.0	2021-03-19	13:41	2.1.3-201008	2.4	N/A				0	false	false			gestation.TERM					true		true				2.4
uganda+tororo+tororo	initial	2021032103193563-dx0c_VWd4w	true	TOR-25	Sun Mar 21 2021 06:19:35 GMT+0300 (EAT)	2.0	2021-03-21	06:19	2.1.3-201008	3.2	N/A	false		true	0	true	false	false	false	gestation.TERM	heart-rate.101-TO-160		false	maternal-hiv.NEGATIVE	true	respiratory-rate.30-TO-60	true	true	36.6	false	3.2	true	abx-selection.AMP-GEN	true	viewed	meds-ampicillin-vial.500-MG	viewed	meds-gentamicin-vial.80-MG-2-ML	meds-ampicillin; meds-dextrose+bolus; meds-gentamicin; meds-saline	4	2	true	true	true	true	viewed	viewed		REGULAR-NASAL
uganda+tororo+tororo	initial	20210322155218846-2Qh14s4Jfh	false	TOR-06	Mon Mar 22 2021 18:52:18 GMT+0300 (EAT)	3.0	2021-03-22	18:52	2.1.3-201008	3.6	N/A	false	true	false	0	false	false	false	false	gestation.TERM	heart-rate.101-TO-160	maternal-diabetes.NO	false		true	respiratory-rate.30-TO-60	false	false	37.3	false	3.6		abx-selection.AMP-GEN	true	viewed	meds-ampicillin-vial.500-MG	viewed	meds-gentamicin-vial.80-MG-2-ML	meds-ampicillin; meds-gentamicin	2	2
uganda+tororo+tororo	initial	20210322184910697-85KwIYKt3n	true	TOR-11	Mon Mar 22 2021 21:49:10 GMT+0300 (EAT)	14.0	2021-03-22	21:49	2.1.3-201008	2.4	N/A	true		true	0	true	false	true	true	gestation.TERM	heart-rate.75-TO-100		true	maternal-hiv.NEGATIVE	true	respiratory-rate.GREATER-THAN-60	false	false	35.4	false	2.4	false	abx-selection.AMP-GEN	true	viewed	meds-ampicillin-vial.500-MG	viewed	meds-gentamicin-vial.80-MG-2-ML	meds-ampicillin; meds-dextrose; meds-gentamicin	3	2	false	false						REGULAR-NASAL
uganda+tororo+tororo	initial	20210323034014812-Guvef7R-Z	false	TOR-09	Tue Mar 23 2021 06:40:14 GMT+0300 (EAT)	7.0	2021-03-23	06:40	2.1.3-201008	1.8	false	true			0	true	false			gestation.PRETERM	heart-rate.GREATER-THAN-160				true	respiratory-rate.GREATER-THAN-60	true		35.8		1.8											true	true					34	resp-treatment.OTHER
uganda+tororo+tororo	initial	20210323155033725-w3x4tOt7Bb	false	TOR-02	Tue Mar 23 2021 18:50:33 GMT+0300 (EAT)	27.0	2021-03-23	18:50	2.1.3-201008	1.78	false	true			0	false	false			gestation.PRETERM	heart-rate.101-TO-160				true	respiratory-rate.30-TO-60	true		35.8		1.78								meds-saline	1	0	true	true		true		viewed	34
uganda+tororo+tororo	initial	20210323171808844-w3x4tOt7Bb	true	TOR-02	Tue Mar 23 2021 20:18:08 GMT+0300 (EAT)	5.0	2021-03-23	20:18	2.1.3-201008	2.8	N/A	true		true	0	true	false	true	false	gestation.TERM	heart-rate.GREATER-THAN-160		false	maternal-hiv.NEGATIVE	true	respiratory-rate.GREATER-THAN-60	true	true	35.2	false	2.8	false	abx-selection.AMP-GEN	true	viewed	meds-ampicillin-vial.500-MG	viewed	meds-gentamicin-vial.80-MG-2-ML	meds-ampicillin; meds-dextrose+bolus; meds-gentamicin; meds-saline	4	2	true	true	true	true	viewed	viewed		REGULAR-NASAL
uganda+tororo+tororo	initial	20210325071600452-0kZAPaPYxv	true	TOR-14	Thu Mar 25 2021 10:16:00 GMT+0300 (EAT)	50.0	2021-03-25	10:16	2.1.3-201008	4.2	N/A	true		true	0	true	false	false	false	gestation.TERM	heart-rate.GREATER-THAN-160		true	maternal-hiv.NEGATIVE	true	respiratory-rate.GREATER-THAN-60	true	false	37.5	false	4.2	false	abx-selection.AMP-GEN	true	viewed	meds-ampicillin-vial.500-MG	viewed	meds-gentamicin-vial.80-MG-2-ML	meds-ampicillin; meds-dextrose; meds-gentamicin; meds-saline	4	2	true	true		true		viewed		REGULAR-NASAL
uganda+tororo+tororo	initial	20210325101611240-85KwIYKt3n	false	TOR-11	Thu Mar 25 2021 13:16:11 GMT+0300 (EAT)	1.0	2021-03-25	13:16	2.1.3-201008	3.2	N/A	true			0	false	false			gestation.TERM	heart-rate.101-TO-160				true	respiratory-rate.GREATER-THAN-60	false		35.5		3.2
uganda+tororo+tororo	initial	20210325101743173-85KwIYKt3n	true	TOR-11	Thu Mar 25 2021 13:17:43 GMT+0300 (EAT)	4.0	2021-03-25	13:17	2.1.3-201008	3.2	N/A	true	true	false	0	false	false	false	false	gestation.TERM	heart-rate.101-TO-160	maternal-diabetes.NO	false	maternal-hiv.NEGATIVE	true	respiratory-rate.30-TO-60	false	false	35.5	false	3.2	true	abx-selection.AMP-GEN	true	viewed	meds-ampicillin-vial.500-MG	viewed	meds-gentamicin-vial.80-MG-2-ML	meds-ampicillin; meds-gentamicin	2	2
uganda+tororo+tororo	initial	20210325113313389-85KwIYKt3n	true	TOR-11	Thu Mar 25 2021 14:33:13 GMT+0300 (EAT)	10.0	2021-03-25	14:33	2.1.3-201008	2.6	N/A	true		true	0	true	false	false	true	gestation.TERM	heart-rate.75-TO-100		false	maternal-hiv.NEGATIVE	true	respiratory-rate.LESS-THAN-30	true	true	34.2	false	2.6	false	abx-selection.AMP-GEN	true	viewed	meds-ampicillin-vial.500-MG	viewed	meds-gentamicin-vial.80-MG-2-ML	meds-ampicillin; meds-dextrose+bolus; meds-gentamicin; meds-saline	4	2	true	true	true	true	viewed	viewed		REGULAR-NASAL
uganda+tororo+tororo	initial	20210326060946337-Guvef7R-Z	true	TOR-09	Fri Mar 26 2021 09:09:46 GMT+0300 (EAT)	12.0	2021-03-26	09:09	2.1.3-201008	2.4	false	true		false	0	false	false	true	false	gestation.PRETERM	heart-rate.101-TO-160		false	maternal-hiv.NEGATIVE	true	respiratory-rate.30-TO-60	false	false	35.6	false	2.4		abx-selection.AMP-GEN	true	viewed	meds-ampicillin-vial.500-MG	viewed	meds-gentamicin-vial.80-MG-2-ML	meds-ampicillin; meds-dextrose; meds-gentamicin	3	2							35
uganda+tororo+tororo	initial	20210326155111726-fkDCRBb9Z	false	TOR-17	Fri Mar 26 2021 18:51:11 GMT+0300 (EAT)	16.0	2021-03-26	18:51	2.1.3-201008	3.7	N/A	true		true	0	true	false	false	false	gestation.TERM	heart-rate.75-TO-100		false	maternal-hiv.NEGATIVE	true	respiratory-rate.LESS-THAN-30	true	true	36.5	false	3.7		abx-selection.AMP-GEN	true	viewed	meds-ampicillin-vial.500-MG	viewed	meds-gentamicin-vial.80-MG-2-ML	meds-ampicillin; meds-dextrose+bolus; meds-gentamicin; meds-saline	4	2	true	true	true	true	viewed	viewed		resp-treatment.OTHER
uganda+tororo+tororo	initial	20210326175617108-2Qh14s4Jfh	false	TOR-06	Fri Mar 26 2021 20:56:17 GMT+0300 (EAT)	1.0	2021-03-26	20:56	2.1.3-201008	2.4	false				0	false	false			gestation.PRETERM					true		true				2.4
uganda+tororo+tororo	initial	20210326180006181-2Qh14s4Jfh	true	TOR-06	Fri Mar 26 2021 21:00:06 GMT+0300 (EAT)	9.0	2021-03-26	21:00	2.1.3-201008	2.4	false	true		true	0	true	false	false	false	gestation.PRETERM	heart-rate.GREATER-THAN-160		false	maternal-hiv.NEGATIVE	true	respiratory-rate.GREATER-THAN-60	true	true	36.1	false	2.4		abx-selection.AMP-GEN	true	viewed	meds-ampicillin-vial.500-MG	viewed	meds-gentamicin-vial.80-MG-2-ML	meds-ampicillin; meds-dextrose+bolus; meds-gentamicin; meds-saline	4	2	false	true	true	true	viewed	viewed	35	REGULAR-NASAL
uganda+tororo+tororo	initial	20210328121042197-fkDCRBb9Z	true	TOR-17	Sun Mar 28 2021 15:10:42 GMT+0300 (EAT)	1.0	2021-03-28	15:10	2.1.3-201008	3.7	N/A	false	false	false	0	false	false	false	false	gestation.TERM	heart-rate.101-TO-160	maternal-diabetes.NO	false	maternal-hiv.NEGATIVE	true	respiratory-rate.30-TO-60	false	false	36.6	false	3.7	true
uganda+tororo+tororo	initial	20210328122726391-2Qh14s4Jfh	true	TOR-06	Sun Mar 28 2021 15:27:26 GMT+0300 (EAT)	7.0	2021-03-28	15:27	2.1.3-201008	3.2	N/A	false		true	0	false	false	false	true	gestation.TERM	heart-rate.101-TO-160		false	maternal-hiv.NEGATIVE	true	respiratory-rate.30-TO-60	true	false	37	false	3.2	true	abx-selection.AMP-GEN	true	viewed	meds-ampicillin-vial.500-MG	viewed	meds-gentamicin-vial.80-MG-2-ML	meds-ampicillin; meds-gentamicin; meds-saline	3	2	true	true		true		viewed
uganda+tororo+tororo	initial	20210329121607916-nG2Y1_e_8R	true	TOR-15	Mon Mar 29 2021 15:16:07 GMT+0300 (EAT)	13.0	2021-03-29	15:16	2.1.3-201008	3.2	N/A	true		true	0	true	false	false	false	gestation.TERM	heart-rate.101-TO-160		false	maternal-hiv.NEGATIVE	true	respiratory-rate.GREATER-THAN-60	true	true	35.7	false	3.2	false	abx-selection.AMP-GEN	true	viewed	meds-ampicillin-vial.500-MG	viewed	meds-gentamicin-vial.80-MG-2-ML	meds-ampicillin; meds-gentamicin; meds-saline	3	2	true	true	true	true	viewed	viewed		REGULAR-NASAL
uganda+tororo+tororo	initial	20210330052404104-JfOw0x1ag	true	TOR-23	Tue Mar 30 2021 08:24:04 GMT+0300 (EAT)	13.0	2021-03-30	08:24	2.1.3-201008	3.3	N/A	true		true	0	true	false	false	false	gestation.TERM	heart-rate.LESS-THAN-75		false	maternal-hiv.NEGATIVE	true	respiratory-rate.LESS-THAN-30	true	false	35.9	false	3.3	true	abx-selection.AMP-GEN	true	viewed	meds-ampicillin-vial.500-MG	viewed	meds-gentamicin-vial.80-MG-2-ML	meds-ampicillin; meds-gentamicin; meds-saline	3	2	true	true		true		viewed		REGULAR-NASAL
uganda+tororo+tororo	initial	20210330065411415-w3x4tOt7Bb	true	TOR-02	Tue Mar 30 2021 09:54:11 GMT+0300 (EAT)	5.0	2021-03-30	09:54	2.1.3-201008	3	N/A	true		true	0	true	false	false	false	gestation.TERM	heart-rate.101-TO-160		false	maternal-hiv.NEGATIVE	true	respiratory-rate.GREATER-THAN-60	true	true	36.1	false	3	false	abx-selection.AMP-GEN	true	viewed	meds-ampicillin-vial.500-MG	viewed	meds-gentamicin-vial.80-MG-2-ML	meds-ampicillin; meds-dextrose+bolus; meds-gentamicin; meds-saline	4	2	true	true	true	true	viewed	viewed		REGULAR-NASAL
uganda+tororo+tororo	initial	20210330081326277-w3x4tOt7Bb	true	TOR-02	Tue Mar 30 2021 11:13:26 GMT+0300 (EAT)	6.0	2021-03-30	11:13	2.1.3-201008	3.3	N/A	true		true	0	true	false	false	false	gestation.TERM	heart-rate.101-TO-160		false	maternal-hiv.NEGATIVE	true	respiratory-rate.GREATER-THAN-60	true	false	35.9	false	3.3	true	abx-selection.AMP-GEN	true	viewed	meds-ampicillin-vial.OTHER	viewed	meds-gentamicin-vial.80-MG-2-ML	meds-ampicillin; meds-gentamicin; meds-saline	3	2	true	true		true		viewed		REGULAR-NASAL
uganda+tororo+tororo	initial	20210331072209543-w3x4tOt7Bb	true	TOR-02	Wed Mar 31 2021 10:22:09 GMT+0300 (EAT)	34.0	2021-03-31	10:22	2.1.3-201008	1.6	false	true		true	0	false	false	false	false	gestation.PRETERM	heart-rate.LESS-THAN-75		false	maternal-hiv.NEGATIVE	true	respiratory-rate.30-TO-60	true	true	34.9	false	1.6		abx-selection.AMP-GEN	true	viewed	meds-ampicillin-vial.500-MG	viewed	meds-gentamicin-vial.80-MG-2-ML	meds-ampicillin; meds-dextrose+bolus; meds-gentamicin; meds-saline	4	2	false	true	true	true	viewed	viewed	34
uganda+tororo+tororo	initial	20210331094213273-dx0c_VWd4w	false	TOR-25	Wed Mar 31 2021 12:42:13 GMT+0300 (EAT)	9.0	2021-03-31	12:42	2.1.3-201008	1.2	N/A	false		true	0	false	false	false	false	gestation.TERM	heart-rate.75-TO-100		false		true	respiratory-rate.30-TO-60	true	true	37.4	false	1.2		abx-selection.AMP-GEN	true	viewed	meds-ampicillin-vial.500-MG	viewed	meds-gentamicin-vial.80-MG-2-ML	meds-ampicillin; meds-dextrose+bolus; meds-gentamicin; meds-saline	4	2	false	true	true	true	viewed	viewed
uganda+tororo+tororo	initial	20210331130506804-dx0c_VWd4w	false	TOR-25	Wed Mar 31 2021 16:05:06 GMT+0300 (EAT)	4.0	2021-03-31	16:05	2.1.3-201008	2.7	false	true		true	0	false	false	false	false	gestation.PRETERM	heart-rate.75-TO-100		false		true	respiratory-rate.30-TO-60	true	true	36.4	false	2.7		abx-selection.AMP-GEN	true	viewed	meds-ampicillin-vial.500-MG	viewed	meds-gentamicin-vial.80-MG-2-ML	meds-ampicillin; meds-dextrose+bolus; meds-gentamicin; meds-saline	4	2	false	true	true	true	viewed	viewed	35
uganda+tororo+tororo	initial	20210331140141208-dx0c_VWd4w	false	TOR-25	Wed Mar 31 2021 17:01:41 GMT+0300 (EAT)	1.0	2021-03-31	17:01	2.1.3-201008	1.5	false	false		true	0	true	false	false	false	gestation.PRETERM	heart-rate.75-TO-100		false		true	respiratory-rate.30-TO-60	true	true	36.8	false	1.5								meds-saline	1	0	true	true	true	true	viewed	viewed	34	REGULAR-NASAL
uganda+tororo+tororo	initial	20210331172222975-dx0c_VWd4w	false	TOR-25	Wed Mar 31 2021 20:22:22 GMT+0300 (EAT)	0.5	2021-03-31	20:22	2.1.3-201008	3.6	N/A				0	false	false			gestation.TERM					true		false				3.6
uganda+tororo+tororo	initial	20210331173457565-nG2Y1_e_8R		TOR-15	Wed Mar 31 2021 20:34:57 GMT+0300 (EAT)	1.0	2021-03-31	20:34	2.1.3-201008	2.4	false	true			0	false	false			gestation.PRETERM	heart-rate.75-TO-100				true	respiratory-rate.30-TO-60	false	false	35.5		2.4																	34
uganda+tororo+tororo	initial	20210331173700663-nG2Y1_e_8R	true	TOR-15	Wed Mar 31 2021 20:37:00 GMT+0300 (EAT)	4.0	2021-03-31	20:37	2.1.3-201008	2.4	false	true		true	0	false	false	false	false	gestation.PRETERM	heart-rate.75-TO-100		false	maternal-hiv.NEGATIVE	true	respiratory-rate.30-TO-60	true	false	35.5	false	2.4		abx-selection.AMP-GEN	true	viewed	meds-ampicillin-vial.500-MG	viewed	meds-gentamicin-vial.80-MG-2-ML	meds-ampicillin; meds-dextrose; meds-gentamicin; meds-saline	4	2	false	true		true		viewed	34
uganda+tororo+tororo	initial	20210402071147876-fkDCRBb9Z	true	TOR-17	Fri Apr 02 2021 10:11:47 GMT+0300 (EAT)	11.0	2021-04-02	10:11	2.1.3-201008	2.5	false	true		true	0	true	false	true	true	gestation.PRETERM	heart-rate.GREATER-THAN-160		false	maternal-hiv.POSITIVE	true	respiratory-rate.GREATER-THAN-60	true	false	36.5	false	2.5		abx-selection.AMP-GEN	true	viewed	meds-ampicillin-vial.500-MG	viewed	meds-gentamicin-vial.80-MG-2-ML	meds-ampicillin; meds-dextrose; meds-gentamicin; meds-nevirapine; meds-saline	5	2	false	true		true		viewed	35	resp-treatment.OTHER
uganda+tororo+tororo	initial	20210402125559500-nG2Y1_e_8R	false	TOR-15	Fri Apr 02 2021 15:55:59 GMT+0300 (EAT)	0.5	2021-04-02	15:55	2.1.3-201008	3	N/A				0	false	false			gestation.TERM					true		false				3
uganda+tororo+tororo	initial	20210402193624469-2Qh14s4Jfh		TOR-06	Fri Apr 02 2021 22:36:24 GMT+0300 (EAT)	4.0	2021-04-02	22:36	2.1.3-201008	3.2	N/A	false			0	false	false			gestation.TERM	heart-rate.101-TO-160	maternal-diabetes.NO			true	respiratory-rate.30-TO-60	false	false	36.7		3.2
uganda+tororo+tororo	initial	20210402194134476-2Qh14s4Jfh	false	TOR-06	Fri Apr 02 2021 22:41:34 GMT+0300 (EAT)	0.5	2021-04-02	22:41	2.1.3-201008	3.2	N/A				0	false	false			gestation.TERM					true		false				3.2
uganda+tororo+tororo	initial	20210403082603959-dx0c_VWd4w	false	TOR-25	Sat Apr 03 2021 11:26:03 GMT+0300 (EAT)	6.0	2021-04-03	11:26	2.1.3-201008	0.9	true	true			0	true	false			gestation.PRETERM	heart-rate.101-TO-160				true	respiratory-rate.30-TO-60	true		36.4		0.9								meds-saline	1	0	true	true		true		viewed	32	REGULAR-NASAL
uganda+tororo+tororo	initial	20210403200135775-2Qh14s4Jfh	true	TOR-06	Sat Apr 03 2021 23:01:35 GMT+0300 (EAT)	11.0	2021-04-03	23:01	2.1.3-201008	3.3	N/A	true		true	0	true	false	false	true	gestation.TERM	heart-rate.GREATER-THAN-160		false	maternal-hiv.NEGATIVE	true	respiratory-rate.GREATER-THAN-60	true	false	37.2	false	3.3	false	abx-selection.AMP-GEN	true	viewed	meds-ampicillin-vial.500-MG	viewed	meds-gentamicin-vial.80-MG-2-ML	meds-ampicillin; meds-dextrose; meds-gentamicin; meds-saline	4	2	true	true		true		viewed		resp-treatment.OTHER
uganda+tororo+tororo	initial	20210404175905872-2Qh14s4Jfh	false	TOR-06	Sun Apr 04 2021 20:59:05 GMT+0300 (EAT)	4.0	2021-04-04	20:59	2.1.3-201008	2.7	N/A	true		false	0	false	false	true	true	gestation.TERM	heart-rate.101-TO-160	maternal-diabetes.NO	false	maternal-hiv.NEGATIVE	true	respiratory-rate.30-TO-60	false	true	34.3	false	2.7		abx-selection.AMP-GEN	true	viewed	meds-ampicillin-vial.500-MG	viewed	meds-gentamicin-vial.80-MG-2-ML	meds-ampicillin; meds-dextrose+bolus; meds-gentamicin	3	2			true		viewed
uganda+tororo+tororo	initial	20210404180427571-2Qh14s4Jfh	true	TOR-06	Sun Apr 04 2021 21:04:27 GMT+0300 (EAT)	4.0	2021-04-04	21:04	2.1.3-201008	2.9	N/A	true		false	0	false	false	true	true	gestation.TERM	heart-rate.101-TO-160	maternal-diabetes.NO	false	maternal-hiv.NEGATIVE	true	respiratory-rate.30-TO-60	false	true	35.2	false	2.9	true	abx-selection.AMP-GEN	true	viewed	meds-ampicillin-vial.500-MG	viewed	meds-gentamicin-vial.80-MG-2-ML	meds-ampicillin; meds-dextrose+bolus; meds-gentamicin	3	2			true		viewed
uganda+tororo+tororo	initial	20210405072244614-dx0c_VWd4w	true	TOR-25	Mon Apr 05 2021 10:22:44 GMT+0300 (EAT)	6.0	2021-04-05	10:22	2.1.3-201008	2	N/A	false		true	0	true	false	false	false	gestation.TERM	heart-rate.101-TO-160		false	maternal-hiv.NEGATIVE	true	respiratory-rate.30-TO-60	true	true	36.7	false	2	true	abx-selection.AMP-GEN	true	viewed	meds-ampicillin-vial.500-MG	viewed	meds-gentamicin-vial.80-MG-2-ML	meds-ampicillin; meds-dextrose+bolus; meds-gentamicin; meds-saline	4	2	true	true	true	true	viewed	viewed		resp-treatment.OTHER
uganda+tororo+tororo	initial	20210405151208389-w3x4tOt7Bb	true	TOR-02	Mon Apr 05 2021 18:12:08 GMT+0300 (EAT)	4.0	2021-04-05	18:12	2.1.3-201008	2.3	false	true		true	0	true	false	false	false	gestation.PRETERM	heart-rate.GREATER-THAN-160		false	maternal-hiv.NEGATIVE	true	respiratory-rate.GREATER-THAN-60	true	true	34.2	true	2.3		abx-selection.AMP-GEN	true	viewed	meds-ampicillin-vial.500-MG	viewed	meds-gentamicin-vial.80-MG-2-ML	meds-ampicillin; meds-dextrose+bolus; meds-gentamicin; meds-saline	4	2	true	true	true	true	viewed	viewed	35	REGULAR-NASAL
uganda+tororo+tororo	initial	20210405162309130-dx0c_VWd4w	true	TOR-25	Mon Apr 05 2021 19:23:09 GMT+0300 (EAT)	2.0	2021-04-05	19:23	2.1.3-201008	3.1	N/A	false		true	0	true	false	false	false	gestation.TERM	heart-rate.101-TO-160		false	maternal-hiv.NEGATIVE	true	respiratory-rate.30-TO-60	true	true	36.9	false	3.1	true	abx-selection.AMP-GEN	true	viewed	meds-ampicillin-vial.500-MG	viewed	meds-gentamicin-vial.80-MG-2-ML	meds-ampicillin; meds-dextrose+bolus; meds-gentamicin; meds-saline	4	2	true	true	true	true	viewed	viewed		resp-treatment.OTHER
uganda+tororo+tororo	initial	20210405163006255-dx0c_VWd4w	true	TOR-25	Mon Apr 05 2021 19:30:06 GMT+0300 (EAT)	1.0	2021-04-05	19:30	2.1.3-201008	3.2	N/A	false		true	0	true	false	false	false	gestation.TERM	heart-rate.101-TO-160		false	maternal-hiv.NEGATIVE	true	respiratory-rate.30-TO-60	true	true	37	false	3.2	true	abx-selection.AMP-GEN	true	viewed	meds-ampicillin-vial.500-MG	viewed	meds-gentamicin-vial.80-MG-2-ML	meds-ampicillin; meds-dextrose+bolus; meds-gentamicin; meds-saline	4	2	true	true	true	true	viewed	viewed		resp-treatment.OTHER
uganda+tororo+tororo	initial	20210405200147188-Guvef7R-Z	true	TOR-09	Mon Apr 05 2021 23:01:47 GMT+0300 (EAT)	4.0	2021-04-05	23:01	2.1.3-201008	2.7	N/A	true		true	0	true	false	false	false	gestation.TERM	heart-rate.101-TO-160		false	maternal-hiv.NEGATIVE	true	respiratory-rate.GREATER-THAN-60	true	true	36.4	false	2.7	true	abx-selection.AMP-GEN	true	viewed	meds-ampicillin-vial.500-MG	viewed	meds-gentamicin-vial.80-MG-2-ML	meds-ampicillin; meds-dextrose+bolus; meds-gentamicin; meds-saline	4	2	true	true	true	true	viewed	viewed		resp-treatment.OTHER
uganda+tororo+tororo	initial	20210406064909245-2Qh14s4Jfh	true	TOR-06	Tue Apr 06 2021 09:49:09 GMT+0300 (EAT)	5.0	2021-04-06	09:49	2.1.3-201008	3.7	N/A	true	true	false	0	false	false	false	false	gestation.TERM	heart-rate.101-TO-160	maternal-diabetes.NO	false	maternal-hiv.NEGATIVE	true	respiratory-rate.30-TO-60	false	true	35.6	false	3.7	true	abx-selection.AMP-GEN	true	viewed	meds-ampicillin-vial.500-MG	viewed	meds-gentamicin-vial.80-MG-2-ML	meds-ampicillin; meds-dextrose+bolus; meds-gentamicin	3	2			true		viewed
uganda+tororo+tororo	initial	2021040609452993-nG2Y1_e_8R	false	TOR-15	Tue Apr 06 2021 12:45:29 GMT+0300 (EAT)	3.0	2021-04-06	12:45	2.1.3-201008	2.8	N/A	false		false	0	false	false	false	true	gestation.TERM	heart-rate.101-TO-160	maternal-diabetes.NO	false		true	respiratory-rate.30-TO-60	false	false	37.1	false	2.8		abx-selection.AMP-GEN
uganda+tororo+tororo	initial	20210407172757423-dx0c_VWd4w	true	TOR-25	Wed Apr 07 2021 20:27:57 GMT+0300 (EAT)	1.0	2021-04-07	20:27	2.1.3-201008	2.5	N/A	false		true	0	true	false	false	false	gestation.TERM	heart-rate.75-TO-100		false	maternal-hiv.NEGATIVE	true	respiratory-rate.30-TO-60	true	true	36.9	false	2.5	true	abx-selection.AMP-GEN	true	viewed	meds-ampicillin-vial.500-MG	viewed	meds-gentamicin-vial.80-MG-2-ML	meds-ampicillin; meds-dextrose+bolus; meds-gentamicin; meds-saline	4	2	true	true	true	true	viewed	viewed		REGULAR-NASAL
uganda+tororo+tororo	initial	2021040717292491-dx0c_VWd4w	true	TOR-25	Wed Apr 07 2021 20:29:24 GMT+0300 (EAT)	2.0	2021-04-07	20:29	2.1.3-201008	2.9	N/A	false		true	0	true	false	false	false	gestation.TERM	heart-rate.101-TO-160		false	maternal-hiv.NEGATIVE	true	respiratory-rate.30-TO-60	true	true	37	false	2.9	true	abx-selection.AMP-GEN	true	viewed	meds-ampicillin-vial.500-MG	viewed	meds-gentamicin-vial.80-MG-2-ML	meds-ampicillin; meds-dextrose+bolus; meds-gentamicin; meds-saline	4	2	true	true	true	true	viewed	viewed		REGULAR-NASAL
uganda+tororo+tororo	initial	20210408143533166-dx0c_VWd4w	true	TOR-25	Thu Apr 08 2021 17:35:33 GMT+0300 (EAT)	8.0	2021-04-08	17:35	2.1.3-201008	3.4	N/A	false		true	0	true	false	false	false	gestation.TERM	heart-rate.101-TO-160		false	maternal-hiv.NEGATIVE	true	respiratory-rate.30-TO-60	true	true	37	false	3.4	true	abx-selection.AMP-GEN	true	viewed	meds-ampicillin-vial.500-MG	viewed	meds-gentamicin-vial.80-MG-2-ML	meds-ampicillin; meds-dextrose+bolus; meds-gentamicin; meds-saline	4	2	true	true	true	true	viewed	viewed		resp-treatment.OTHER
uganda+tororo+tororo	initial	2021040908543055-nG2Y1_e_8R	true	TOR-15	Fri Apr 09 2021 11:54:30 GMT+0300 (EAT)	10.0	2021-04-09	11:54	2.1.3-201008	2.1	N/A	true	true	false	0	false	false	false	false	gestation.TERM	heart-rate.75-TO-100		false	maternal-hiv.NEGATIVE	true	respiratory-rate.30-TO-60	false	false	34.4	false	2.1	true	abx-selection.AMP-GEN	true	viewed	meds-ampicillin-vial.500-MG	viewed	meds-gentamicin-vial.80-MG-2-ML	meds-ampicillin; meds-gentamicin	2	2
uganda+tororo+tororo	initial	20210410090711499-nG2Y1_e_8R	true	TOR-15	Sat Apr 10 2021 12:07:11 GMT+0300 (EAT)	31.0	2021-04-10	12:07	2.1.3-201008	2	false	true	true	false	0	false	false	false	false	gestation.PRETERM	heart-rate.75-TO-100		false	maternal-hiv.NEGATIVE	true	respiratory-rate.30-TO-60	false	false	35.5	false	2		abx-selection.AMP-GEN	true	viewed	meds-ampicillin-vial.500-MG	viewed	meds-gentamicin-vial.80-MG-2-ML	meds-ampicillin; meds-dextrose; meds-gentamicin	3	2							34
uganda+tororo+tororo	initial	2021041009084024-2Qh14s4Jfh	false	TOR-06	Sat Apr 10 2021 12:08:40 GMT+0300 (EAT)	0.5	2021-04-10	12:08	2.1.3-201008	2.3	N/A				0	false	false			gestation.TERM					true		false				2.3
uganda+tororo+tororo	initial	20210410104905886-2Qh14s4Jfh	false	TOR-06	Sat Apr 10 2021 13:49:05 GMT+0300 (EAT)	2.0	2021-04-10	13:49	2.1.3-201008	2.3	N/A	true	true	false	0	false	false	false	false	gestation.TERM	heart-rate.101-TO-160		false	maternal-hiv.NEGATIVE	true	respiratory-rate.30-TO-60	false	false	35.2	false	2.3	true	abx-selection.AMP-GEN	true	viewed	meds-ampicillin-vial.500-MG	viewed	meds-gentamicin-vial.80-MG-2-ML	meds-ampicillin; meds-gentamicin	2	2
uganda+tororo+tororo	initial	20210410110953466-2Qh14s4Jfh	true	TOR-06	Sat Apr 10 2021 14:09:53 GMT+0300 (EAT)	5.0	2021-04-10	14:09	2.1.3-201008	3.1	N/A	true	true	false	0	false	false	false	false	gestation.TERM	heart-rate.75-TO-100	maternal-diabetes.NO	false	maternal-hiv.NEGATIVE	true	respiratory-rate.30-TO-60	false	true	34.9	false	3.1	true	abx-selection.AMP-GEN	true	viewed	meds-ampicillin-vial.500-MG	viewed	meds-gentamicin-vial.80-MG-2-ML	meds-ampicillin; meds-dextrose+bolus; meds-gentamicin	3	2			true		viewed
uganda+tororo+tororo	initial	20210411155602195-Guvef7R-Z	false	TOR-09	Sun Apr 11 2021 18:56:02 GMT+0300 (EAT)	1.0	2021-04-11	18:56	2.1.3-201008	3.4	N/A	true		true	0	true	false	false	false	gestation.TERM	heart-rate.GREATER-THAN-160		false		true	respiratory-rate.GREATER-THAN-60	true	true	37.9	false	3.4								meds-dextrose+bolus; meds-saline	2	0	true	true	true	true	viewed	viewed		resp-treatment.OTHER
uganda+tororo+tororo	initial	20210411172656882-2Qh14s4Jfh	true	TOR-06	Sun Apr 11 2021 20:26:56 GMT+0300 (EAT)	6.0	2021-04-11	20:26	2.1.3-201008	1.9	true	false	true	false	0	false	false	false	false	gestation.PRETERM	heart-rate.101-TO-160		false	maternal-hiv.NEGATIVE	true	respiratory-rate.30-TO-60	false	false	37	false	1.9		abx-selection.AMP-GEN	true	viewed	meds-ampicillin-vial.500-MG	viewed	meds-gentamicin-vial.80-MG-2-ML	meds-ampicillin; meds-dextrose; meds-gentamicin	3	2							30
uganda+tororo+tororo	initial	20210413082004512-2Qh14s4Jfh	true	TOR-06	Tue Apr 13 2021 11:20:04 GMT+0300 (EAT)	14.0	2021-04-13	11:20	2.1.3-201008	2.9	N/A	false		true	0	false	false	false	false	gestation.TERM	heart-rate.101-TO-160		false	maternal-hiv.NEGATIVE	true	respiratory-rate.30-TO-60	true	true	37.4	false	2.9	false	abx-selection.AMP-GEN	true	viewed	meds-ampicillin-vial.500-MG	viewed	meds-gentamicin-vial.80-MG-2-ML	meds-ampicillin; meds-gentamicin; meds-saline	3	2	true	true	true	true	viewed	viewed
uganda+tororo+tororo	initial	2021041310561199-Guvef7R-Z	false	TOR-09	Tue Apr 13 2021 13:56:11 GMT+0300 (EAT)	0.5	2021-04-13	13:56	2.1.3-201008	3.3	N/A				0	false	false			gestation.TERM					true		true				3.3
uganda+tororo+tororo	initial	20210413195233562-dx0c_VWd4w	false	TOR-25	Tue Apr 13 2021 22:52:33 GMT+0300 (EAT)	1.0	2021-04-13	22:52	2.1.3-201008	3.3	N/A	false			0	true	false			gestation.TERM	heart-rate.101-TO-160				true	respiratory-rate.30-TO-60	true		36.7		3.3											false							resp-treatment.OTHER
uganda+tororo+tororo	initial	20210413195350758-dx0c_VWd4w	true	TOR-25	Tue Apr 13 2021 22:53:50 GMT+0300 (EAT)	2.0	2021-04-13	22:53	2.1.3-201008	3.3	N/A	false		true	0	false	false	false	false	gestation.TERM	heart-rate.101-TO-160		false	maternal-hiv.NEGATIVE	true	respiratory-rate.30-TO-60	true	true	36.7	false	3.3	true	abx-selection.AMP-GEN	true	viewed	meds-ampicillin-vial.500-MG	viewed	meds-gentamicin-vial.80-MG-2-ML	meds-ampicillin; meds-dextrose+bolus; meds-gentamicin; meds-saline	4	2	true	true	true	true	viewed	viewed
uganda+tororo+tororo	initial	20210415182901758-0kZAPaPYxv	true	TOR-14	Thu Apr 15 2021 21:29:01 GMT+0300 (EAT)	5.0	2021-04-15	21:29	2.1.3-201008	3.3	N/A	false	true	false	0	false	false	false	false	gestation.TERM	heart-rate.101-TO-160	maternal-diabetes.NO	false	maternal-hiv.NEGATIVE	true	respiratory-rate.30-TO-60	false	false	37.3	false	3.3	true	abx-selection.AMP-GEN	true	viewed	meds-ampicillin-vial.500-MG	viewed	meds-gentamicin-vial.80-MG-2-ML	meds-ampicillin; meds-gentamicin	2	2
uganda+tororo+tororo	initial	20210420143541462-w3x4tOt7Bb	true	TOR-02	Tue Apr 20 2021 17:35:41 GMT+0300 (EAT)	11.0	2021-04-20	17:35	2.1.3-201008	2.9	N/A	true	true	false	0	false	false	false	false	gestation.TERM	heart-rate.101-TO-160	maternal-diabetes.NO	false	maternal-hiv.NEGATIVE	true	respiratory-rate.30-TO-60	false	true	35.6	false	2.9	true	abx-selection.AMP-GEN	true	viewed	meds-ampicillin-vial.500-MG	viewed	meds-gentamicin-vial.80-MG-2-ML	meds-ampicillin; meds-dextrose+bolus; meds-gentamicin	3	2			true		viewed
uganda+tororo+tororo	initial	20210420151448185-2Qh14s4Jfh	false	TOR-06	Tue Apr 20 2021 18:14:48 GMT+0300 (EAT)	2.0	2021-04-20	18:14	2.1.3-201008	3.8	N/A	false			0	false	false			gestation.TERM	heart-rate.101-TO-160				true	respiratory-rate.30-TO-60	true		36.7		3.8											false
uganda+tororo+tororo	initial	20210422094413466-dx0c_VWd4w	true	TOR-25	Thu Apr 22 2021 12:44:13 GMT+0300 (EAT)	4.0	2021-04-22	12:44	2.1.3-201008	2.1	N/A	true		true	0	true	false	true	true	gestation.TERM	heart-rate.101-TO-160		true	maternal-hiv.NEGATIVE	true	respiratory-rate.LESS-THAN-30	true	true	37	true	2.1	true	abx-selection.AMP-GEN	true	viewed	meds-ampicillin-vial.500-MG	viewed	meds-gentamicin-vial.80-MG-2-ML	meds-ampicillin; meds-dextrose+bolus; meds-gentamicin; meds-saline	4	2	true	true	true	true	viewed	viewed		REGULAR-NASAL
uganda+tororo+tororo	initial	20210423065747227-2Qh14s4Jfh	true	TOR-06	Fri Apr 23 2021 09:57:47 GMT+0300 (EAT)	6.0	2021-04-23	09:57	2.1.3-201008	1.2	true	true	true	false	0	false	false	false	false	gestation.PRETERM	heart-rate.101-TO-160		false	maternal-hiv.NEGATIVE	true	respiratory-rate.30-TO-60	false	true	34.1	false	1.2		abx-selection.AMP-GEN	true	viewed	meds-ampicillin-vial.500-MG	viewed	meds-gentamicin-vial.80-MG-2-ML	meds-ampicillin; meds-dextrose+bolus; meds-gentamicin	3	2			true		viewed		28
uganda+tororo+tororo	initial	20210423114540864-dx0c_VWd4w	true	TOR-25	Fri Apr 23 2021 14:45:40 GMT+0300 (EAT)	11.0	2021-04-23	14:45	2.1.3-201008	1.8	N/A	false		true	0	false	false	true	false	gestation.TERM	heart-rate.101-TO-160		false	maternal-hiv.NEGATIVE	true	respiratory-rate.30-TO-60	true	true	36.9	false	1.8	true	abx-selection.AMP-GEN	true	viewed	meds-ampicillin-vial.500-MG	viewed	meds-gentamicin-vial.80-MG-2-ML	meds-ampicillin; meds-dextrose+bolus; meds-gentamicin; meds-saline	4	2	true	true	true	true	viewed	viewed
uganda+tororo+tororo	initial	20210423115701215-dx0c_VWd4w	true	TOR-25	Fri Apr 23 2021 14:57:01 GMT+0300 (EAT)	4.0	2021-04-23	14:57	2.1.3-201008	1.6	N/A	false		true	0	false	false	true	false	gestation.TERM	heart-rate.75-TO-100		false	maternal-hiv.NEGATIVE	true	respiratory-rate.30-TO-60	true	true	36.9	false	1.6	true	abx-selection.AMP-GEN	true	viewed	meds-ampicillin-vial.500-MG	viewed	meds-gentamicin-vial.80-MG-2-ML	meds-ampicillin; meds-dextrose+bolus; meds-gentamicin; meds-saline	4	2	true	true	true	true	viewed	viewed
uganda+tororo+tororo	initial	20210426020812799-nG2Y1_e_8R	true	TOR-15	Mon Apr 26 2021 05:08:12 GMT+0300 (EAT)	8.0	2021-04-26	05:08	2.1.3-201008	3.2	N/A	false	true	false	0	false	false	false	false	gestation.TERM	heart-rate.101-TO-160	maternal-diabetes.NO	false	maternal-hiv.NEGATIVE	true	respiratory-rate.30-TO-60	false	false	36.8	false	3.2	true	abx-selection.AMP-GEN	true	viewed	meds-ampicillin-vial.500-MG	viewed	meds-gentamicin-vial.80-MG-2-ML	meds-ampicillin; meds-gentamicin	2	2
uganda+tororo+tororo	initial	20210430173159225-Guvef7R-Z	true	TOR-09	Fri Apr 30 2021 20:31:59 GMT+0300 (EAT)	3.0	2021-04-30	20:31	2.1.3-201008b	3	N/A	false		true	0	true	false	false	false	gestation.TERM	heart-rate.101-TO-160		false	maternal-hiv.NEGATIVE	true	respiratory-rate.30-TO-60	true	true	37.2	false	3	true	abx-selection.AMP-GEN	true	viewed	meds-ampicillin-vial.500-MG	viewed	meds-gentamicin-vial.80-MG-2-ML	meds-ampicillin; meds-dextrose+bolus; meds-gentamicin; meds-saline	4	2	true	true	true	true	viewed	viewed		resp-treatment.OTHER
uganda+tororo+tororo	initial	20210502084142789-0kZAPaPYxv	true	TOR-14	Sun May 02 2021 11:41:42 GMT+0300 (EAT)	4.0	2021-05-02	11:41	2.1.3-201008	2.9	N/A	true		true	0	false	false	true	false	gestation.TERM	heart-rate.GREATER-THAN-160		false	maternal-hiv.NEGATIVE	true	respiratory-rate.30-TO-60	true	false	40.3	false	2.9	true	abx-selection.AMP-GEN	true	viewed	meds-ampicillin-vial.500-MG	viewed	meds-gentamicin-vial.80-MG-2-ML	meds-ampicillin; meds-gentamicin	2	2	false	false
uganda+tororo+tororo	initial	2021050322204382-y-kFd_dTB9	false	TOR-18	Tue May 04 2021 01:20:43 GMT+0300 (EAT)	0.5	2021-05-04	01:20	2.1.3-201008b	3.2	N/A	false			0	false	false			gestation.TERM	heart-rate.101-TO-160				true	respiratory-rate.30-TO-60	true		37		3.2
uganda+tororo+tororo	initial	20210503222519988-y-kFd_dTB9	false	TOR-18	Tue May 04 2021 01:25:19 GMT+0300 (EAT)	5.0	2021-05-04	01:25	2.1.3-201008b	3.2	N/A	true		true	0	false	false	true	false	gestation.TERM	heart-rate.101-TO-160		false		true	respiratory-rate.30-TO-60	true	true	36.4	true	3.2								meds-dextrose+bolus; meds-saline	2	0	false	true	true	true	viewed	viewed
uganda+tororo+tororo	initial	2021050413565935--MCfh9yVJ	false	Mary	Tue May 04 2021 16:56:59 GMT+0300 (EAT)	1.0	2021-05-04	16:56	2.1.3-201008b	3.2	N/A	true			0	true	false			gestation.TERM	heart-rate.101-TO-160				true	respiratory-rate.GREATER-THAN-60	true		37		3.2
uganda+tororo+tororo	initial	20210505085657970-dx0c_VWd4w	true	TOR-25	Wed May 05 2021 11:56:57 GMT+0300 (EAT)	7.0	2021-05-05	11:56	2.1.3-201008b	3	N/A	true		true	0	true	false	false	false	gestation.TERM	heart-rate.101-TO-160		false	maternal-hiv.NEGATIVE	true	respiratory-rate.30-TO-60	true	true	34.4	false	3	true	abx-selection.AMP-GEN	true	viewed	meds-ampicillin-vial.500-MG	viewed	meds-gentamicin-vial.80-MG-2-ML	meds-ampicillin; meds-dextrose+bolus; meds-gentamicin; meds-saline	4	2	true	true	true	true	viewed	viewed		resp-treatment.OTHER
uganda+tororo+tororo	initial	20210505091955403-85KwIYKt3n	true	TOR-11	Wed May 05 2021 12:19:55 GMT+0300 (EAT)	15.0	2021-05-05	12:19	2.1.3-201008b	3.3	N/A	true		true	0	true	false	true	false	gestation.TERM	heart-rate.101-TO-160		false	maternal-hiv.NEGATIVE	true	respiratory-rate.LESS-THAN-30	false	true	35	false	3.3	true	abx-selection.AMP-GEN	true	viewed	meds-ampicillin-vial.500-MG	viewed	meds-gentamicin-vial.80-MG-2-ML	meds-ampicillin; meds-dextrose+bolus; meds-gentamicin; meds-saline	4	2	true	true	true	true	viewed	viewed		REGULAR-NASAL
uganda+tororo+tororo	initial	20210509125435103-2Qh14s4Jfh	true	TOR-06	Sun May 09 2021 15:54:35 GMT+0300 (EAT)	8.0	2021-05-09	15:54	2.1.3-201008b	3.7	N/A	false	true	false	0	false	false	false	false	gestation.TERM	heart-rate.75-TO-100	maternal-diabetes.NO	false	maternal-hiv.NEGATIVE	true	respiratory-rate.30-TO-60	false	true	36.7	false	3.7	true	abx-selection.AMP-GEN	true	viewed	meds-ampicillin-vial.500-MG	viewed	meds-gentamicin-vial.80-MG-2-ML	meds-ampicillin; meds-dextrose+bolus; meds-gentamicin	3	2			true		viewed
uganda+tororo+tororo	initial	20210511182336178-dx0c_VWd4w	true	TOR-25	Tue May 11 2021 21:23:36 GMT+0300 (EAT)	12.0	2021-05-11	21:23	2.1.3-201008b	3.2	N/A	false		true	0	true	false	false	false	gestation.TERM	heart-rate.75-TO-100		false	maternal-hiv.NEGATIVE	true	respiratory-rate.30-TO-60	true	true	36.9	false	3.2	true	abx-selection.AMP-GEN	true	viewed	meds-ampicillin-vial.500-MG	viewed	meds-gentamicin-vial.80-MG-2-ML	meds-ampicillin; meds-dextrose+bolus; meds-gentamicin; meds-saline	4	2	true	true	true	true	viewed	viewed		REGULAR-NASAL
uganda+tororo+tororo	initial	20210511182724470-Guvef7R-Z	true	TOR-09	Tue May 11 2021 21:27:24 GMT+0300 (EAT)	9.0	2021-05-11	21:27	2.1.3-201008b	1	false	false		true	0	false	false	false	false	gestation.PRETERM	heart-rate.101-TO-160		false	maternal-hiv.NEGATIVE	true	respiratory-rate.30-TO-60	true	true	37	false	1		abx-selection.AMP-GEN	true	viewed	meds-ampicillin-vial.500-MG	viewed	meds-gentamicin-vial.80-MG-2-ML	meds-ampicillin; meds-dextrose+bolus; meds-gentamicin; meds-saline	4	2	false	true	true	true	viewed	viewed	34
uganda+tororo+tororo	initial	20210512120342251-nG2Y1_e_8R	true	TOR-15	Wed May 12 2021 15:03:42 GMT+0300 (EAT)	40.0	2021-05-12	15:03	2.1.3-201008b	4.1	N/A	true		true	0	false	false	false	false	gestation.TERM	heart-rate.75-TO-100		false	maternal-hiv.NEGATIVE	true	respiratory-rate.30-TO-60	true	false	36.2	false	4.1	true	abx-selection.AMP-GEN	true	viewed	meds-ampicillin-vial.500-MG	viewed	meds-gentamicin-vial.80-MG-2-ML	meds-ampicillin; meds-gentamicin	2	2	false	false
uganda+tororo+tororo	initial	20210514131804748-nG2Y1_e_8R	false	TOR-15	Fri May 14 2021 16:18:04 GMT+0300 (EAT)	6.0	2021-05-14	16:18	2.1.3-201008b	3.3	N/A	true		true	0	true	false	false	false	gestation.TERM	heart-rate.75-TO-100		false	maternal-hiv.NEGATIVE	true	respiratory-rate.GREATER-THAN-60	true	false	36.8	false	3.3	false	abx-selection.AMP-GEN	true	viewed	meds-ampicillin-vial.500-MG	viewed	meds-gentamicin-vial.80-MG-2-ML	meds-ampicillin; meds-gentamicin; meds-saline	3	2	true	true		true		viewed		REGULAR-NASAL
uganda+tororo+tororo	initial	2021051505063629-Guvef7R-Z	true	TOR-09	Sat May 15 2021 08:06:36 GMT+0300 (EAT)	4.0	2021-05-15	08:06	2.1.3-201008b	3.1	N/A	false		true	0	false	false	false	false	gestation.TERM	heart-rate.75-TO-100		false	maternal-hiv.NEGATIVE	true	respiratory-rate.30-TO-60	true	true	36.6	false	3.1	true	abx-selection.AMP-GEN	true	viewed	meds-ampicillin-vial.500-MG	viewed	meds-gentamicin-vial.80-MG-2-ML	meds-ampicillin; meds-dextrose+bolus; meds-gentamicin; meds-saline	4	2	true	true	true	true	viewed	viewed
uganda+tororo+tororo	initial	20210515053636336-Guvef7R-Z	true	TOR-09	Sat May 15 2021 08:36:36 GMT+0300 (EAT)	3.0	2021-05-15	08:36	2.1.3-201008b	3.8	N/A	true		true	0	true	false	false	false	gestation.TERM	heart-rate.101-TO-160		false	maternal-hiv.NEGATIVE	true	respiratory-rate.30-TO-60	true	true	36.4	false	3.8	true	abx-selection.AMP-GEN	true	viewed	meds-ampicillin-vial.500-MG	viewed	meds-gentamicin-vial.80-MG-2-ML	meds-ampicillin; meds-dextrose+bolus; meds-gentamicin; meds-saline	4	2	false	true	true	true	viewed	viewed		resp-treatment.OTHER
uganda+tororo+tororo	initial	20210517083903142-_XuFA5wEg_	true	TOR-10	Mon May 17 2021 11:39:03 GMT+0300 (EAT)	33.0	2021-05-17	11:39	2.2.2-210413	2.8	N/A	true		true	0	true	false	true	true	gestation.TERM	heart-rate.75-TO-100		false	maternal-hiv.NEGATIVE	true	respiratory-rate.GREATER-THAN-60	true	true	41	false	2.8	true	abx-selection.AMP-GEN	true	viewed	meds-ampicillin-vial.500-MG	viewed	meds-gentamicin-vial.80-MG-2-ML	meds-ampicillin; meds-dextrose+bolus; meds-gentamicin	3	2	false	false	true		viewed			REGULAR-NASAL
uganda+tororo+tororo	initial	20210521045205929-fkDCRBb9Z	false	TOR-17	Fri May 21 2021 07:52:05 GMT+0300 (EAT)	1.0	2021-05-21	07:52	2.1.3-201008b	1.7	false				0	false	false			gestation.PRETERM					true		false				1.7
uganda+tororo+tororo	initial	20210522100349371-85KwIYKt3n	true	TOR-11	Sat May 22 2021 13:03:49 GMT+0300 (EAT)	12.0	2021-05-22	13:03	2.1.3-201008b	0.8	true	true		true	0	true	false	false	false	gestation.PRETERM	heart-rate.LESS-THAN-75		false	maternal-hiv.NEGATIVE	true	respiratory-rate.LESS-THAN-30	true	true	34.8	false	0.8		abx-selection.AMP-GEN	true	viewed	meds-ampicillin-vial.500-MG	viewed	meds-gentamicin-vial.80-MG-2-ML	meds-ampicillin; meds-dextrose+bolus; meds-gentamicin; meds-saline	4	2	true	true	true	true	viewed	viewed	26	REGULAR-NASAL
uganda+tororo+tororo	initial	20210523053217329-2Qh14s4Jfh	true	TOR-06	Sun May 23 2021 08:32:17 GMT+0300 (EAT)	13.0	2021-05-23	08:32	2.1.3-201008	3.6	N/A	true		true	0	false	false	false	false	gestation.TERM	heart-rate.101-TO-160		false	maternal-hiv.NEGATIVE	true	respiratory-rate.30-TO-60	true	true	35	false	3.6	true	abx-selection.AMP-GEN	true	viewed	meds-ampicillin-vial.500-MG	viewed	meds-gentamicin-vial.80-MG-2-ML	meds-ampicillin; meds-dextrose+bolus; meds-gentamicin; meds-saline	4	2	true	true	true	true	viewed	viewed
uganda+tororo+tororo	initial	20210524102303947-Guvef7R-Z	false	TOR-09	Mon May 24 2021 13:23:03 GMT+0300 (EAT)	19.0	2021-05-24	13:23	2.1.3-201008b	1.9	false	true		true	0	true	false	false	false	gestation.PRETERM	heart-rate.GREATER-THAN-160		false	maternal-hiv.NEGATIVE	true	respiratory-rate.GREATER-THAN-60	true	true	35.4	false	1.9		abx-selection.AMP-GEN	true	viewed	meds-ampicillin-vial.500-MG	viewed	meds-gentamicin-vial.80-MG-2-ML	meds-ampicillin; meds-dextrose+bolus; meds-gentamicin; meds-saline	4	2	true	true	true	true	viewed	viewed	35	resp-treatment.OTHER
uganda+tororo+tororo	initial	2021052419292295-2Qh14s4Jfh	true	TOR-06	Mon May 24 2021 22:29:22 GMT+0300 (EAT)	6.0	2021-05-24	22:29	2.1.3-201008b	3	N/A	true		false	0	false	false	true	true	gestation.TERM	heart-rate.101-TO-160	maternal-diabetes.NO	false	maternal-hiv.NEGATIVE	true	respiratory-rate.30-TO-60	false	true	36.4	false	3	true	abx-selection.AMP-GEN	true	viewed	meds-ampicillin-vial.500-MG	viewed	meds-gentamicin-vial.80-MG-2-ML	meds-ampicillin; meds-dextrose+bolus; meds-gentamicin	3	2			true		viewed
uganda+tororo+tororo	initial	20210524210034181-dx0c_VWd4w	true	TOR-25	Tue May 25 2021 00:00:34 GMT+0300 (EAT)	6.0	2021-05-25	00:00	2.1.3-201008b	3.9	N/A	false		true	0	true	false	false	true	gestation.TERM	heart-rate.101-TO-160		false	maternal-hiv.NEGATIVE	true	respiratory-rate.30-TO-60	true	true	36.5	false	3.9	true	abx-selection.AMP-GEN	true	viewed	meds-ampicillin-vial.500-MG	viewed	meds-gentamicin-vial.80-MG-2-ML	meds-ampicillin; meds-dextrose+bolus; meds-gentamicin; meds-saline	4	2	true	true	true	true	viewed	viewed		REGULAR-NASAL
uganda+tororo+tororo	initial	20210526185313508-dx0c_VWd4w	true	TOR-25	Wed May 26 2021 21:53:13 GMT+0300 (EAT)	3.0	2021-05-26	21:53	2.1.3-201008b	2.7	N/A	false		true	0	true	false	false	false	gestation.TERM	heart-rate.101-TO-160		false	maternal-hiv.NEGATIVE	true	respiratory-rate.30-TO-60	true	true	37	false	2.7	true	abx-selection.AMP-GEN	true	viewed	meds-ampicillin-vial.500-MG	viewed	meds-gentamicin-vial.80-MG-2-ML	meds-ampicillin; meds-dextrose+bolus; meds-gentamicin; meds-saline	4	2	true	true	true	true	viewed	viewed		resp-treatment.OTHER
uganda+tororo+tororo	initial	20210529100857786-2Qh14s4Jfh	true	TOR-06	Sat May 29 2021 13:08:57 GMT+0300 (EAT)	50.0	2021-05-29	13:08	2.1.3-201008b	2.5	N/A	true		true	0	true	false	false	false	gestation.TERM	heart-rate.75-TO-100		false	maternal-hiv.NEGATIVE	true	respiratory-rate.30-TO-60	true	true	34.7	false	2.5	false	abx-selection.AMP-GEN	true	viewed	meds-ampicillin-vial.500-MG	viewed	meds-gentamicin-vial.80-MG-2-ML	meds-ampicillin; meds-dextrose+bolus; meds-gentamicin; meds-saline	4	2	true	true	true	true	viewed	viewed		REGULAR-NASAL
uganda+tororo+tororo	initial	2021053015160682-nG2Y1_e_8R	false	TOR-15	Sun May 30 2021 18:16:06 GMT+0300 (EAT)	2.0	2021-05-30	18:16	2.1.3-201008b	2.7	N/A	false		false	0	false	false	true	true	gestation.TERM	heart-rate.101-TO-160	maternal-diabetes.NO	false		true	respiratory-rate.30-TO-60	false	false	37	false	2.7		abx-selection.AMP-GEN
uganda+tororo+tororo	initial	20210530153325237-nG2Y1_e_8R	true	TOR-15	Sun May 30 2021 18:33:25 GMT+0300 (EAT)	3.0	2021-05-30	18:33	2.1.3-201008b	2.5	N/A	false		false	0	false	false	true	true	gestation.TERM	heart-rate.75-TO-100	maternal-diabetes.NO	false	maternal-hiv.NEGATIVE	true	respiratory-rate.30-TO-60	false	false	36.6	false	2.5	true	abx-selection.AMP-GEN	true	viewed	meds-ampicillin-vial.500-MG	viewed	meds-gentamicin-vial.80-MG-2-ML	meds-ampicillin; meds-gentamicin	2	2
uganda+tororo+tororo	initial	20210531111727714-0kZAPaPYxv	true	TOR-14	Mon May 31 2021 14:17:27 GMT+0300 (EAT)	10.0	2021-05-31	14:17	2.1.3-201008b	3	N/A	true		false	0	false	false	false	true	gestation.TERM	heart-rate.75-TO-100		false	maternal-hiv.NEGATIVE	true	respiratory-rate.30-TO-60	false	false	35.9	false	3	true	abx-selection.AMP-GEN	true	viewed	meds-ampicillin-vial.500-MG	viewed	meds-gentamicin-vial.80-MG-2-ML	meds-ampicillin; meds-gentamicin	2	2	false	false
uganda+tororo+tororo	initial	2021060112433292-w3x4tOt7Bb	false	TOR-02	Tue Jun 01 2021 15:43:32 GMT+0300 (EAT)	1.0	2021-06-01	15:43	2.1.3-201008b	3	N/A				0	true	false			gestation.TERM					true		true				3
uganda+tororo+tororo	initial	20210601192940598-2Qh14s4Jfh	true	TOR-06	Tue Jun 01 2021 22:29:40 GMT+0300 (EAT)	9.0	2021-06-01	22:29	2.1.3-201008b	3.9	N/A	true		true	0	false	false	false	false	gestation.TERM	heart-rate.75-TO-100		false	maternal-hiv.NEGATIVE	true	respiratory-rate.GREATER-THAN-60	true	true	36.2	false	3.9	false	abx-selection.AMP-GEN	true	viewed	meds-ampicillin-vial.500-MG	viewed	meds-gentamicin-vial.80-MG-2-ML	meds-ampicillin; meds-dextrose+bolus; meds-gentamicin; meds-saline	4	2	true	true	true	true	viewed	viewed
uganda+tororo+tororo	initial	20210601200835249-2Qh14s4Jfh	true	TOR-06	Tue Jun 01 2021 23:08:35 GMT+0300 (EAT)	4.0	2021-06-01	23:08	2.1.3-201008b	2.8	N/A	true	true	false	0	false	false	false	false	gestation.TERM	heart-rate.101-TO-160	maternal-diabetes.NO	false	maternal-hiv.NEGATIVE	true	respiratory-rate.30-TO-60	false	false	36.3	false	2.8	true	abx-selection.AMP-GEN	true	viewed	meds-ampicillin-vial.500-MG	viewed	meds-gentamicin-vial.80-MG-2-ML	meds-ampicillin; meds-gentamicin	2	2
uganda+tororo+tororo	initial	20210603080209729-2Qh14s4Jfh	true	TOR-06	Thu Jun 03 2021 11:02:09 GMT+0300 (EAT)	9.0	2021-06-03	11:02	2.1.3-201008b	3.3	N/A	false		false	0	false	false	true	true	gestation.TERM	heart-rate.101-TO-160	maternal-diabetes.NO	false	maternal-hiv.NEGATIVE	true	respiratory-rate.30-TO-60	false	true	36.6	false	3.3	true	abx-selection.AMP-GEN	true	viewed	meds-ampicillin-vial.500-MG	viewed	meds-gentamicin-vial.80-MG-2-ML	meds-ampicillin; meds-dextrose+bolus; meds-gentamicin	3	2			true		viewed
uganda+tororo+tororo	initial	20210603092736751-85KwIYKt3n	true	TOR-11	Thu Jun 03 2021 12:27:36 GMT+0300 (EAT)	8.0	2021-06-03	12:27	2.1.3-201008b	1.3	N/A	true		true	0	true	false	false	true	gestation.TERM	heart-rate.75-TO-100		false	maternal-hiv.NEGATIVE	true	respiratory-rate.LESS-THAN-30	true	false	35.8	false	1.3	false	abx-selection.AMP-GEN	true	viewed	meds-ampicillin-vial.500-MG	viewed	meds-gentamicin-vial.80-MG-2-ML	meds-ampicillin; meds-dextrose; meds-gentamicin; meds-saline	4	2	false	true		true		viewed		REGULAR-NASAL
uganda+tororo+tororo	initial	20210604071338623-2Qh14s4Jfh	true	TOR-06	Fri Jun 04 2021 10:13:38 GMT+0300 (EAT)	10.0	2021-06-04	10:13	2.1.3-201008b	2	false	true		true	0	false	false	false	false	gestation.PRETERM	heart-rate.101-TO-160		false	maternal-hiv.NEGATIVE	true	respiratory-rate.30-TO-60	true	true	35.5	false	2		abx-selection.AMP-GEN	true	viewed	meds-ampicillin-vial.500-MG	viewed	meds-gentamicin-vial.80-MG-2-ML	meds-ampicillin; meds-dextrose+bolus; meds-gentamicin; meds-saline	4	2	false	true	true	true	viewed	viewed	34
uganda+tororo+tororo	initial	20210604103245512-nG2Y1_e_8R	true	TOR-15	Fri Jun 04 2021 13:32:45 GMT+0300 (EAT)	9.0	2021-06-04	13:32	2.1.3-201008b	3.1	N/A	true		true	0	true	false	false	false	gestation.TERM	heart-rate.LESS-THAN-75		false	maternal-hiv.NEGATIVE	true	respiratory-rate.GREATER-THAN-60	true	true	35.4	false	3.1	false	abx-selection.AMP-GEN	true	viewed	meds-ampicillin-vial.500-MG	viewed	meds-gentamicin-vial.80-MG-2-ML	meds-ampicillin; meds-dextrose+bolus; meds-gentamicin; meds-saline	4	2	true	true	true	true	viewed	viewed		REGULAR-NASAL
uganda+tororo+tororo	initial	20210605081024638-2Qh14s4Jfh		TOR-06	Sat Jun 05 2021 11:10:24 GMT+0300 (EAT)	7.0	2021-06-05	11:10	2.1.3-201008b	3.4	N/A	true			0	true	false			gestation.TERM	heart-rate.75-TO-100				true	respiratory-rate.30-TO-60	true	true	36.1		3.4								meds-dextrose+bolus; meds-saline	2	0	true	true	true	true	viewed	viewed		resp-treatment.CANT-TREAT
uganda+tororo+tororo	initial	20210607144532264-nG2Y1_e_8R	true	TOR-15	Mon Jun 07 2021 17:45:32 GMT+0300 (EAT)	5.0	2021-06-07	17:45	2.1.3-201008b	3.3	N/A	true		true	0	true	false	false	false	gestation.TERM	heart-rate.75-TO-100		true	maternal-hiv.NEGATIVE	true	respiratory-rate.30-TO-60	true	true	34.6	false	3.3	false	abx-selection.AMP-GEN	true	viewed	meds-ampicillin-vial.500-MG	viewed	meds-gentamicin-vial.80-MG-2-ML	meds-ampicillin; meds-dextrose+bolus; meds-gentamicin; meds-saline	4	2	true	true	true	true	viewed	viewed		REGULAR-NASAL
uganda+tororo+tororo	initial	20210609054234651-dx0c_VWd4w	true	TOR-25	Wed Jun 09 2021 08:42:34 GMT+0300 (EAT)	3.0	2021-06-09	08:42	2.1.3-201008b	3.9	N/A	false		true	0	true	false	false	false	gestation.TERM	heart-rate.75-TO-100		false	maternal-hiv.NEGATIVE	true	respiratory-rate.30-TO-60	true	true	37	false	3.9	true	abx-selection.AMP-GEN	true	viewed	meds-ampicillin-vial.500-MG	viewed	meds-gentamicin-vial.80-MG-2-ML	meds-ampicillin; meds-dextrose+bolus; meds-gentamicin; meds-saline	4	2	true	true	true	true	viewed	viewed		REGULAR-NASAL
uganda+tororo+tororo	initial	20210609054942933-dx0c_VWd4w	true	TOR-25	Wed Jun 09 2021 08:49:42 GMT+0300 (EAT)	1.0	2021-06-09	08:49	2.1.3-201008b	3.1	N/A	false		true	0	true	false	true	true	gestation.TERM	heart-rate.75-TO-100		false	maternal-hiv.NEGATIVE	true	respiratory-rate.30-TO-60	true	true	36.8	false	3.1	true	abx-selection.AMP-GEN	true	viewed	meds-ampicillin-vial.500-MG	viewed	meds-gentamicin-vial.80-MG-2-ML	meds-ampicillin; meds-dextrose+bolus; meds-gentamicin; meds-saline	4	2	true	true	true	true	viewed	viewed		REGULAR-NASAL
uganda+tororo+tororo	initial	20210609181738824-85KwIYKt3n	true	TOR-11	Wed Jun 09 2021 21:17:38 GMT+0300 (EAT)	5.0	2021-06-09	21:17	2.1.3-201008b	2.2	N/A	true		true	0	true	false	false	false	gestation.TERM	heart-rate.75-TO-100		false	maternal-hiv.NEGATIVE	true	respiratory-rate.30-TO-60	false	false	35.7	false	2.2	true	abx-selection.AMP-GEN	true	viewed	meds-ampicillin-vial.500-MG	viewed	meds-gentamicin-vial.80-MG-2-ML	meds-ampicillin; meds-gentamicin; meds-saline	3	2	false	true		true		viewed		REGULAR-NASAL
uganda+tororo+tororo	initial	20210609221556734-85KwIYKt3n	true	TOR-11	Thu Jun 10 2021 01:15:56 GMT+0300 (EAT)	3.0	2021-06-10	01:15	2.1.3-201008b	3.6	N/A	false	true	false	0	false	false	false	false	gestation.TERM	heart-rate.75-TO-100	maternal-diabetes.NO	false	maternal-hiv.NEGATIVE	true	respiratory-rate.30-TO-60	false	false	36.6	false	3.6	true	abx-selection.AMP-GEN	true	viewed	meds-ampicillin-vial.500-MG	viewed	meds-gentamicin-vial.80-MG-2-ML	meds-ampicillin; meds-gentamicin	2	2
uganda+tororo+tororo	initial	20210616112134581-85KwIYKt3n	true	TOR-11	Wed Jun 16 2021 14:21:34 GMT+0300 (EAT)	17.0	2021-06-16	14:21	2.1.3-201008b	1.9	false	true		true	0	true	false	false	true	gestation.PRETERM	heart-rate.75-TO-100		true	maternal-hiv.NEGATIVE	true	respiratory-rate.30-TO-60	true	true	35.9	false	1.9		abx-selection.AMP-GEN	true	viewed	meds-ampicillin-vial.500-MG	viewed	meds-gentamicin-vial.80-MG-2-ML	meds-ampicillin; meds-dextrose+bolus; meds-gentamicin; meds-saline	4	2	false	true	true	true	viewed	viewed	36	REGULAR-NASAL
uganda+tororo+tororo	initial	20210616171216344-JfOw0x1ag	true	TOR-23	Wed Jun 16 2021 20:12:16 GMT+0300 (EAT)	7.0	2021-06-16	20:12	2.1.3-201008b	3.2	N/A	true		true	0	true	false	false	false	gestation.TERM	heart-rate.75-TO-100		false	maternal-hiv.NEGATIVE	true	respiratory-rate.30-TO-60	true	true	36.3	false	3.2	false	abx-selection.AMP-GEN	true	viewed	meds-ampicillin-vial.500-MG	viewed	meds-gentamicin-vial.80-MG-2-ML	meds-ampicillin; meds-dextrose+bolus; meds-gentamicin; meds-saline	4	2	false	true	true	true	viewed	viewed		REGULAR-NASAL
uganda+tororo+tororo	initial	20210621125021838-dx0c_VWd4w	true	TOR-25	Mon Jun 21 2021 15:50:21 GMT+0300 (EAT)	5.0	2021-06-21	15:50	2.1.3-201008b	3.1	N/A	false		true	0	true	false	false	false	gestation.TERM	heart-rate.75-TO-100		false	maternal-hiv.NEGATIVE	true	respiratory-rate.30-TO-60	true	true	36.9	false	3.1	true	abx-selection.AMP-GEN	true	viewed	meds-ampicillin-vial.500-MG	viewed	meds-gentamicin-vial.80-MG-2-ML	meds-ampicillin; meds-dextrose+bolus; meds-gentamicin; meds-saline	4	2	true	true	true	true	viewed	viewed		REGULAR-NASAL
uganda+tororo+tororo	initial	20210622080124259-2Qh14s4Jfh	false	TOR-06	Tue Jun 22 2021 11:01:24 GMT+0300 (EAT)	13.0	2021-06-22	11:01	2.1.3-201008b	2.9	N/A	true		true	0	false	false	false	true	gestation.TERM	heart-rate.101-TO-160		false		true	respiratory-rate.30-TO-60	true	false	33.7	false	2.9		abx-selection.AMP-GEN						meds-saline	1	0	true	true		true		viewed		resp-treatment.CANT-TREAT
uganda+tororo+tororo	initial	20210622092724618-IOaCmZ79G5	true	TOR-22	Tue Jun 22 2021 12:27:24 GMT+0300 (EAT)	7.0	2021-06-22	12:27	2.1.3-201008b	2.1	N/A	true		true	0	false	false	true	true	gestation.TERM	heart-rate.75-TO-100		false	maternal-hiv.NEGATIVE	true	respiratory-rate.30-TO-60	true	false	36.1	false	2.1	true	abx-selection.AMP-GEN	true	viewed	meds-ampicillin-vial.500-MG	viewed	meds-gentamicin-vial.80-MG-2-ML	meds-ampicillin; meds-gentamicin; meds-saline	3	2	false	true		true		viewed
uganda+tororo+tororo	initial	20210622094133684-2Qh14s4Jfh	true	TOR-06	Tue Jun 22 2021 12:41:33 GMT+0300 (EAT)	3.0	2021-06-22	12:41	2.1.3-201008b	2.9	N/A	true		true	0	false	false	false	true	gestation.TERM	heart-rate.101-TO-160		false	maternal-hiv.NEGATIVE	true	respiratory-rate.30-TO-60	true	false	33.7	false	2.9	true	abx-selection.AMP-GEN	true	viewed	meds-ampicillin-vial.500-MG	viewed	meds-gentamicin-vial.80-MG-2-ML	meds-ampicillin; meds-gentamicin; meds-saline	3	2	true	true		true		viewed		resp-treatment.OTHER
uganda+tororo+tororo	initial	20210624025304143-nG2Y1_e_8R	true	TOR-15	Thu Jun 24 2021 05:53:04 GMT+0300 (EAT)	4.0	2021-06-24	05:53	2.1.3-201008b	2.7	N/A	true		true	0	false	false	false	false	gestation.TERM	heart-rate.75-TO-100		false	maternal-hiv.NEGATIVE	true	respiratory-rate.LESS-THAN-30	true	false	35.6	false	2.7	true	abx-selection.AMP-GEN	true	viewed	meds-ampicillin-vial.500-MG	viewed	meds-gentamicin-vial.80-MG-2-ML	meds-ampicillin; meds-gentamicin; meds-saline	3	2	true	true		true		viewed
uganda+tororo+tororo	initial	20210625144006195-IOaCmZ79G5	true	TOR-22	Fri Jun 25 2021 17:40:06 GMT+0300 (EAT)	2.0	2021-06-25	17:40	2.1.3-201008b	3.3	N/A	true		true	0	true	false	true	true	gestation.TERM	heart-rate.101-TO-160		true	maternal-hiv.NEGATIVE	true	respiratory-rate.GREATER-THAN-60	true	false	36.3	false	3.3	false	abx-selection.AMP-GEN	true	viewed	meds-ampicillin-vial.500-MG	viewed	meds-gentamicin-vial.80-MG-2-ML	meds-ampicillin; meds-dextrose; meds-gentamicin; meds-saline	4	2	true	true		true		viewed		REGULAR-NASAL
uganda+tororo+tororo	initial	20210625144644453-IOaCmZ79G5	true	TOR-22	Fri Jun 25 2021 17:46:44 GMT+0300 (EAT)	2.0	2021-06-25	17:46	2.1.3-201008b	3	N/A	true		false	0	false	false	true	true	gestation.TERM	heart-rate.75-TO-100		true	maternal-hiv.NEGATIVE	true	respiratory-rate.30-TO-60	false	false	35.8	false	3	true	abx-selection.AMP-GEN	true	viewed	meds-ampicillin-vial.500-MG	viewed	meds-gentamicin-vial.80-MG-2-ML	meds-ampicillin; meds-gentamicin	2	2	false	false
uganda+tororo+tororo	initial	20210625145808656-IOaCmZ79G5	true	TOR-22	Fri Jun 25 2021 17:58:08 GMT+0300 (EAT)	1.0	2021-06-25	17:58	2.1.3-201008b	3	N/A	true		false	0	false	false	true	true	gestation.TERM	heart-rate.75-TO-100	maternal-diabetes.NO	true	maternal-hiv.NEGATIVE	true	respiratory-rate.30-TO-60	false	false	36.4	false	3	true	abx-selection.AMP-GEN	true	viewed	meds-ampicillin-vial.500-MG	viewed	meds-gentamicin-vial.80-MG-2-ML	meds-ampicillin; meds-gentamicin	2	2
uganda+tororo+tororo	initial	20210628052631490-2Qh14s4Jfh	true	TOR-06	Mon Jun 28 2021 08:26:31 GMT+0300 (EAT)	5.0	2021-06-28	08:26	2.1.3-201008b	2.6	N/A	true	true	false	0	false	false	false	false	gestation.TERM	heart-rate.101-TO-160	maternal-diabetes.NO	false	maternal-hiv.NEGATIVE	true	respiratory-rate.30-TO-60	false	false	36.1	false	2.6	true	abx-selection.AMP-GEN	true	viewed	meds-ampicillin-vial.500-MG	viewed	meds-gentamicin-vial.80-MG-2-ML	meds-ampicillin; meds-gentamicin	2	2
uganda+tororo+tororo	initial	20210628053202307-2Qh14s4Jfh	true	TOR-06	Mon Jun 28 2021 08:32:02 GMT+0300 (EAT)	1.0	2021-06-28	08:32	2.1.3-201008b	2.6	N/A	true	true	false	0	false	false	false	false	gestation.TERM	heart-rate.101-TO-160	maternal-diabetes.NO	false	maternal-hiv.NEGATIVE	true	respiratory-rate.30-TO-60	false	false	36.1	false	2.6	true	abx-selection.AMP-GEN	true	viewed	meds-ampicillin-vial.500-MG	viewed	meds-gentamicin-vial.80-MG-2-ML	meds-ampicillin; meds-gentamicin	2	2
uganda+tororo+tororo	initial	20210628053414626-2Qh14s4Jfh	false	TOR-06	Mon Jun 28 2021 08:34:14 GMT+0300 (EAT)	1.0	2021-06-28	08:34	2.1.3-201008b	2.6	N/A	true	true	false	0	false	false	false	false	gestation.TERM	heart-rate.101-TO-160	maternal-diabetes.NO	false	maternal-hiv.NEGATIVE	true	respiratory-rate.30-TO-60	false	false	36.1	false	2.6		abx-selection.AMP-GEN	true	viewed	meds-ampicillin-vial.500-MG	viewed	meds-gentamicin-vial.80-MG-2-ML	meds-ampicillin; meds-gentamicin	2	2
uganda+tororo+tororo	initial	20210628053624605-2Qh14s4Jfh	false	TOR-06	Mon Jun 28 2021 08:36:24 GMT+0300 (EAT)	1.0	2021-06-28	08:36	2.1.3-201008b	2.6	N/A	true	true	false	0	false	false	false	false	gestation.TERM	heart-rate.101-TO-160	maternal-diabetes.NO	false	maternal-hiv.NEGATIVE	true	respiratory-rate.30-TO-60	false	false	36.1	false	2.6		abx-selection.AMP-GEN	true	viewed	meds-ampicillin-vial.500-MG	viewed	meds-gentamicin-vial.80-MG-2-ML	meds-ampicillin; meds-gentamicin	2	2
uganda+tororo+tororo	initial	20210628053851647-2Qh14s4Jfh		TOR-06	Mon Jun 28 2021 08:38:51 GMT+0300 (EAT)	3.0	2021-06-28	08:38	2.1.3-201008b	2.6	N/A	true			0	false	false			gestation.TERM	heart-rate.101-TO-160				true	respiratory-rate.30-TO-60	true	false	36.1		2.6								meds-saline	1	0	false	true		true		viewed
uganda+tororo+tororo	initial	20210628054249663-2Qh14s4Jfh	true	TOR-06	Mon Jun 28 2021 08:42:49 GMT+0300 (EAT)	1.0	2021-06-28	08:42	2.1.3-201008b	2.6	N/A	true	true	false	0	false	false	false	false	gestation.TERM	heart-rate.101-TO-160	maternal-diabetes.NO	false	maternal-hiv.NEGATIVE	true	respiratory-rate.30-TO-60	false	true	36.1	false	2.6	true	abx-selection.AMP-GEN	true	viewed	meds-ampicillin-vial.500-MG	viewed	meds-gentamicin-vial.80-MG-2-ML	meds-ampicillin; meds-dextrose+bolus; meds-gentamicin	3	2			true		viewed
uganda+tororo+tororo	initial	20210704090052861-IOaCmZ79G5	true	TOR-22	Sun Jul 04 2021 12:00:52 GMT+0300 (EAT)	2.0	2021-07-04	12:00	2.2.2-210614b	2.3	N/A	true		true	0	true	false	true	true	gestation.TERM	heart-rate.101-TO-160		false	maternal-hiv.NEGATIVE	true	respiratory-rate.30-TO-60	true	false	36	false	2.3	false	abx-selection.AMP-GEN	true	viewed	meds-ampicillin-vial.500-MG	viewed	meds-gentamicin-vial.80-MG-2-ML	meds-ampicillin; meds-dextrose; meds-gentamicin; meds-saline	4	2	true	true		true		viewed		REGULAR-NASAL
uganda+tororo+tororo	initial	2021070615090459-Guvef7R-Z	false	TOR-09	Tue Jul 06 2021 18:09:04 GMT+0300 (EAT)	2.0	2021-07-06	18:09	2.2.2-210614b	2.6	N/A	false			0	true	false			gestation.TERM	heart-rate.101-TO-160				true	respiratory-rate.30-TO-60	true	true	36.8		2.6								meds-saline	1	0	true	true		true		viewed		resp-treatment.OTHER
uganda+tororo+tororo	initial	2021071119540554-dx0c_VWd4w	true	TOR-25	Sun Jul 11 2021 22:54:05 GMT+0300 (EAT)	2.0	2021-07-11	22:54	2.2.2-210614b	2.9	N/A	false		true	0	true	false	false	false	gestation.TERM	heart-rate.101-TO-160		false	maternal-hiv.NEGATIVE	true	respiratory-rate.30-TO-60	true	true	37	false	2.9	true	abx-selection.AMP-GEN	true	viewed	meds-ampicillin-vial.500-MG	viewed	meds-gentamicin-vial.80-MG-2-ML	meds-ampicillin; meds-dextrose+bolus; meds-gentamicin; meds-saline	4	2	true	true	true	true	viewed	viewed		REGULAR-NASAL
uganda+tororo+tororo	initial	20210714131712582-nG2Y1_e_8R	true	TOR-15	Wed Jul 14 2021 16:17:12 GMT+0300 (EAT)	4.0	2021-07-14	16:17	2.1.3-201008b	2.8	N/A	true		true	0	false	false	false	false	gestation.TERM	heart-rate.101-TO-160		false	maternal-hiv.NEGATIVE	true	respiratory-rate.30-TO-60	true	false	33.6	false	2.8	true	abx-selection.AMP-GEN	true	viewed	meds-ampicillin-vial.500-MG	viewed	meds-gentamicin-vial.80-MG-2-ML	meds-ampicillin; meds-gentamicin; meds-saline	3	2	true	true		true		viewed
uganda+tororo+tororo	initial	20210714182226113-0kZAPaPYxv	true	TOR-14	Wed Jul 14 2021 21:22:26 GMT+0300 (EAT)	3.0	2021-07-14	21:22	2.2.2-210614b	1.2	true	false		true	0	false	false	false	false	gestation.PRETERM	heart-rate.75-TO-100		false	maternal-hiv.NEGATIVE	true	respiratory-rate.30-TO-60	true	false	36.9	false	1.2		abx-selection.AMP-GEN	true	viewed	meds-ampicillin-vial.500-MG	viewed	meds-gentamicin-vial.80-MG-2-ML	meds-ampicillin; meds-dextrose; meds-gentamicin	3	2	false	false					30
uganda+tororo+tororo	initial	2021071508500320-xhvtYLoQmy	true	TOR-03	Thu Jul 15 2021 11:50:03 GMT+0300 (EAT)	6.0	2021-07-15	11:50	2.2.2-210614b	3.5	N/A	true		true	0	false	false	true	false	gestation.TERM	heart-rate.101-TO-160		false	maternal-hiv.NEGATIVE	true	respiratory-rate.30-TO-60	true	false	38	false	3.5	true	abx-selection.AMP-GEN	true	viewed	meds-ampicillin-vial.500-MG	viewed	meds-gentamicin-vial.80-MG-2-ML	meds-ampicillin; meds-gentamicin; meds-saline	3	2	false	true		true		viewed
uganda+tororo+tororo	initial	20210715132732882-IOaCmZ79G5	true	TOR-22	Thu Jul 15 2021 16:27:32 GMT+0300 (EAT)	4.0	2021-07-15	16:27	2.1.3-201008b	2.5	N/A	true		false	0	false	false	true	false	gestation.TERM	heart-rate.75-TO-100	maternal-diabetes.NO	true	maternal-hiv.NEGATIVE	true	respiratory-rate.30-TO-60	false	false	36.1	false	2.5	true	abx-selection.AMP-GEN	true	viewed	meds-ampicillin-vial.500-MG	viewed	meds-gentamicin-vial.80-MG-2-ML	meds-ampicillin; meds-gentamicin	2	2
uganda+tororo+tororo	initial	20210716103003766-IOaCmZ79G5	true	TOR-22	Fri Jul 16 2021 13:30:03 GMT+0300 (EAT)	4.0	2021-07-16	13:30	2.1.3-201008b	2.2	false	false		true	0	false	false	false	false	gestation.PRETERM	heart-rate.75-TO-100		false	maternal-hiv.NEGATIVE	true	respiratory-rate.30-TO-60	true	false	37	false	2.2		abx-selection.AMP-GEN	true	viewed	meds-ampicillin-vial.500-MG	viewed	meds-gentamicin-vial.80-MG-2-ML	meds-ampicillin; meds-dextrose; meds-gentamicin; meds-saline	4	2	false	true		true		viewed	36
uganda+tororo+tororo	initial	20210717104011533-nG2Y1_e_8R	true	TOR-15	Sat Jul 17 2021 13:40:11 GMT+0300 (EAT)	10.0	2021-07-17	13:40	2.1.3-201008b	2.1	false	true		true	0	false	false	false	false	gestation.PRETERM	heart-rate.75-TO-100		false	maternal-hiv.NEGATIVE	true	respiratory-rate.30-TO-60	true	false	33.6	false	2.1		abx-selection.AMP-GEN	true	viewed	meds-ampicillin-vial.500-MG	viewed	meds-gentamicin-vial.80-MG-2-ML	meds-ampicillin; meds-dextrose; meds-gentamicin; meds-saline	4	2	false	true		true		viewed	35
uganda+tororo+tororo	initial	20210717152055320-nG2Y1_e_8R	true	TOR-15	Sat Jul 17 2021 18:20:55 GMT+0300 (EAT)	3.0	2021-07-17	18:20	2.1.3-201008b	3.6	N/A	true	true	false	0	false	false	false	false	gestation.TERM	heart-rate.101-TO-160	maternal-diabetes.NO	false	maternal-hiv.NEGATIVE	true	respiratory-rate.30-TO-60	false	false	36.2	false	3.6	true	abx-selection.AMP-GEN	true	viewed	meds-ampicillin-vial.500-MG	viewed	meds-gentamicin-vial.80-MG-2-ML	meds-ampicillin; meds-gentamicin	2	2
uganda+tororo+tororo	initial	20210717153413306-nG2Y1_e_8R	true	TOR-15	Sat Jul 17 2021 18:34:13 GMT+0300 (EAT)	10.0	2021-07-17	18:34	2.1.3-201008b	2.8	N/A	true		true	0	true	false	false	false	gestation.TERM	heart-rate.LESS-THAN-75		false	maternal-hiv.NEGATIVE	true	respiratory-rate.LESS-THAN-30	true	true	33.9	false	2.8	false	abx-selection.AMP-GEN	true	viewed	meds-ampicillin-vial.500-MG	viewed	meds-gentamicin-vial.80-MG-2-ML	meds-ampicillin; meds-dextrose+bolus; meds-gentamicin; meds-saline	4	2	true	true	true	true	viewed	viewed		REGULAR-NASAL
uganda+tororo+tororo	initial	20210721065634825-dx0c_VWd4w	true	TOR-25	Wed Jul 21 2021 09:56:34 GMT+0300 (EAT)	11.0	2021-07-21	09:56	2.1.3-201008b	1.1	N/A	false		true	0	true	false	false	false	gestation.POSTTERM	heart-rate.75-TO-100		false	maternal-hiv.NEGATIVE	true	respiratory-rate.30-TO-60	true	true	36.8	false	1.1	true	abx-selection.AMP-GEN	true	viewed	meds-ampicillin-vial.500-MG	viewed	meds-gentamicin-vial.80-MG-2-ML	meds-ampicillin; meds-dextrose+bolus; meds-gentamicin; meds-saline	4	2	true	true	true	true	viewed	viewed		REGULAR-NASAL
uganda+tororo+tororo	initial	20210721083702100-dx0c_VWd4w	true	TOR-25	Wed Jul 21 2021 11:37:02 GMT+0300 (EAT)	3.0	2021-07-21	11:37	2.1.3-201008b	2.3	N/A	false		true	0	true	false	false	false	gestation.TERM	heart-rate.75-TO-100		false	maternal-hiv.NEGATIVE	true	respiratory-rate.30-TO-60	true	true	36.9	false	2.3	true	abx-selection.AMP-GEN	true	viewed	meds-ampicillin-vial.500-MG	viewed	meds-gentamicin-vial.80-MG-2-ML	meds-ampicillin; meds-dextrose+bolus; meds-gentamicin; meds-saline	4	2	true	true	true	true	viewed	viewed		REGULAR-NASAL
uganda+tororo+tororo	initial	20210724141051782-dx0c_VWd4w	true	TOR-25	Sat Jul 24 2021 17:10:51 GMT+0300 (EAT)	3.0	2021-07-24	17:10	2.1.3-201008b	3	N/A	false		true	0	true	false	false	false	gestation.TERM	heart-rate.75-TO-100		false	maternal-hiv.NEGATIVE	true	respiratory-rate.30-TO-60	true	true	37	false	3	true	abx-selection.AMP-GEN	true	viewed	meds-ampicillin-vial.500-MG	viewed	meds-gentamicin-vial.80-MG-2-ML	meds-ampicillin; meds-dextrose+bolus; meds-gentamicin; meds-saline	4	2	true	true	true	true	viewed	viewed		REGULAR-NASAL
uganda+tororo+tororo	initial	20210725074018649-85KwIYKt3n	true	TOR-11	Sun Jul 25 2021 10:40:18 GMT+0300 (EAT)	9.0	2021-07-25	10:40	2.2.2-210614b	3.2	N/A	true		false	0	false	false	true	true	gestation.TERM	heart-rate.75-TO-100		false	maternal-hiv.POSITIVE	true	respiratory-rate.30-TO-60	false	false	35.6	false	3.2	true	abx-selection.AMP-GEN	true	viewed	meds-ampicillin-vial.500-MG	viewed	meds-gentamicin-vial.80-MG-2-ML	meds-ampicillin; meds-gentamicin; meds-nevirapine	3	2	false	false
uganda+tororo+tororo	initial	20210725081915720-IOaCmZ79G5	true	TOR-22	Sun Jul 25 2021 11:19:15 GMT+0300 (EAT)	2.0	2021-07-25	11:19	2.1.3-201008b	3	N/A	false		false	0	false	false	true	true	gestation.TERM	heart-rate.75-TO-100	maternal-diabetes.NO	true	maternal-hiv.NEGATIVE	true	respiratory-rate.30-TO-60	false	false	36.9	false	3	true	abx-selection.AMP-GEN	true	viewed	meds-ampicillin-vial.500-MG	viewed	meds-gentamicin-vial.80-MG-2-ML	meds-ampicillin; meds-gentamicin	2	2
uganda+tororo+tororo	initial	20210725122606435-IOaCmZ79G5	true	TOR-22	Sun Jul 25 2021 15:26:06 GMT+0300 (EAT)	14.0	2021-07-25	15:26	2.1.3-201008b	1.6	true	true		true	0	false	false	false	false	gestation.PRETERM	heart-rate.101-TO-160		false	maternal-hiv.NEGATIVE	true	respiratory-rate.30-TO-60	true	false	33.7	true	1.6		abx-selection.AMP-GEN	true	viewed	meds-ampicillin-vial.500-MG	viewed	meds-gentamicin-vial.80-MG-2-ML	meds-ampicillin; meds-dextrose; meds-gentamicin; meds-saline	4	2	false	true		true		viewed	29
uganda+tororo+tororo	initial	20210725132155763-2Qh14s4Jfh	true	TOR-06	Sun Jul 25 2021 16:21:55 GMT+0300 (EAT)	6.0	2021-07-25	16:21	2.1.3-201008b	3.1	N/A	true		true	0	true	false	false	false	gestation.TERM	heart-rate.GREATER-THAN-160		false	maternal-hiv.NEGATIVE	true	respiratory-rate.GREATER-THAN-60	true	false	40.9	false	3.1	false	abx-selection.AMP-GEN	true	viewed	meds-ampicillin-vial.500-MG	viewed	meds-gentamicin-vial.80-MG-2-ML	meds-ampicillin; meds-dextrose; meds-gentamicin	3	2	true	true		true		viewed		resp-treatment.CANT-TREAT
uganda+tororo+tororo	initial	20210728083742264-xhvtYLoQmy	true	TOR-03	Wed Jul 28 2021 11:37:42 GMT+0300 (EAT)	6.0	2021-07-28	11:37	2.2.2-210614b	3.4	N/A	true		true	0	false	false	true	false	gestation.TERM	heart-rate.75-TO-100		false	maternal-hiv.NEGATIVE	true	respiratory-rate.30-TO-60	true	false	38.4	false	3.4	false	abx-selection.AMP-GEN	true	viewed	meds-ampicillin-vial.500-MG	viewed	meds-gentamicin-vial.80-MG-2-ML	meds-ampicillin; meds-dextrose; meds-gentamicin; meds-saline	4	2	false	true		true		viewed
uganda+tororo+tororo	initial	20210728103244980-dx0c_VWd4w	true	TOR-25	Wed Jul 28 2021 13:32:44 GMT+0300 (EAT)	5.0	2021-07-28	13:32	2.2.2-210614b	2.6	N/A	true		true	0	true	false	false	false	gestation.TERM	heart-rate.75-TO-100		false	maternal-hiv.NEGATIVE	true	respiratory-rate.30-TO-60	true	true	34.2	false	2.6	true	abx-selection.AMP-GEN	true	viewed	meds-ampicillin-vial.500-MG	viewed	meds-gentamicin-vial.80-MG-2-ML	meds-ampicillin; meds-dextrose+bolus; meds-gentamicin; meds-saline	4	2	true	true	true	true	viewed	viewed		REGULAR-NASAL
uganda+tororo+tororo	initial	20210729073723307-IOaCmZ79G5	true	TOR-22	Thu Jul 29 2021 10:37:23 GMT+0300 (EAT)	1.0	2021-07-29	10:37	2.2.2-210614b	3.7	N/A	true		true	0	false	false	true	false	gestation.TERM	heart-rate.101-TO-160		true	maternal-hiv.NEGATIVE	true	respiratory-rate.30-TO-60	true	false	38	false	3.7	false	abx-selection.AMP-GEN	true	viewed	meds-ampicillin-vial.500-MG	viewed	meds-gentamicin-vial.80-MG-2-ML	meds-ampicillin; meds-dextrose; meds-gentamicin; meds-saline	4	2	false	true		true		viewed
uganda+tororo+tororo	initial	20210729125714697-2Qh14s4Jfh	false	TOR-06	Thu Jul 29 2021 15:57:14 GMT+0300 (EAT)	3.0	2021-07-29	15:57	2.2.2-210614b	1.8	false				0	false	false			gestation.PRETERM					true		false				1.8
uganda+tororo+tororo	initial	20210729130213501-2Qh14s4Jfh	true	TOR-06	Thu Jul 29 2021 16:02:13 GMT+0300 (EAT)	14.0	2021-07-29	16:02	2.2.2-210614b	1.8	true	true		true	0	false	false	false	false	gestation.PRETERM	heart-rate.75-TO-100		false	maternal-hiv.NEGATIVE	true	respiratory-rate.GREATER-THAN-60	true	false	37.4	false	1.8		abx-selection.AMP-GEN	true	viewed	meds-ampicillin-vial.500-MG	viewed	meds-gentamicin-vial.80-MG-2-ML	meds-ampicillin; meds-dextrose; meds-gentamicin; meds-saline	4	2	false	true		true		viewed	33
uganda+tororo+tororo	initial	20210729142836970-2Qh14s4Jfh	true	TOR-06	Thu Jul 29 2021 17:28:36 GMT+0300 (EAT)	1.0	2021-07-29	17:28	2.2.2-210614b	3.2	N/A	false		true	0	false	false	true	true	gestation.TERM	heart-rate.101-TO-160		true	maternal-hiv.NEGATIVE	true	respiratory-rate.30-TO-60	true	false	36.5	false	3.2	false	abx-selection.AMP-GEN	true	viewed	meds-ampicillin-vial.500-MG	viewed	meds-gentamicin-vial.80-MG-2-ML	meds-ampicillin; meds-dextrose; meds-gentamicin; meds-saline	4	2	false	true		true		viewed
uganda+tororo+tororo	initial	20210731010224877-Guvef7R-Z	true	TOR-09	Sat Jul 31 2021 04:02:24 GMT+0300 (EAT)	7.0	2021-07-31	04:02	2.1.3-201008b	4.2	N/A	true		true	0	true	false	false	false	gestation.TERM	heart-rate.GREATER-THAN-160		false	maternal-hiv.NEGATIVE	true	respiratory-rate.GREATER-THAN-60	true	true	37	false	4.2	false	abx-selection.AMP-GEN	true	viewed	meds-ampicillin-vial.500-MG	viewed	meds-gentamicin-vial.80-MG-2-ML	meds-ampicillin; meds-dextrose+bolus; meds-gentamicin; meds-saline	4	2	true	true	true	true	viewed	viewed		resp-treatment.OTHER
uganda+tororo+tororo	initial	20210731093450595-fkDCRBb9Z	true	TOR-17	Sat Jul 31 2021 12:34:50 GMT+0300 (EAT)	2.0	2021-07-31	12:34	2.1.3-201008b	3.6	N/A	true	true	false	0	false	false	false	false	gestation.TERM	heart-rate.101-TO-160	maternal-diabetes.NO	false	maternal-hiv.NEGATIVE	true	respiratory-rate.30-TO-60	false	true	36	false	3.6	true	abx-selection.AMP-GEN	true	viewed	meds-ampicillin-vial.500-MG	viewed	meds-gentamicin-vial.80-MG-2-ML	meds-ampicillin; meds-dextrose+bolus; meds-gentamicin	3	2			true		viewed
uganda+tororo+tororo	initial	20210802084558228-xhvtYLoQmy	true	TOR-03	Mon Aug 02 2021 11:45:58 GMT+0300 (EAT)	5.0	2021-08-02	11:45	2.1.3-201008b	3.1	N/A	true		true	0	false	false	false	false	gestation.TERM	heart-rate.75-TO-100		false	maternal-hiv.NEGATIVE	true	respiratory-rate.30-TO-60	true	false	38	false	3.1	true	abx-selection.AMP-GEN	true	viewed	meds-ampicillin-vial.500-MG	viewed	meds-gentamicin-vial.80-MG-2-ML	meds-ampicillin; meds-gentamicin; meds-saline	3	2	false	true		true		viewed
uganda+tororo+tororo	initial	2021080214455945-IOaCmZ79G5	false	TOR-22	Mon Aug 02 2021 17:45:59 GMT+0300 (EAT)	0.5	2021-08-02	17:45	2.1.3-201008b	3.6	N/A	true	false	false	0	false	false	false	false	gestation.TERM	heart-rate.101-TO-160	maternal-diabetes.NO	false	maternal-hiv.NEGATIVE	true	respiratory-rate.30-TO-60	false	false	36.3	false	3.6
uganda+tororo+tororo	initial	20210802144643649-IOaCmZ79G5	true	TOR-22	Mon Aug 02 2021 17:46:43 GMT+0300 (EAT)	0.5	2021-08-02	17:46	2.1.3-201008b	3.6	N/A	true	false	false	0	false	false	false	false	gestation.TERM	heart-rate.101-TO-160	maternal-diabetes.NO	false	maternal-hiv.NEGATIVE	true	respiratory-rate.30-TO-60	false	false	36.2	false	3.6	true
uganda+tororo+tororo	initial	202108021447447-IOaCmZ79G5	true	TOR-22	Mon Aug 02 2021 17:47:44 GMT+0300 (EAT)	1.0	2021-08-02	17:47	2.1.3-201008b	3.7	N/A	false	false	false	0	false	false	false	false	gestation.TERM	heart-rate.101-TO-160	maternal-diabetes.NO	false	maternal-hiv.NEGATIVE	true	respiratory-rate.30-TO-60	false	false	37.3	false	3.7	true
uganda+tororo+tororo	initial	20210802144900581-IOaCmZ79G5	true	TOR-22	Mon Aug 02 2021 17:49:00 GMT+0300 (EAT)	0.5	2021-08-02	17:49	2.1.3-201008b	3.2	N/A	true	false	false	0	false	false	false	false	gestation.TERM	heart-rate.101-TO-160	maternal-diabetes.NO	false	maternal-hiv.NEGATIVE	true	respiratory-rate.30-TO-60	false	false	36.3	false	3.2	true
uganda+tororo+tororo	initial	20210804040707868-Guvef7R-Z	true	TOR-09	Wed Aug 04 2021 07:07:07 GMT+0300 (EAT)	5.0	2021-08-04	07:07	2.1.3-201008b	2.6	N/A	true		true	0	true	false	false	false	gestation.TERM	heart-rate.GREATER-THAN-160		false	maternal-hiv.NEGATIVE	true	respiratory-rate.GREATER-THAN-60	true	true	38.8	false	2.6	true	abx-selection.AMP-GEN	true	viewed	meds-ampicillin-vial.500-MG	viewed	meds-gentamicin-vial.80-MG-2-ML	meds-ampicillin; meds-dextrose+bolus; meds-gentamicin; meds-saline	4	2	false	true	true	true	viewed	viewed		resp-treatment.OTHER
uganda+tororo+tororo	initial	20210805141952445-0kZAPaPYxv	true	TOR-14	Thu Aug 05 2021 17:19:52 GMT+0300 (EAT)	16.0	2021-08-05	17:19	2.1.3-201008b	1.7	true	true		true	0	true	false	true	false	gestation.PRETERM	heart-rate.LESS-THAN-75		false	maternal-hiv.NEGATIVE	true	respiratory-rate.GREATER-THAN-60	true	true	35.8	false	1.7		abx-selection.AMP-GEN	true	viewed	meds-ampicillin-vial.500-MG	viewed	meds-gentamicin-vial.80-MG-2-ML	meds-ampicillin; meds-dextrose+bolus; meds-gentamicin; meds-saline	4	2	true	true	true	true	viewed	viewed	30	REGULAR-NASAL
uganda+tororo+tororo	initial	20210805155216299-IOaCmZ79G5	true	TOR-22	Thu Aug 05 2021 18:52:16 GMT+0300 (EAT)	27.0	2021-08-05	18:52	2.1.3-201008b	1.7	true	true		true	0	true	false	false	false	gestation.PRETERM	heart-rate.GREATER-THAN-160		false	maternal-hiv.NEGATIVE	true	respiratory-rate.GREATER-THAN-60	true	false	35.8	false	1.7		abx-selection.AMP-GEN	true	viewed	meds-ampicillin-vial.500-MG	viewed	meds-gentamicin-vial.80-MG-2-ML	meds-ampicillin; meds-gentamicin; meds-saline	3	2	true	true		true		viewed	30	resp-treatment.CANT-TREAT
uganda+tororo+tororo	initial	20210805161945763-IOaCmZ79G5	true	TOR-22	Thu Aug 05 2021 19:19:45 GMT+0300 (EAT)	3.0	2021-08-05	19:19	2.1.3-201008b	1.7	true	true		true	0	true	false	false	false	gestation.PRETERM	heart-rate.GREATER-THAN-160		false	maternal-hiv.NEGATIVE	true	respiratory-rate.GREATER-THAN-60	true	false	35.8	false	1.7		abx-selection.AMP-GEN	true	viewed	meds-ampicillin-vial.500-MG	viewed	meds-gentamicin-vial.80-MG-2-ML	meds-ampicillin; meds-gentamicin; meds-saline	3	2	true	true		true		viewed	30	resp-treatment.CANT-TREAT
uganda+tororo+tororo	initial	20210807140810177-85KwIYKt3n	true	TOR-11	Sat Aug 07 2021 17:08:10 GMT+0300 (EAT)	9.0	2021-08-07	17:08	2.1.3-201008b	2.5	N/A	true		true	0	true	false	true	false	gestation.TERM	heart-rate.LESS-THAN-75		false	maternal-hiv.NEGATIVE	true	respiratory-rate.LESS-THAN-30	true	false	35.2	true	2.5	false	abx-selection.AMP-CEF	true	viewed	meds-ampicillin-vial.OTHER			meds-ampicillin; meds-cefotaxime; meds-dextrose; meds-saline	4	2	true	true		true		viewed		REGULAR-NASAL
uganda+tororo+tororo	initial	20210807144928739-85KwIYKt3n	true	TOR-11	Sat Aug 07 2021 17:49:28 GMT+0300 (EAT)	6.0	2021-08-07	17:49	2.1.3-201008b	2.5	N/A	true		true	0	true	false	true	false	gestation.TERM	heart-rate.101-TO-160		false	maternal-hiv.NEGATIVE	true	respiratory-rate.LESS-THAN-30	true	true	32.5	false	2.5	false	abx-selection.AMP-CEF	true	viewed	meds-ampicillin-vial.500-MG			meds-ampicillin; meds-cefotaxime; meds-dextrose+bolus; meds-saline	4	2	true	true	true	true	viewed	viewed		REGULAR-NASAL
uganda+tororo+tororo	initial	20210808072635928-85KwIYKt3n	true	TOR-11	Sun Aug 08 2021 10:26:35 GMT+0300 (EAT)	12.0	2021-08-08	10:26	2.1.3-201008b	3	N/A	true		false	0	false	false	false	false	gestation.TERM	heart-rate.75-TO-100	maternal-diabetes.NO	true	maternal-hiv.NEGATIVE	true	respiratory-rate.30-TO-60	false	false	36.1	false	3	true	abx-selection.AMP-GEN	true	viewed	meds-ampicillin-vial.500-MG	viewed	meds-gentamicin-vial.80-MG-2-ML	meds-ampicillin; meds-gentamicin	2	2
uganda+tororo+tororo	initial	20210808184618757-85KwIYKt3n	true	TOR-11	Sun Aug 08 2021 21:46:18 GMT+0300 (EAT)	5.0	2021-08-08	21:46	2.1.3-201008b	3.4	N/A	true		false	0	false	false	true	false	gestation.TERM	heart-rate.75-TO-100		false	maternal-hiv.NEGATIVE	true	respiratory-rate.30-TO-60	false	false	35.8	false	3.4	true	abx-selection.AMP-GEN	true	viewed	meds-ampicillin-vial.500-MG	viewed	meds-gentamicin-vial.80-MG-2-ML	meds-ampicillin; meds-gentamicin	2	2	false	false
uganda+tororo+tororo	initial	20210808204742422-85KwIYKt3n	false	TOR-11	Sun Aug 08 2021 23:47:42 GMT+0300 (EAT)	0.5	2021-08-08	23:47	2.1.3-201008b	3.5	N/A				0	false	false			gestation.TERM					true		false				3.5
uganda+tororo+tororo	initial	20210808204813816-85KwIYKt3n	true	TOR-11	Sun Aug 08 2021 23:48:13 GMT+0300 (EAT)	5.0	2021-08-08	23:48	2.1.3-201008b	3.5	N/A	true		true	0	true	false	false	false	gestation.TERM	heart-rate.75-TO-100		false	maternal-hiv.NEGATIVE	true	respiratory-rate.LESS-THAN-30	true	false	34.9	false	3.5	false	abx-selection.AMP-GEN	true	viewed	meds-ampicillin-vial.500-MG	viewed	meds-gentamicin-vial.80-MG-2-ML	meds-ampicillin; meds-dextrose; meds-gentamicin; meds-saline	4	2	false	true		true		viewed		REGULAR-NASAL
uganda+tororo+tororo	initial	20210810130505836-Guvef7R-Z	true	TOR-09	Tue Aug 10 2021 16:05:05 GMT+0300 (EAT)	7.0	2021-08-10	16:05	2.2.2-210614b	3.5	N/A	false		true	0	true	false	false	false	gestation.TERM	heart-rate.101-TO-160		false	maternal-hiv.NEGATIVE	true	respiratory-rate.30-TO-60	true	true	37	false	3.5	true	abx-selection.AMP-GEN	true	viewed	meds-ampicillin-vial.500-MG	viewed	meds-gentamicin-vial.80-MG-2-ML	meds-ampicillin; meds-dextrose+bolus; meds-gentamicin; meds-saline	4	2	true	true	true	true	viewed	viewed		resp-treatment.OTHER
uganda+tororo+tororo	initial	20210811104337904-Guvef7R-Z	true	TOR-09	Wed Aug 11 2021 13:43:37 GMT+0300 (EAT)	11.0	2021-08-11	13:43	2.2.2-210614b	2.3	false	false		true	0	true	false	false	true	gestation.PRETERM	heart-rate.101-TO-160		false	maternal-hiv.NEGATIVE	true	respiratory-rate.30-TO-60	true	false	37	false	2.3		abx-selection.AMP-GEN	true	viewed	meds-ampicillin-vial.500-MG	viewed	meds-gentamicin-vial.80-MG-2-ML	meds-ampicillin; meds-gentamicin; meds-saline	3	2	true	true		true		viewed	34	REGULAR-NASAL
uganda+tororo+tororo	initial	20210812224658321-y-kFd_dTB9	true	TOR-18	Fri Aug 13 2021 01:46:58 GMT+0300 (EAT)	4.0	2021-08-13	01:46	2.2.2-210614b	2.4	false	true		true	0	false	false	false	false	gestation.PRETERM	heart-rate.75-TO-100		false	maternal-hiv.NEGATIVE	true	respiratory-rate.LESS-THAN-30	true	true	35	false	2.4		abx-selection.AMP-GEN	true	viewed	meds-ampicillin-vial.500-MG	viewed	meds-gentamicin-vial.80-MG-2-ML	meds-ampicillin; meds-dextrose+bolus; meds-gentamicin; meds-saline	4	2	true	true	true	true	viewed	viewed	36	REGULAR-NASAL
uganda+tororo+tororo	initial	20210812231750861-2Qh14s4Jfh	true	TOR-06	Fri Aug 13 2021 02:17:50 GMT+0300 (EAT)	2.0	2021-08-13	02:17	2.2.2-210614b	3.3	N/A	true		true	0	true	false	false	true	gestation.TERM	heart-rate.101-TO-160		false	maternal-hiv.NEGATIVE	true	respiratory-rate.GREATER-THAN-60	true	true	36.1	false	3.3	false	abx-selection.AMP-GEN	true	viewed	meds-ampicillin-vial.500-MG	viewed	meds-gentamicin-vial.80-MG-2-ML	meds-ampicillin; meds-dextrose+bolus; meds-gentamicin; meds-saline	4	2	true	true	true	true	viewed	viewed		REGULAR-NASAL
uganda+tororo+tororo	initial	20210815084554353-IOaCmZ79G5	true	TOR-22	Sun Aug 15 2021 11:45:54 GMT+0300 (EAT)	1.0	2021-08-15	11:45	2.2.2-210614b	3.5	N/A	true		true	0	false	false	true	true	gestation.TERM	heart-rate.101-TO-160		true	maternal-hiv.NEGATIVE	true	respiratory-rate.30-TO-60	true	false	36.1	false	3.5	true	abx-selection.AMP-GEN	true	viewed	meds-ampicillin-vial.500-MG	viewed	meds-gentamicin-vial.80-MG-2-ML	meds-ampicillin; meds-gentamicin	2	2	false	false
uganda+tororo+tororo	initial	20210815084723618-IOaCmZ79G5	true	TOR-22	Sun Aug 15 2021 11:47:23 GMT+0300 (EAT)	1.0	2021-08-15	11:47	2.2.2-210614b	3.2	N/A	true		true	0	true	false	true	true	gestation.TERM	heart-rate.GREATER-THAN-160		false	maternal-hiv.NEGATIVE	true	respiratory-rate.GREATER-THAN-60	true	false	36.3	false	3.2	false	abx-selection.AMP-GEN	true	viewed	meds-ampicillin-vial.500-MG	viewed	meds-gentamicin-vial.80-MG-2-ML	meds-ampicillin; meds-dextrose; meds-gentamicin; meds-saline	4	2	true	true		true		viewed		REGULAR-NASAL
uganda+tororo+tororo	initial	20210816081116497-z3LNCkzxR	true	Daisy	Mon Aug 16 2021 11:11:16 GMT+0300 (EAT)	12.0	2021-08-16	11:11	2.1.3-201008b	2.3	N/A	true		true	0	true	false	true	false	gestation.TERM	heart-rate.LESS-THAN-75		true	maternal-hiv.NEGATIVE	true	respiratory-rate.GREATER-THAN-60	true	true	36	false	2.3	false	abx-selection.OTHER						meds-dextrose+bolus; meds-saline	2	0	false	true	true	true	viewed	viewed		REGULAR-NASAL
uganda+tororo+tororo	initial	2021081616315266-nG2Y1_e_8R	true	TOR-15	Mon Aug 16 2021 19:31:52 GMT+0300 (EAT)	5.0	2021-08-16	19:31	2.1.3-201008b	3.1	N/A	true		true	0	true	false	false	false	gestation.TERM	heart-rate.LESS-THAN-75		true	maternal-hiv.POSITIVE	true	respiratory-rate.LESS-THAN-30	true	true	33.9	false	3.1	false	abx-selection.AMP-GEN	true	viewed	meds-ampicillin-vial.500-MG	viewed	meds-gentamicin-vial.80-MG-2-ML	meds-ampicillin; meds-dextrose+bolus; meds-gentamicin; meds-nevirapine; meds-saline	5	2	true	true	true	true	viewed	viewed		REGULAR-NASAL
uganda+tororo+tororo	initial	20210817073327163-z3LNCkzxR	true	Daisy	Tue Aug 17 2021 10:33:27 GMT+0300 (EAT)	8.0	2021-08-17	10:33	2.2.2-210614b	2.8	N/A	true		false	0	false	false	true	false	gestation.TERM	heart-rate.75-TO-100		false	maternal-hiv.NEGATIVE	true	respiratory-rate.30-TO-60	false	false	35.4	false	2.8	true	abx-selection.AMP-GEN	true	viewed	meds-ampicillin-vial.500-MG	viewed	meds-gentamicin-vial.80-MG-2-ML	meds-ampicillin; meds-gentamicin; meds-saline	3	2	false	true		true		viewed
uganda+tororo+tororo	initial	20210818154918885-dx0c_VWd4w	true	TOR-25	Wed Aug 18 2021 18:49:18 GMT+0300 (EAT)	2.0	2021-08-18	18:49	2.2.2-210614b	3.4	N/A	false		true	0	true	false	false	false	gestation.TERM	heart-rate.75-TO-100		false	maternal-hiv.NEGATIVE	true	respiratory-rate.30-TO-60	true	true	36.9	false	3.4	true	abx-selection.AMP-GEN	true	viewed	meds-ampicillin-vial.500-MG	viewed	meds-gentamicin-vial.80-MG-2-ML	meds-ampicillin; meds-dextrose+bolus; meds-gentamicin; meds-saline	4	2	true	true	true	true	viewed	viewed		REGULAR-NASAL
uganda+tororo+tororo	initial	20210819140454375-w3x4tOt7Bb	false	TOR-02	Thu Aug 19 2021 17:04:54 GMT+0300 (EAT)	19.0	2021-08-19	17:04	2.1.3-201008b	1.6	true	true			0	false	false			gestation.PRETERM	heart-rate.GREATER-THAN-160				true	respiratory-rate.GREATER-THAN-60	false	false	35.5		1.6								meds-saline	1	0	false	true		true		viewed	33	REGULAR-NASAL
uganda+tororo+tororo	initial	20210819142449181-w3x4tOt7Bb	true	TOR-02	Thu Aug 19 2021 17:24:49 GMT+0300 (EAT)	9.0	2021-08-19	17:24	2.1.3-201008b	1.6	true	true		true	0	true	false	false	true	gestation.PRETERM	heart-rate.GREATER-THAN-160		true	maternal-hiv.POSITIVE	true	respiratory-rate.GREATER-THAN-60	true	true	35.5	false	1.6		abx-selection.AMP-GEN	true	viewed	meds-ampicillin-vial.500-MG	viewed	meds-gentamicin-vial.80-MG-2-ML	meds-ampicillin; meds-dextrose+bolus; meds-gentamicin; meds-nevirapine; meds-saline	5	2	false	true	true	true	viewed	viewed	33	REGULAR-NASAL
uganda+tororo+tororo	initial	20210820102136372-IOaCmZ79G5	false	TOR-22	Fri Aug 20 2021 13:21:36 GMT+0300 (EAT)	2.0	2021-08-20	13:21	2.1.3-201008b	2.6	N/A	true			0	true	false			gestation.TERM	heart-rate.75-TO-100				true	respiratory-rate.30-TO-60	true	false	34.7		2.6								meds-saline	1	0	true	true		true		viewed		REGULAR-NASAL
uganda+tororo+tororo	initial	20210820102343102-IOaCmZ79G5	true	TOR-22	Fri Aug 20 2021 13:23:43 GMT+0300 (EAT)	2.0	2021-08-20	13:23	2.1.3-201008b	2.6	N/A	true		true	0	true	false	false	false	gestation.TERM	heart-rate.101-TO-160		false	maternal-hiv.NEGATIVE	true	respiratory-rate.GREATER-THAN-60	true	true	34.5	false	2.6	false	abx-selection.AMP-GEN	true	viewed	meds-ampicillin-vial.500-MG	viewed	meds-gentamicin-vial.80-MG-2-ML	meds-ampicillin; meds-dextrose+bolus; meds-gentamicin; meds-saline	4	2	true	true	true	true	viewed	viewed		REGULAR-NASAL
uganda+tororo+tororo	initial	20210820104002591-z3LNCkzxR	false	Daisy	Fri Aug 20 2021 13:40:02 GMT+0300 (EAT)	3.0	2021-08-20	13:40	2.1.3-201008b	3	N/A	false			0	true	false			gestation.TERM	heart-rate.101-TO-160				true	respiratory-rate.30-TO-60	false	false	37		3											true	false						REGULAR-NASAL
uganda+tororo+tororo	initial	202108201043536-z3LNCkzxR	true	Daisy	Fri Aug 20 2021 13:43:53 GMT+0300 (EAT)	7.0	2021-08-20	13:43	2.1.3-201008b	2.6	N/A	false	true	false	0	false	false	false	false	gestation.TERM	heart-rate.75-TO-100	maternal-diabetes.NO	false	maternal-hiv.NEGATIVE	true	respiratory-rate.30-TO-60	false	false	37.4	false	2.6	true	abx-selection.AMP-GEN	true	viewed	meds-ampicillin-vial.500-MG	viewed	meds-gentamicin-vial.80-MG-2-ML	meds-ampicillin; meds-gentamicin	2	2
uganda+tororo+tororo	initial	20210820105213717-z3LNCkzxR	true	Daisy	Fri Aug 20 2021 13:52:13 GMT+0300 (EAT)	2.0	2021-08-20	13:52	2.1.3-201008b	3	N/A	false	false	false	0	false	false	false	false	gestation.TERM	heart-rate.101-TO-160	maternal-diabetes.NO	false	maternal-hiv.NEGATIVE	true	respiratory-rate.30-TO-60	false	false	37.2	false	3	true
uganda+tororo+tororo	initial	20210821115001754-85KwIYKt3n	false	TOR-11	Sat Aug 21 2021 14:50:01 GMT+0300 (EAT)	2.0	2021-08-21	14:50	2.1.3-201008b	4.1	N/A	true			0	false	false			gestation.TERM	heart-rate.75-TO-100				true	respiratory-rate.30-TO-60	false		35.2		4.1											false	false
uganda+tororo+tororo	initial	20210821115340866-85KwIYKt3n	true	TOR-11	Sat Aug 21 2021 14:53:40 GMT+0300 (EAT)	7.0	2021-08-21	14:53	2.1.3-201008b	4.1	N/A	true	true	false	0	false	false	false	false	gestation.TERM	heart-rate.75-TO-100		false	maternal-hiv.POSITIVE	true	respiratory-rate.30-TO-60	false	false	35.2	false	4.1	true	abx-selection.AMP-GEN	true	viewed	meds-ampicillin-vial.500-MG	viewed	meds-gentamicin-vial.80-MG-2-ML	meds-ampicillin; meds-gentamicin; meds-nevirapine; meds-saline	4	2	false	true		true		viewed
uganda+tororo+tororo	initial	20210821221445233-Guvef7R-Z	true	TOR-09	Sun Aug 22 2021 01:14:45 GMT+0300 (EAT)	3.0	2021-08-22	01:14	2.1.3-201008b	3.3	N/A	true		true	0	true	false	false	false	gestation.TERM	heart-rate.GREATER-THAN-160		false	maternal-hiv.NEGATIVE	true	respiratory-rate.GREATER-THAN-60	true	true	36.6	false	3.3	true	abx-selection.AMP-GEN	true	viewed	meds-ampicillin-vial.500-MG	viewed	meds-gentamicin-vial.80-MG-2-ML	meds-ampicillin; meds-dextrose+bolus; meds-gentamicin; meds-saline	4	2	true	true	true	true	viewed	viewed		resp-treatment.OTHER
uganda+tororo+tororo	initial	20210822184637265-Guvef7R-Z	true	TOR-09	Sun Aug 22 2021 21:46:37 GMT+0300 (EAT)	7.0	2021-08-22	21:46	2.1.3-201008b	2.6	N/A	true		true	0	true	false	false	false	gestation.TERM	heart-rate.GREATER-THAN-160		false	maternal-hiv.NEGATIVE	true	respiratory-rate.GREATER-THAN-60	true	true	35.7	false	2.6	true	abx-selection.AMP-GEN	true	viewed	meds-ampicillin-vial.500-MG	viewed	meds-gentamicin-vial.80-MG-2-ML	meds-ampicillin; meds-dextrose+bolus; meds-gentamicin; meds-saline	4	2	true	true	true	true	viewed	viewed		resp-treatment.OTHER
uganda+tororo+tororo	initial	2021082311252538-85KwIYKt3n	true	TOR-11	Mon Aug 23 2021 14:25:25 GMT+0300 (EAT)	16.0	2021-08-23	14:25	2.2.2-210614b	1.5	true	true		true	0	true	false	false	false	gestation.PRETERM	heart-rate.101-TO-160		false	maternal-hiv.NEGATIVE	true	respiratory-rate.LESS-THAN-30	true	true	34.8	false	1.5		abx-selection.AMP-GEN	true	viewed	meds-ampicillin-vial.500-MG	viewed	meds-gentamicin-vial.80-MG-2-ML	meds-ampicillin; meds-dextrose+bolus; meds-gentamicin; meds-saline	4	2	true	true	true	true	viewed	viewed	33	REGULAR-NASAL
uganda+tororo+tororo	initial	20210824193116330-85KwIYKt3n	true	TOR-11	Tue Aug 24 2021 22:31:16 GMT+0300 (EAT)	3.0	2021-08-24	22:31	2.2.2-210614b	2.9	N/A	true		true	0	true	false	false	false	gestation.TERM	heart-rate.75-TO-100		false	maternal-hiv.NEGATIVE	true	respiratory-rate.30-TO-60	true	true	35.6	false	2.9	false	abx-selection.AMP-GEN	true	viewed	meds-ampicillin-vial.500-MG	viewed	meds-gentamicin-vial.80-MG-2-ML	meds-ampicillin; meds-dextrose+bolus; meds-gentamicin; meds-saline	4	2	true	true	true	true	viewed	viewed		REGULAR-NASAL
uganda+tororo+tororo	initial	20210825102948785-2Qh14s4Jfh	true	TOR-06	Wed Aug 25 2021 13:29:48 GMT+0300 (EAT)	12.0	2021-08-25	13:29	2.1.3-201008b	2.5	false	true		true	0	true	false	true	true	gestation.PRETERM	heart-rate.75-TO-100		true	maternal-hiv.POSITIVE	true	respiratory-rate.GREATER-THAN-60	true	false	34.6	false	2.5		abx-selection.AMP-GEN	true	viewed	meds-ampicillin-vial.500-MG	viewed	meds-gentamicin-vial.80-MG-2-ML	meds-ampicillin; meds-dextrose; meds-gentamicin; meds-nevirapine; meds-saline	5	2	false	true		true		viewed	36	resp-treatment.CANT-TREAT
uganda+tororo+tororo	initial	20210825104620998-2Qh14s4Jfh	true	TOR-06	Wed Aug 25 2021 13:46:20 GMT+0300 (EAT)	5.0	2021-08-25	13:46	2.1.3-201008b	1.3	false	true		true	0	false	false	true	true	gestation.PRETERM	heart-rate.75-TO-100		true	maternal-hiv.POSITIVE	true	respiratory-rate.GREATER-THAN-60	true	false	34.6	false	1.3		abx-selection.AMP-GEN	true	viewed	meds-ampicillin-vial.500-MG	viewed	meds-gentamicin-vial.80-MG-2-ML	meds-ampicillin; meds-dextrose; meds-gentamicin; meds-nevirapine; meds-saline	5	2	false	true		true		viewed	36
uganda+tororo+tororo	initial	20210825110358950-2Qh14s4Jfh	true	TOR-06	Wed Aug 25 2021 14:03:58 GMT+0300 (EAT)	7.0	2021-08-25	14:03	2.1.3-201008b	2.1	false	true		true	0	true	false	false	false	gestation.PRETERM	heart-rate.101-TO-160		false	maternal-hiv.NEGATIVE	true	respiratory-rate.GREATER-THAN-60	true	false	37	false	2.1		abx-selection.AMP-GEN	true	viewed	meds-ampicillin-vial.500-MG	viewed	meds-gentamicin-vial.80-MG-2-ML	meds-ampicillin; meds-gentamicin; meds-saline	3	2	false	true		true		viewed	35	REGULAR-NASAL
uganda+tororo+tororo	initial	20210825175402671-85KwIYKt3n	true	TOR-11	Wed Aug 25 2021 20:54:02 GMT+0300 (EAT)	2.0	2021-08-25	20:54	2.2.2-210614b	3.6	N/A	true	false	false	0	false	false	false	false	gestation.TERM	heart-rate.75-TO-100	maternal-diabetes.NO	false	maternal-hiv.NEGATIVE	true	respiratory-rate.30-TO-60	false	false	36.2	false	3.6	true
uganda+tororo+tororo	initial	20210825181320907-85KwIYKt3n	true	TOR-11	Wed Aug 25 2021 21:13:20 GMT+0300 (EAT)	11.0	2021-08-25	21:13	2.2.2-210614b	2.7	N/A	true		true	0	true	false	true	false	gestation.TERM	heart-rate.101-TO-160		false	maternal-hiv.NEGATIVE	true	respiratory-rate.LESS-THAN-30	true	false	34.9	false	2.7	false	abx-selection.AMP-GEN	true	viewed	meds-ampicillin-vial.500-MG	viewed	meds-gentamicin-vial.80-MG-2-ML	meds-ampicillin; meds-dextrose; meds-gentamicin; meds-saline	4	2	true	true		true		viewed		REGULAR-NASAL
uganda+tororo+tororo	initial	20210826003404869-85KwIYKt3n	false	TOR-11	Thu Aug 26 2021 03:34:04 GMT+0300 (EAT)	2.0	2021-08-26	03:34	2.1.3-201008b	2.8	N/A	true		false	0	false	false	true	false	gestation.TERM	heart-rate.101-TO-160		false		true	respiratory-rate.30-TO-60	false	false	35.6	false	2.8		abx-selection.AMP-GEN									false	false
uganda+tororo+tororo	initial	202108260036479-85KwIYKt3n	false	TOR-11	Thu Aug 26 2021 03:36:47 GMT+0300 (EAT)	1.0	2021-08-26	03:36	2.1.3-201008b	2.8	N/A	true		false	0	false	false	true	false	gestation.TERM	heart-rate.101-TO-160		false		true	respiratory-rate.30-TO-60	false	false	35.6	false	2.8		abx-selection.AMP-GEN									false	false
uganda+tororo+tororo	initial	20210826003851649-85KwIYKt3n	true	TOR-11	Thu Aug 26 2021 03:38:51 GMT+0300 (EAT)	4.0	2021-08-26	03:38	2.1.3-201008b	2.8	N/A	true		false	0	false	false	true	true	gestation.TERM	heart-rate.101-TO-160		false	maternal-hiv.NEGATIVE	true	respiratory-rate.30-TO-60	false	false	35.6	false	2.8	true	abx-selection.AMP-GEN	true	viewed	meds-ampicillin-vial.500-MG	viewed	meds-gentamicin-vial.80-MG-2-ML	meds-ampicillin; meds-gentamicin	2	2	false	false
uganda+tororo+tororo	initial	2021082600513675-85KwIYKt3n	true	TOR-11	Thu Aug 26 2021 03:51:36 GMT+0300 (EAT)	1.0	2021-08-26	03:51	2.1.3-201008b	3.5	N/A	true	false	false	0	false	false	false	false	gestation.TERM	heart-rate.101-TO-160	maternal-diabetes.NO	false	maternal-hiv.NEGATIVE	true	respiratory-rate.30-TO-60	false	false	36.2	false	3.5	true
uganda+tororo+tororo	initial	2021082716363442-y-kFd_dTB9	true	TOR-18	Fri Aug 27 2021 19:36:34 GMT+0300 (EAT)	17.0	2021-08-27	19:36	2.2.2-210614b	1.8	false	true		true	0	true	false	false	false	gestation.PRETERM	heart-rate.GREATER-THAN-160		false	maternal-hiv.NEGATIVE	true	respiratory-rate.LESS-THAN-30	true	true	35.5	false	1.8		abx-selection.AMP-GEN	true	viewed	meds-ampicillin-vial.500-MG	viewed	meds-gentamicin-vial.80-MG-2-ML	meds-ampicillin; meds-dextrose+bolus; meds-gentamicin; meds-saline	4	2	true	true	true	true	viewed	viewed	34	REGULAR-NASAL
uganda+tororo+tororo	initial	20210829091900614-85KwIYKt3n	true	TOR-11	Sun Aug 29 2021 12:19:00 GMT+0300 (EAT)	9.0	2021-08-29	12:19	2.1.3-201008b	2.9	N/A	true		true	0	true	false	true	true	gestation.TERM	heart-rate.101-TO-160		false	maternal-hiv.NEGATIVE	true	respiratory-rate.GREATER-THAN-60	true	true	36.6	false	2.9	false	abx-selection.AMP-GEN	true	viewed	meds-ampicillin-vial.OTHER	viewed	meds-gentamicin-vial.80-MG-2-ML	meds-ampicillin; meds-dextrose+bolus; meds-gentamicin; meds-saline	4	2	true	true	true	true	viewed	viewed		REGULAR-NASAL
uganda+tororo+tororo	initial	20210829202132122-y-kFd_dTB9	true	TOR-18	Sun Aug 29 2021 23:21:32 GMT+0300 (EAT)	9.0	2021-08-29	23:21	2.1.3-201008b	1.7	true	true		true	0	true	false	true	true	gestation.PRETERM	heart-rate.101-TO-160		false	maternal-hiv.NEGATIVE	true	respiratory-rate.LESS-THAN-30	true	false	34.6	false	1.7		abx-selection.AMP-GEN	true	viewed	meds-ampicillin-vial.500-MG	viewed	meds-gentamicin-vial.80-MG-2-ML	meds-ampicillin; meds-gentamicin; meds-saline	3	2	true	true		true		viewed	32	REGULAR-NASAL
uganda+tororo+tororo	initial	20210831030633262-Guvef7R-Z	true	TOR-09	Tue Aug 31 2021 06:06:33 GMT+0300 (EAT)	37.0	2021-08-31	06:06	2.2.2-210614b	3	N/A	true		true	0	true	false	false	false	gestation.TERM	heart-rate.LESS-THAN-75		false	maternal-hiv.NEGATIVE	true	respiratory-rate.LESS-THAN-30	true	true	36.6	false	3	true	abx-selection.AMP-GEN	true	viewed	meds-ampicillin-vial.500-MG	viewed	meds-gentamicin-vial.80-MG-2-ML	meds-ampicillin; meds-dextrose+bolus; meds-gentamicin; meds-saline	4	2	true	true	true	true	viewed	viewed		resp-treatment.OTHER
uganda+tororo+tororo	initial	20210831034436322-Guvef7R-Z	true	TOR-09	Tue Aug 31 2021 06:44:36 GMT+0300 (EAT)	14.0	2021-08-31	06:44	2.2.2-210614b	2	N/A	true		true	0	true	false	false	false	gestation.TERM	heart-rate.LESS-THAN-75		false	maternal-hiv.NEGATIVE	true	respiratory-rate.LESS-THAN-30	true	true	37	false	2	true	abx-selection.AMP-GEN	true	viewed	meds-ampicillin-vial.500-MG	viewed	meds-gentamicin-vial.80-MG-2-ML	meds-ampicillin; meds-dextrose+bolus; meds-gentamicin; meds-saline	4	2	true	true	true	true	viewed	viewed		resp-treatment.OTHER
uganda+tororo+tororo	initial	20210831043909822-y-kFd_dTB9	true	TOR-18	Tue Aug 31 2021 07:39:09 GMT+0300 (EAT)	5.0	2021-08-31	07:39	2.2.2-210614b	1.9	true	true		true	0	true	false	false	false	gestation.PRETERM	heart-rate.LESS-THAN-75		false	maternal-hiv.POSITIVE	true	respiratory-rate.LESS-THAN-30	true	true	34.8	false	1.9		abx-selection.AMP-GEN	true	viewed	meds-ampicillin-vial.500-MG	viewed	meds-gentamicin-vial.80-MG-2-ML	meds-ampicillin; meds-dextrose+bolus; meds-gentamicin; meds-nevirapine; meds-saline	5	2	true	true	true	true	viewed	viewed	30	REGULAR-NASAL
uganda+tororo+tororo	initial	20210901061502393-y-kFd_dTB9	false	TOR-18	Wed Sep 01 2021 09:15:02 GMT+0300 (EAT)	3.0	2021-09-01	09:15	2.1.3-201008b	2.9	N/A	false			0	false	false			gestation.TERM	heart-rate.101-TO-160	maternal-diabetes.NO			true	respiratory-rate.30-TO-60	false	false	37		2.9
uganda+tororo+tororo	initial	20210901061915397-y-kFd_dTB9	false	TOR-18	Wed Sep 01 2021 09:19:15 GMT+0300 (EAT)	2.0	2021-09-01	09:19	2.1.3-201008b	2.9	N/A	false	false	false	0	false	false	false	false	gestation.TERM	heart-rate.101-TO-160	maternal-diabetes.YES	false	maternal-hiv.POSITIVE	true	respiratory-rate.30-TO-60	false	false	37	false	2.9
uganda+tororo+tororo	initial	20210902205838352-0kZAPaPYxv	true	TOR-14	Thu Sep 02 2021 23:58:38 GMT+0300 (EAT)	2.0	2021-09-02	23:58	2.1.3-201008b	2.6	N/A	false		true	0	false	false	false	false	gestation.TERM	heart-rate.101-TO-160		false	maternal-hiv.NEGATIVE	true	respiratory-rate.30-TO-60	true	false	37.3	false	2.6	false	abx-selection.AMP-GEN	true	viewed	meds-ampicillin-vial.500-MG	viewed	meds-gentamicin-vial.80-MG-2-ML	meds-ampicillin; meds-dextrose; meds-gentamicin; meds-saline	4	2	false	true		true		viewed
uganda+tororo+tororo	initial	2021090411403981-nG2Y1_e_8R	true	TOR-15	Sat Sep 04 2021 14:40:39 GMT+0300 (EAT)	10.0	2021-09-04	14:40	2.1.3-201008b	1.8	false	false	true	false	0	false	false	false	false	gestation.PRETERM	heart-rate.101-TO-160		false	maternal-hiv.NEGATIVE	true	respiratory-rate.30-TO-60	false	false	36.6	false	1.8		abx-selection.AMP-GEN	true	viewed	meds-ampicillin-vial.500-MG	viewed	meds-gentamicin-vial.80-MG-2-ML	meds-ampicillin; meds-dextrose; meds-gentamicin; meds-saline	4	2	false	true		true		viewed	36
uganda+tororo+tororo	initial	20210904152856420-dx0c_VWd4w	true	TOR-25	Sat Sep 04 2021 18:28:56 GMT+0300 (EAT)	1.0	2021-09-04	18:28	2.1.3-201008b	2.7	N/A	false		true	0	true	false	false	false	gestation.TERM	heart-rate.75-TO-100		false	maternal-hiv.NEGATIVE	true	respiratory-rate.30-TO-60	true	true	36.9	false	2.7	true	abx-selection.AMP-GEN	true	viewed	meds-ampicillin-vial.500-MG	viewed	meds-gentamicin-vial.80-MG-2-ML	meds-ampicillin; meds-dextrose+bolus; meds-gentamicin; meds-saline	4	2	true	true	true	true	viewed	viewed		REGULAR-NASAL
uganda+tororo+tororo	initial	20210905105925888-85KwIYKt3n	true	TOR-11	Sun Sep 05 2021 13:59:25 GMT+0300 (EAT)	1.0	2021-09-05	13:59	2.1.3-201008b	3.7	N/A	true	false	false	0	false	false	false	false	gestation.TERM	heart-rate.75-TO-100		false	maternal-hiv.NEGATIVE	true	respiratory-rate.30-TO-60	false	false	35.8	false	3.7	true										false	false
uganda+tororo+tororo	initial	20210908225455114-85KwIYKt3n	true	TOR-11	Thu Sep 09 2021 01:54:55 GMT+0300 (EAT)	5.0	2021-09-09	01:54	2.2.2-210614b	2.9	N/A	true		true	0	true	false	true	true	gestation.TERM	heart-rate.LESS-THAN-75		false	maternal-hiv.NEGATIVE	true	respiratory-rate.LESS-THAN-30	true	true	34.4	false	2.9	false	abx-selection.AMP-GEN	true	viewed	meds-ampicillin-vial.500-MG	viewed	meds-gentamicin-vial.80-MG-2-ML	meds-ampicillin; meds-dextrose+bolus; meds-gentamicin; meds-saline	4	2	true	true	true	true	viewed	viewed		REGULAR-NASAL
uganda+tororo+tororo	initial	20210909072007126-85KwIYKt3n	true	TOR-11	Thu Sep 09 2021 10:20:07 GMT+0300 (EAT)	4.0	2021-09-09	10:20	2.2.2-210614b	3.5	N/A	true		true	0	true	false	true	true	gestation.TERM	heart-rate.LESS-THAN-75		false	maternal-hiv.NEGATIVE	true	respiratory-rate.GREATER-THAN-60	true	true	34.2	false	3.5	false	abx-selection.AMP-GEN	true	viewed	meds-ampicillin-vial.500-MG	viewed	meds-gentamicin-vial.80-MG-2-ML	meds-ampicillin; meds-dextrose+bolus; meds-gentamicin; meds-saline	4	2	true	true	true	true	viewed	viewed		REGULAR-NASAL
uganda+tororo+tororo	initial	20210909094905974-2Qh14s4Jfh	true	TOR-06	Thu Sep 09 2021 12:49:05 GMT+0300 (EAT)	27.0	2021-09-09	12:49	2.2.2-210614b	1	true	true		true	0	true	false	false	false	gestation.PRETERM	heart-rate.GREATER-THAN-160		false	maternal-hiv.NEGATIVE	true	respiratory-rate.GREATER-THAN-60	true	false	33.1	true	1		abx-selection.AMP-GEN	true	viewed	meds-ampicillin-vial.500-MG	viewed	meds-gentamicin-vial.80-MG-2-ML	meds-ampicillin; meds-gentamicin; meds-saline	3	2	true	true		true		viewed	25	resp-treatment.CANT-TREAT
uganda+tororo+tororo	initial	20210909101714629-2Qh14s4Jfh	false	TOR-06	Thu Sep 09 2021 13:17:14 GMT+0300 (EAT)	1.0	2021-09-09	13:17	2.2.2-210614b	1	true	true			0	true	false			gestation.PRETERM	heart-rate.GREATER-THAN-160				true	respiratory-rate.GREATER-THAN-60	true		33.1		1								meds-saline	1	0	true	true		true		viewed	25	resp-treatment.CANT-TREAT
uganda+tororo+tororo	initial	20210910162933329-85KwIYKt3n	true	TOR-11	Fri Sep 10 2021 19:29:33 GMT+0300 (EAT)	4.0	2021-09-10	19:29	2.1.3-201008b	3.1	N/A	true		true	0	true	false	false	false	gestation.TERM	heart-rate.75-TO-100		false	maternal-hiv.NEGATIVE	true	respiratory-rate.GREATER-THAN-60	true	true	36.5	false	3.1	false	abx-selection.AMP-GEN	true	viewed	meds-ampicillin-vial.500-MG	viewed	meds-gentamicin-vial.80-MG-2-ML	meds-ampicillin; meds-dextrose+bolus; meds-gentamicin; meds-saline	4	2	false	true	true	true	viewed	viewed		REGULAR-NASAL
uganda+tororo+tororo	initial	20210910211149589-85KwIYKt3n	true	TOR-11	Sat Sep 11 2021 00:11:49 GMT+0300 (EAT)	2.0	2021-09-11	00:11	2.1.3-201008b	3	N/A	true	false	false	0	false	false	false	false	gestation.TERM	heart-rate.75-TO-100		false	maternal-hiv.NEGATIVE	true	respiratory-rate.30-TO-60	false	false	34.9	false	3	true										false	false
uganda+tororo+tororo	initial	20210911172535825-0kZAPaPYxv	true	TOR-14	Sat Sep 11 2021 20:25:35 GMT+0300 (EAT)	7.0	2021-09-11	20:25	2.1.3-201008b	2.4	N/A	false		false	0	false	false	true	false	gestation.TERM	heart-rate.101-TO-160		false	maternal-hiv.NEGATIVE	true	respiratory-rate.30-TO-60	false	false	37.3	false	2.4	true	abx-selection.AMP-GEN	true	viewed	meds-ampicillin-vial.500-MG	viewed	meds-gentamicin-vial.80-MG-2-ML	meds-ampicillin; meds-gentamicin	2	2
uganda+tororo+tororo	initial	20210911173311769-0kZAPaPYxv	true	TOR-14	Sat Sep 11 2021 20:33:11 GMT+0300 (EAT)	5.0	2021-09-11	20:33	2.1.3-201008b	1.9	true	false		true	0	false	false	false	false	gestation.PRETERM	heart-rate.101-TO-160		false	maternal-hiv.NEGATIVE	true	respiratory-rate.30-TO-60	true	false	37.3	false	1.9		abx-selection.AMP-GEN	true	viewed	meds-ampicillin-vial.500-MG	viewed	meds-gentamicin-vial.80-MG-2-ML	meds-ampicillin; meds-dextrose; meds-gentamicin; meds-saline	4	2	false	true		true		viewed	33
uganda+tororo+tororo	initial	2021091121554519-0kZAPaPYxv	true	TOR-14	Sun Sep 12 2021 00:55:45 GMT+0300 (EAT)	38.0	2021-09-12	00:55	2.1.3-201008b	2.2	N/A	true		true	0	true	false	true	false	gestation.TERM	heart-rate.75-TO-100		true	maternal-hiv.NEGATIVE	true	respiratory-rate.30-TO-60	true	false	35.5	false	2.2	false	abx-selection.AMP-GEN	true	viewed	meds-ampicillin-vial.500-MG	viewed	meds-gentamicin-vial.80-MG-2-ML	meds-ampicillin; meds-dextrose; meds-gentamicin; meds-saline	4	2	true	true		true		viewed		REGULAR-NASAL
uganda+tororo+tororo	initial	20210911224234422-94RFHDa4a	true	TOR-13	Sun Sep 12 2021 01:42:34 GMT+0300 (EAT)	9.0	2021-09-12	01:42	2.1.3-201008b	2.3	N/A	true		true	0	false	false	true	false	gestation.TERM	heart-rate.75-TO-100		true	maternal-hiv.NEGATIVE	true	respiratory-rate.30-TO-60	true	false	35.7	false	2.3	false	abx-selection.AMP-GEN	true	viewed	meds-ampicillin-vial.500-MG	viewed	meds-gentamicin-vial.80-MG-2-ML	meds-ampicillin; meds-dextrose; meds-gentamicin; meds-saline	4	2	true	true		true		viewed
uganda+tororo+tororo	initial	20210913134004226-0kZAPaPYxv	false	TOR-14	Mon Sep 13 2021 16:40:04 GMT+0300 (EAT)	0.5	2021-09-13	16:40	2.1.3-201008b	3	N/A				0	true	false			gestation.TERM					true		true				3
uganda+tororo+tororo	initial	20210914072057576-0kZAPaPYxv	true	TOR-14	Tue Sep 14 2021 10:20:57 GMT+0300 (EAT)	17.0	2021-09-14	10:20	2.1.3-201008b	2.4	N/A	true		true	0	true	false	true	true	gestation.TERM	heart-rate.75-TO-100		true	maternal-hiv.NEGATIVE	true	respiratory-rate.30-TO-60	true	true	36.3	false	2.4	false	abx-selection.AMP-GEN	true	viewed	meds-ampicillin-vial.500-MG	viewed	meds-gentamicin-vial.80-MG-2-ML	meds-ampicillin; meds-dextrose+bolus; meds-gentamicin; meds-saline	4	2	true	true	true	true	viewed	viewed		REGULAR-NASAL
uganda+tororo+tororo	initial	20210914085624247-94RFHDa4a	true	TOR-13	Tue Sep 14 2021 11:56:24 GMT+0300 (EAT)	9.0	2021-09-14	11:56	2.1.3-201008b	2.4	N/A	true		true	0	true	false	true	true	gestation.TERM	heart-rate.75-TO-100		true	maternal-hiv.NEGATIVE	true	respiratory-rate.30-TO-60	true	true	36.3	false	2.4	false	abx-selection.AMP-GEN	true	viewed	meds-ampicillin-vial.500-MG	viewed	meds-gentamicin-vial.80-MG-2-ML	meds-ampicillin; meds-dextrose+bolus; meds-gentamicin; meds-saline	4	2	true	true	true	true	viewed	viewed		REGULAR-NASAL
uganda+tororo+tororo	initial	20210914095350224-94RFHDa4a	true	TOR-13	Tue Sep 14 2021 12:53:50 GMT+0300 (EAT)	14.0	2021-09-14	12:53	2.1.3-201008b	3.1	N/A	true		true	0	false	false	true	true	gestation.TERM	heart-rate.75-TO-100		true	maternal-hiv.NEGATIVE	true	respiratory-rate.LESS-THAN-30	true	true	36.3	false	3.1	false	abx-selection.AMP-GEN	true	viewed	meds-ampicillin-vial.500-MG	viewed	meds-gentamicin-vial.80-MG-2-ML	meds-ampicillin; meds-dextrose+bolus; meds-gentamicin; meds-saline	4	2	true	true	true	true	viewed	viewed
uganda+tororo+tororo	initial	20210916164506314-0kZAPaPYxv	false	TOR-14	Thu Sep 16 2021 19:45:06 GMT+0300 (EAT)	5.0	2021-09-16	19:45	2.1.3-201008b	3.2	N/A	true	true	false	0	false	false	false	false	gestation.TERM	heart-rate.101-TO-160	maternal-diabetes.NO	false		true	respiratory-rate.30-TO-60	false	false	36.3	false	3.2		abx-selection.AMP-GEN	true	viewed	meds-ampicillin-vial.500-MG	viewed	meds-gentamicin-vial.80-MG-2-ML	meds-ampicillin; meds-gentamicin	2	2
uganda+tororo+tororo	initial	20210920161758160-94RFHDa4a	true	TOR-13	Mon Sep 20 2021 19:17:58 GMT+0300 (EAT)	19.0	2021-09-20	19:17	2.1.3-201008b	2.6	N/A	false		true	0	false	false	true	true	gestation.TERM	heart-rate.75-TO-100		true	maternal-hiv.NEGATIVE	true	respiratory-rate.30-TO-60	true	true	37.7	false	2.6	true	abx-selection.AMP-GEN	true	viewed	meds-ampicillin-vial.500-MG	viewed	meds-gentamicin-vial.80-MG-2-ML	meds-ampicillin; meds-dextrose+bolus; meds-gentamicin; meds-saline	4	2	true	true	true	true	viewed	viewed
uganda+tororo+tororo	initial	20210921094053778-THe-uaEI_	false	TOR-28	Tue Sep 21 2021 12:40:53 GMT+0300 (EAT)	0.5	2021-09-21	12:40	2.1.3-201008b	0.8	false				0	true	false			gestation.PRETERM					true		true				0.8
uganda+tororo+tororo	initial	20210921094424605-THe-uaEI_	false	TOR-28	Tue Sep 21 2021 12:44:24 GMT+0300 (EAT)	7.0	2021-09-21	12:44	2.2.2-210614b	0.8	true	true		true	0	true	false	true	false	gestation.PRETERM	heart-rate.LESS-THAN-75		false		true	respiratory-rate.LESS-THAN-30	true	true	32.5	false	0.8		abx-selection.AMP-GEN	true	viewed	meds-ampicillin-vial.500-MG	viewed	meds-gentamicin-vial.80-MG-2-ML	meds-ampicillin; meds-dextrose+bolus; meds-gentamicin; meds-saline	4	2	true	true	true	true	viewed	viewed	32	REGULAR-NASAL
uganda+tororo+tororo	initial	20210921100117740--MCfh9yVJ	false	Mary	Tue Sep 21 2021 13:01:17 GMT+0300 (EAT)	0.5	2021-09-21	13:01	2.2.2-210614b	0.8	true	true			0	true	false			gestation.PRETERM	heart-rate.LESS-THAN-75				true	respiratory-rate.LESS-THAN-30	true		33.2		0.8																	32	REGULAR-NASAL
uganda+tororo+tororo	initial	20210921100402765--MCfh9yVJ	false	Mary	Tue Sep 21 2021 13:04:02 GMT+0300 (EAT)	0.5	2021-09-21	13:04	2.2.2-210614b	0.8	true	true			0	true	false			gestation.PRETERM	heart-rate.LESS-THAN-75				true	respiratory-rate.LESS-THAN-30	true	true	33.2		0.8								meds-dextrose+bolus	1	0	false	false	true		viewed		32	REGULAR-NASAL
uganda+tororo+tororo	initial	20210921100509313--MCfh9yVJ	false	Mary	Tue Sep 21 2021 13:05:09 GMT+0300 (EAT)	0.5	2021-09-21	13:05	2.2.2-210614b	0.8	true	true			0	true	false			gestation.PRETERM	heart-rate.LESS-THAN-75				true	respiratory-rate.LESS-THAN-30	true	true	33.1		0.8								meds-dextrose+bolus	1	0	false	false	true		viewed		32	REGULAR-NASAL
uganda+tororo+tororo	initial	20210921100608847--MCfh9yVJ	false	Mary	Tue Sep 21 2021 13:06:08 GMT+0300 (EAT)	0.5	2021-09-21	13:06	2.2.2-210614b	0.8	true	true			0	true	false			gestation.PRETERM	heart-rate.LESS-THAN-75				true	respiratory-rate.LESS-THAN-30	true	true	33.4		0.8											true	false					32	CPAP
uganda+tororo+tororo	initial	20210921100707155--MCfh9yVJ	false	Mary	Tue Sep 21 2021 13:07:07 GMT+0300 (EAT)	0.5	2021-09-21	13:07	2.2.2-210614b	0.8	true	true			0	true	false			gestation.PRETERM	heart-rate.LESS-THAN-75				true	respiratory-rate.LESS-THAN-30	true		33.3		0.8																	32	CPAP
uganda+tororo+tororo	initial	20210921100801563--MCfh9yVJ	true	Mary	Tue Sep 21 2021 13:08:01 GMT+0300 (EAT)	1.0	2021-09-21	13:08	2.2.2-210614b	0.8	true	true		true	0	true	false	false	false	gestation.PRETERM	heart-rate.LESS-THAN-75		false	maternal-hiv.UNKNOWN	true	respiratory-rate.LESS-THAN-30	true	true	33.2	false	0.8		abx-selection.AMP-GEN	true	viewed	meds-ampicillin-vial.500-MG	viewed	meds-gentamicin-vial.80-MG-2-ML	meds-ampicillin; meds-dextrose+bolus; meds-gentamicin	3	2	false	false	true		viewed		32	REGULAR-NASAL
uganda+tororo+tororo	initial	20210921100927152--MCfh9yVJ	false	Mary	Tue Sep 21 2021 13:09:27 GMT+0300 (EAT)	0.5	2021-09-21	13:09	2.2.2-210614b	0.8	true	true			0	true	false			gestation.PRETERM	heart-rate.LESS-THAN-75				true	respiratory-rate.LESS-THAN-30	true		33.3		0.8																	32	CPAP
uganda+tororo+tororo	initial	20210921101523498--MCfh9yVJ	false	Mary	Tue Sep 21 2021 13:15:23 GMT+0300 (EAT)	0.5	2021-09-21	13:15	2.2.2-210614b	0.8	true	true			0	true	false			gestation.PRETERM	heart-rate.LESS-THAN-75				true	respiratory-rate.LESS-THAN-30	true		33.2		0.8																	32	CPAP
uganda+tororo+tororo	initial	20210921101643154--MCfh9yVJ	false	Mary	Tue Sep 21 2021 13:16:43 GMT+0300 (EAT)	1.0	2021-09-21	13:16	2.2.2-210614b	0.8	true	true			0	true	false			gestation.PRETERM	heart-rate.LESS-THAN-75				true	respiratory-rate.LESS-THAN-30	true	true	33.2		0.8											false	false					32	REGULAR-NASAL
uganda+tororo+tororo	initial	20210921101828986--MCfh9yVJ	true	Mary	Tue Sep 21 2021 13:18:28 GMT+0300 (EAT)	12.0	2021-09-21	13:18	2.2.2-210614b	0.98	true	true		true	0	true	false	false	false	gestation.PRETERM	heart-rate.LESS-THAN-75		false	maternal-hiv.NEGATIVE	true	respiratory-rate.30-TO-60	true	true	36.1	false	0.98		abx-selection.AMP-GEN	true	viewed	meds-ampicillin-vial.500-MG	viewed	meds-gentamicin-vial.80-MG-2-ML	meds-ampicillin; meds-dextrose+bolus; meds-gentamicin; meds-saline	4	2	true	true	true	true	viewed	viewed	32	REGULAR-NASAL
uganda+tororo+tororo	initial	20210921170815496-0kZAPaPYxv	true	TOR-14	Tue Sep 21 2021 20:08:15 GMT+0300 (EAT)	1.0	2021-09-21	20:08	2.2.2-210614b	3.1	N/A	false	true	false	0	false	false	false	false	gestation.TERM	heart-rate.101-TO-160	maternal-diabetes.NO	false	maternal-hiv.NEGATIVE	true	respiratory-rate.30-TO-60	false	false	37.2	false	3.1	true	abx-selection.AMP-GEN	true	viewed	meds-ampicillin-vial.500-MG	viewed	meds-gentamicin-vial.80-MG-2-ML	meds-ampicillin; meds-gentamicin	2	2
uganda+tororo+tororo	initial	20210923152931259-0kZAPaPYxv	true	TOR-14	Thu Sep 23 2021 18:29:31 GMT+0300 (EAT)	19.0	2021-09-23	18:29	2.1.3-201008b	3	N/A	true		true	0	false	false	true	true	gestation.TERM	heart-rate.GREATER-THAN-160		true	maternal-hiv.NEGATIVE	true	respiratory-rate.30-TO-60	true	true	38.5	false	3	false	abx-selection.AMP-GEN	true	viewed	meds-ampicillin-vial.500-MG	viewed	meds-gentamicin-vial.80-MG-2-ML	meds-ampicillin; meds-dextrose+bolus; meds-gentamicin; meds-saline	4	2	true	true	true	true	viewed	viewed
uganda+tororo+tororo	initial	20210924132957865-LOJoke9FZ	false	TOR-27	Fri Sep 24 2021 16:29:57 GMT+0300 (EAT)	3.0	2021-09-24	16:29	2.2.2-210614b	3	N/A	false			0	false	false			gestation.TERM	heart-rate.101-TO-160				true	respiratory-rate.30-TO-60	true	true	36.5		3								meds-dextrose+bolus	1	0	true	true	true	true	viewed	viewed
uganda+tororo+tororo	initial	2021092413343852-LOJoke9FZ	true	TOR-27	Fri Sep 24 2021 16:34:38 GMT+0300 (EAT)	3.0	2021-09-24	16:34	2.2.2-210614b	3	N/A	false		false	0	false	false	true	true	gestation.TERM	heart-rate.101-TO-160	maternal-diabetes.NO	false	maternal-hiv.NEGATIVE	true	respiratory-rate.30-TO-60	false	true	36.5	false	3	true	abx-selection.AMP-GEN	true	viewed	meds-ampicillin-vial.500-MG	viewed	meds-gentamicin-vial.80-MG-2-ML	meds-ampicillin; meds-dextrose+bolus; meds-gentamicin	3	2			true		viewed
uganda+tororo+tororo	initial	20210927080405646-THe-uaEI_	true	TOR-28	Mon Sep 27 2021 11:04:05 GMT+0300 (EAT)	18.0	2021-09-27	11:04	2.2.2-210614b	1.8	false	true	true	false	0	false	false	false	false	gestation.PRETERM	heart-rate.101-TO-160		false	maternal-hiv.NEGATIVE	true	respiratory-rate.30-TO-60	false	false	36.1	false	1.8		abx-selection.AMP-GEN	true	viewed	meds-ampicillin-vial.500-MG	viewed	meds-gentamicin-vial.80-MG-2-ML	meds-ampicillin; meds-gentamicin; meds-saline	3	2	false	true		true		viewed	34
uganda+tororo+tororo	initial	20210928192428281-85KwIYKt3n	true	TOR-11	Tue Sep 28 2021 22:24:28 GMT+0300 (EAT)	6.0	2021-09-28	22:24	2.2.2-210614b	3.2	N/A	false		true	0	false	false	true	false	gestation.TERM	heart-rate.75-TO-100		false	maternal-hiv.NEGATIVE	true	respiratory-rate.30-TO-60	true	true	36.6	false	3.2	false	abx-selection.AMP-GEN	true	viewed	meds-ampicillin-vial.500-MG	viewed	meds-gentamicin-vial.80-MG-2-ML	meds-ampicillin; meds-dextrose+bolus; meds-gentamicin; meds-saline	4	2	false	true	true	true	viewed	viewed
uganda+tororo+tororo	initial	20210929005452240-0kZAPaPYxv	false	TOR-14	Wed Sep 29 2021 03:54:52 GMT+0300 (EAT)	7.0	2021-09-29	03:54	2.2.2-210614b	3.5	N/A	true		true	0	true	false	false	false	gestation.TERM	heart-rate.101-TO-160		false		true	respiratory-rate.GREATER-THAN-60	true	true	34.1	false	3.5		abx-selection.AMP-GEN						meds-dextrose+bolus; meds-saline	2	0	true	true	true	true	viewed	viewed		REGULAR-NASAL
uganda+tororo+tororo	initial	20210929030244930-0kZAPaPYxv	true	TOR-14	Wed Sep 29 2021 06:02:44 GMT+0300 (EAT)	4.0	2021-09-29	06:02	2.2.2-210614b	3.5	N/A	true		true	0	true	false	false	false	gestation.TERM	heart-rate.101-TO-160		false	maternal-hiv.NEGATIVE	true	respiratory-rate.GREATER-THAN-60	true	true	37	false	3.5	false	abx-selection.AMP-CEF	true	viewed	meds-ampicillin-vial.500-MG			meds-ampicillin; meds-cefotaxime; meds-dextrose+bolus; meds-saline	4	2	true	true	true	true	viewed	viewed		REGULAR-NASAL
uganda+tororo+tororo	initial	20210929150921186-LOJoke9FZ	true	TOR-27	Wed Sep 29 2021 18:09:21 GMT+0300 (EAT)	8.0	2021-09-29	18:09	2.2.2-210614b	2.7	N/A	true		true	0	true	false	true	false	gestation.TERM	heart-rate.75-TO-100		false	maternal-hiv.UNKNOWN	true	respiratory-rate.GREATER-THAN-60	true	true	40.1	false	2.7	false	abx-selection.AMP-CEF	true	viewed	meds-ampicillin-vial.500-MG			meds-ampicillin; meds-cefotaxime; meds-dextrose+bolus; meds-saline	4	2	true	true	true	true	viewed	viewed		REGULAR-NASAL
uganda+tororo+tororo	initial	20210930082032705-LOJoke9FZ	true	TOR-27	Thu Sep 30 2021 11:20:32 GMT+0300 (EAT)	10.0	2021-09-30	11:20	2.2.2-210614b	3.2	N/A	true		true	0	true	false	false	false	gestation.TERM	heart-rate.GREATER-THAN-160		false	maternal-hiv.NEGATIVE	true	respiratory-rate.GREATER-THAN-60	true	true	40.5	false	3.2	true	abx-selection.AMP-GEN	true	viewed	meds-ampicillin-vial.500-MG	viewed	meds-gentamicin-vial.80-MG-2-ML	meds-ampicillin; meds-dextrose+bolus; meds-gentamicin; meds-saline	4	2	false	true	true	true	viewed	viewed		REGULAR-NASAL
uganda+tororo+tororo	initial	20210930190631354-94RFHDa4a	true	TOR-13	Thu Sep 30 2021 22:06:31 GMT+0300 (EAT)	34.0	2021-09-30	22:06	2.2.2-210614b	3.8	N/A	false		true	0	false	false	true	false	gestation.TERM	heart-rate.101-TO-160		true	maternal-hiv.NEGATIVE	true	respiratory-rate.30-TO-60	true	false	37.2	false	3.8	true	abx-selection.AMP-GEN	true	viewed	meds-ampicillin-vial.500-MG	viewed	meds-gentamicin-vial.80-MG-2-ML	meds-ampicillin; meds-gentamicin	2	2	true	false
uganda+tororo+tororo	initial	20211002120009709-85KwIYKt3n	true	TOR-11	Sat Oct 02 2021 15:00:09 GMT+0300 (EAT)	3.0	2021-10-02	15:00	2.2.2-210614b	3	N/A	true		true	0	false	false	false	false	gestation.TERM	heart-rate.75-TO-100		false	maternal-hiv.NEGATIVE	true	respiratory-rate.30-TO-60	true	false	36.4	false	3	false	abx-selection.AMP-GEN	true	viewed	meds-ampicillin-vial.500-MG	viewed	meds-gentamicin-vial.80-MG-2-ML	meds-ampicillin; meds-dextrose; meds-gentamicin; meds-saline	4	2	false	true		true		viewed
uganda+tororo+tororo	initial	20211002120640354-85KwIYKt3n	true	TOR-11	Sat Oct 02 2021 15:06:40 GMT+0300 (EAT)	3.0	2021-10-02	15:06	2.2.2-210614b	3.3	N/A	false		true	0	true	false	true	true	gestation.TERM	heart-rate.75-TO-100		false	maternal-hiv.NEGATIVE	true	respiratory-rate.30-TO-60	true	false	36.8	false	3.3	false	abx-selection.AMP-GEN	true	viewed	meds-ampicillin-vial.500-MG	viewed	meds-gentamicin-vial.80-MG-2-ML	meds-ampicillin; meds-dextrose; meds-gentamicin; meds-saline	4	2	false	true		true		viewed		REGULAR-NASAL
uganda+tororo+tororo	initial	20211003105139280-85KwIYKt3n	true	TOR-11	Sun Oct 03 2021 13:51:39 GMT+0300 (EAT)	5.0	2021-10-03	13:51	2.1.3-201008b	3.2	N/A	true		true	0	true	false	true	true	gestation.TERM	heart-rate.LESS-THAN-75		false	maternal-hiv.NEGATIVE	true	respiratory-rate.LESS-THAN-30	true	true	35	false	3.2	false	abx-selection.AMP-GEN	true	viewed	meds-ampicillin-vial.500-MG	viewed	meds-gentamicin-vial.80-MG-2-ML	meds-ampicillin; meds-dextrose+bolus; meds-gentamicin; meds-saline	4	2	true	true	true	true	viewed	viewed		REGULAR-NASAL
uganda+tororo+tororo	initial	20211004174121766-0kZAPaPYxv	true	TOR-14	Mon Oct 04 2021 20:41:21 GMT+0300 (EAT)	2.0	2021-10-04	20:41	2.1.3-201008b	3.6	N/A	false	true	false	0	false	false	false	false	gestation.TERM	heart-rate.101-TO-160	maternal-diabetes.NO	false	maternal-hiv.NEGATIVE	true	respiratory-rate.30-TO-60	false	false	36.5	false	3.6	true	abx-selection.AMP-GEN	true	viewed	meds-ampicillin-vial.500-MG	viewed	meds-gentamicin-vial.80-MG-2-ML	meds-ampicillin; meds-gentamicin	2	2
uganda+tororo+tororo	initial	20211004224358552-5-qmSuGS0	true	TOR-26	Tue Oct 05 2021 01:43:58 GMT+0300 (EAT)	7.0	2021-10-05	01:43	2.1.3-201008b	3	N/A	true		true	0	true	false	true	false	gestation.TERM	heart-rate.101-TO-160		false	maternal-hiv.NEGATIVE	true	respiratory-rate.GREATER-THAN-60	true	true	34.5	false	3	false	abx-selection.OTHER						meds-dextrose+bolus; meds-saline	2	0	true	true	true	true	viewed	viewed		REGULAR-NASAL
uganda+tororo+tororo	initial	20211005140733843-0kZAPaPYxv	true	TOR-14	Tue Oct 05 2021 17:07:33 GMT+0300 (EAT)	4.0	2021-10-05	17:07	2.1.3-201008b	3.7	N/A	false		true	0	true	false	false	false	gestation.TERM	heart-rate.101-TO-160		false	maternal-hiv.NEGATIVE	true	respiratory-rate.30-TO-60	false	false	36.6	false	3.7	true	abx-selection.AMP-GEN	true	viewed	meds-ampicillin-vial.500-MG	viewed	meds-gentamicin-vial.80-MG-2-ML	meds-ampicillin; meds-gentamicin	2	2	true	false						REGULAR-NASAL
uganda+tororo+tororo	initial	20211006063553716-LOJoke9FZ	true	TOR-27	Wed Oct 06 2021 09:35:53 GMT+0300 (EAT)	10.0	2021-10-06	09:35	2.1.3-201008b	2.2	false	true		true	0	true	false	false	false	gestation.PRETERM	heart-rate.GREATER-THAN-160		false	maternal-hiv.POSITIVE	true	respiratory-rate.GREATER-THAN-60	true	true	35.8	false	2.2		abx-selection.AMP-GEN	true	viewed	meds-ampicillin-vial.500-MG	viewed	meds-gentamicin-vial.80-MG-2-ML	meds-ampicillin; meds-dextrose+bolus; meds-gentamicin; meds-nevirapine; meds-saline	5	2	true	true	true	true	viewed	viewed	36	REGULAR-NASAL
uganda+tororo+tororo	initial	20211008073125383-85KwIYKt3n	true	TOR-11	Fri Oct 08 2021 10:31:25 GMT+0300 (EAT)	15.0	2021-10-08	10:31	2.2.2-210614b	1.65	false	true		true	0	true	false	false	false	gestation.PRETERM	heart-rate.GREATER-THAN-160		false	maternal-hiv.NEGATIVE	true	respiratory-rate.LESS-THAN-30	true	true	35.2	false	1.65		abx-selection.AMP-GEN	true	viewed	meds-ampicillin-vial.500-MG	viewed	meds-gentamicin-vial.80-MG-2-ML	meds-ampicillin; meds-dextrose+bolus; meds-gentamicin; meds-saline	4	2	true	true	true	true	viewed	viewed	35	CPAP
uganda+tororo+tororo	initial	20211008195555839-0kZAPaPYxv	true	TOR-14	Fri Oct 08 2021 22:55:55 GMT+0300 (EAT)	2.0	2021-10-08	22:55	2.2.2-210614b	4	N/A	false	true	false	0	false	false	false	false	gestation.TERM	heart-rate.101-TO-160	maternal-diabetes.NO	false	maternal-hiv.NEGATIVE	true	respiratory-rate.30-TO-60	false	false	37.6	false	4	true	abx-selection.AMP-GEN	true	viewed	meds-ampicillin-vial.500-MG	viewed	meds-gentamicin-vial.80-MG-2-ML	meds-ampicillin; meds-gentamicin	2	2
uganda+tororo+tororo	initial	20211008230350816-0kZAPaPYxv	true	TOR-14	Sat Oct 09 2021 02:03:50 GMT+0300 (EAT)	2.0	2021-10-09	02:03	2.2.2-210614b	3.1	N/A	true		true	0	true	false	false	false	gestation.TERM	heart-rate.101-TO-160		false	maternal-hiv.NEGATIVE	true	respiratory-rate.GREATER-THAN-60	true	false	36.5	false	3.1	true	abx-selection.AMP-GEN	true	viewed	meds-ampicillin-vial.500-MG	viewed	meds-gentamicin-vial.80-MG-2-ML	meds-ampicillin; meds-gentamicin; meds-saline	3	2	true	true		true		viewed		REGULAR-NASAL
uganda+tororo+tororo	initial	20211009062516269-0kZAPaPYxv	true	TOR-14	Sat Oct 09 2021 09:25:16 GMT+0300 (EAT)	3.0	2021-10-09	09:25	2.2.2-210614b	3.2	N/A	false		true	0	true	false	false	false	gestation.TERM	heart-rate.101-TO-160		false	maternal-hiv.NEGATIVE	true	respiratory-rate.30-TO-60	true	false	36.6	false	3.2	true	abx-selection.AMP-GEN	true	viewed	meds-ampicillin-vial.500-MG	viewed	meds-gentamicin-vial.80-MG-2-ML	meds-ampicillin; meds-gentamicin; meds-saline	3	2	true	true		true		viewed		REGULAR-NASAL
uganda+tororo+tororo	initial	20211009065208574-0kZAPaPYxv	false	TOR-14	Sat Oct 09 2021 09:52:08 GMT+0300 (EAT)	1.0	2021-10-09	09:52	2.2.2-210614b	1.8	true	true			0	true	false			gestation.PRETERM	heart-rate.101-TO-160				true	respiratory-rate.GREATER-THAN-60	true	false	36.4		1.8											true	false					32	REGULAR-NASAL
uganda+tororo+tororo	initial	20211010200547603-0kZAPaPYxv	true	TOR-14	Sun Oct 10 2021 23:05:47 GMT+0300 (EAT)	15.0	2021-10-10	23:05	2.2.2-210614b	2.8	N/A	false		true	0	true	false	false	false	gestation.TERM	heart-rate.101-TO-160		false	maternal-hiv.NEGATIVE	true	respiratory-rate.30-TO-60	false	false	36.5	false	2.8	true	abx-selection.AMP-GEN	true	viewed	meds-ampicillin-vial.500-MG	viewed	meds-gentamicin-vial.80-MG-2-ML	meds-ampicillin; meds-gentamicin	2	2	true	false						REGULAR-NASAL
uganda+tororo+tororo	initial	2021101020282661-0kZAPaPYxv	true	TOR-14	Sun Oct 10 2021 23:28:26 GMT+0300 (EAT)	5.0	2021-10-10	23:28	2.2.2-210614b	2.9	N/A	false		true	0	true	false	false	false	gestation.TERM	heart-rate.101-TO-160		false	maternal-hiv.NEGATIVE	true	respiratory-rate.30-TO-60	true	false	36.9	false	2.9	true	abx-selection.AMP-GEN	true	viewed	meds-ampicillin-vial.500-MG	viewed	meds-gentamicin-vial.80-MG-2-ML	meds-ampicillin; meds-gentamicin; meds-saline	3	2	true	true		true		viewed		REGULAR-NASAL
uganda+tororo+tororo	initial	20211013210506424-85KwIYKt3n	true	TOR-11	Thu Oct 14 2021 00:05:06 GMT+0300 (EAT)	6.0	2021-10-14	00:05	2.2.2-210614b	2.48	N/A	true		true	0	true	false	true	false	gestation.TERM	heart-rate.101-TO-160		true	maternal-hiv.NEGATIVE	true	respiratory-rate.30-TO-60	true	true	35.6	false	2.48	false	abx-selection.AMP-GEN	true	viewed	meds-ampicillin-vial.500-MG	viewed	meds-gentamicin-vial.80-MG-2-ML	meds-ampicillin; meds-dextrose+bolus; meds-gentamicin; meds-saline	4	2	false	true	true	true	viewed	viewed		REGULAR-NASAL
uganda+tororo+tororo	initial	2021101418594431-85KwIYKt3n	true	TOR-11	Thu Oct 14 2021 21:59:44 GMT+0300 (EAT)	7.0	2021-10-14	21:59	2.2.2-210614b	3.4	N/A	true		true	0	true	false	true	false	gestation.TERM	heart-rate.75-TO-100		false	maternal-hiv.NEGATIVE	true	respiratory-rate.30-TO-60	false	false	35.2	false	3.4	true	abx-selection.AMP-GEN	true	viewed	meds-ampicillin-vial.500-MG	viewed	meds-gentamicin-vial.80-MG-2-ML	meds-ampicillin; meds-gentamicin; meds-saline	3	2	false	true		true		viewed		resp-treatment.CANT-TREAT
uganda+tororo+tororo	initial	20211015202318997-85KwIYKt3n	true	TOR-11	Fri Oct 15 2021 23:23:18 GMT+0300 (EAT)	8.0	2021-10-15	23:23	2.1.3-201008b	2.27	false	false		true	0	false	false	false	false	gestation.PRETERM	heart-rate.75-TO-100		false	maternal-hiv.NEGATIVE	true	respiratory-rate.30-TO-60	true	false	37.1	false	2.27		abx-selection.AMP-GEN	true	viewed	meds-ampicillin-vial.500-MG	viewed	meds-gentamicin-vial.80-MG-2-ML	meds-ampicillin; meds-dextrose; meds-gentamicin; meds-saline	4	2	false	true		true		viewed	35
uganda+tororo+tororo	initial	20211015205051661-85KwIYKt3n	false	TOR-11	Fri Oct 15 2021 23:50:51 GMT+0300 (EAT)	1.0	2021-10-15	23:50	2.1.3-201008b	3.3	N/A	true			0	false	false			gestation.TERM	heart-rate.101-TO-160				true	respiratory-rate.GREATER-THAN-60	true		38.3		3.3
uganda+tororo+tororo	initial	20211015205220491-85KwIYKt3n	true	TOR-11	Fri Oct 15 2021 23:52:20 GMT+0300 (EAT)	5.0	2021-10-15	23:52	2.1.3-201008b	3.3	N/A	true		true	0	false	false	false	false	gestation.TERM	heart-rate.101-TO-160		false	maternal-hiv.NEGATIVE	true	respiratory-rate.30-TO-60	true	false	38.3	false	3.3	true	abx-selection.AMP-GEN	true	viewed	meds-ampicillin-vial.500-MG	viewed	meds-gentamicin-vial.80-MG-2-ML	meds-ampicillin; meds-gentamicin; meds-saline	3	2	false	true		true		viewed
uganda+tororo+tororo	initial	20211015205857156-85KwIYKt3n	true	TOR-11	Fri Oct 15 2021 23:58:57 GMT+0300 (EAT)	6.0	2021-10-15	23:58	2.1.3-201008b	0.82	true	true		true	0	true	false	true	false	gestation.PRETERM	heart-rate.75-TO-100		false	maternal-hiv.POSITIVE	true	respiratory-rate.LESS-THAN-30	false	false	34.2	false	0.82		abx-selection.AMP-GEN	true	viewed	meds-ampicillin-vial.500-MG	viewed	meds-gentamicin-vial.80-MG-2-ML	meds-ampicillin; meds-gentamicin; meds-nevirapine	3	2	true	false					30	CPAP
uganda+tororo+tororo	initial	2021101610001859-5-qmSuGS0	true	TOR-26	Sat Oct 16 2021 13:00:18 GMT+0300 (EAT)	8.0	2021-10-16	13:00	2.1.3-201008b	2.1	false	false		true	0	false	false	true	false	gestation.PRETERM	heart-rate.75-TO-100		true	maternal-hiv.NEGATIVE	true	respiratory-rate.30-TO-60	true	false	36.6	false	2.1		abx-selection.AMP-GEN	true	viewed	meds-ampicillin-vial.500-MG	viewed	meds-gentamicin-vial.80-MG-2-ML	meds-ampicillin; meds-dextrose; meds-gentamicin; meds-saline	4	2	false	true		true		viewed	35
uganda+tororo+tororo	initial	20211016171749329-85KwIYKt3n	true	TOR-11	Sat Oct 16 2021 20:17:49 GMT+0300 (EAT)	4.0	2021-10-16	20:17	2.2.2-210614b	3.5	N/A	true		true	0	true	false	true	true	gestation.TERM	heart-rate.LESS-THAN-75		false	maternal-hiv.NEGATIVE	true	respiratory-rate.LESS-THAN-30	true	true	34.9	false	3.5	false	abx-selection.OTHER						meds-dextrose+bolus; meds-saline	2	0	false	true	true	true	viewed	viewed		REGULAR-NASAL
uganda+tororo+tororo	initial	20211016173155661-85KwIYKt3n	true	TOR-11	Sat Oct 16 2021 20:31:55 GMT+0300 (EAT)	13.0	2021-10-16	20:31	2.2.2-210614b	1.3	true	true	true	false	0	false	false	false	false	gestation.PRETERM	heart-rate.75-TO-100		false	maternal-hiv.NEGATIVE	true	respiratory-rate.30-TO-60	false	false	34.3	false	1.3		abx-selection.AMP-GEN	true	viewed	meds-ampicillin-vial.500-MG	viewed	meds-gentamicin-vial.80-MG-2-ML	meds-ampicillin; meds-dextrose; meds-gentamicin; meds-saline	4	2	false	true		true		viewed	31
uganda+tororo+tororo	initial	20211016174851246-85KwIYKt3n	true	TOR-11	Sat Oct 16 2021 20:48:51 GMT+0300 (EAT)	6.0	2021-10-16	20:48	2.2.2-210614b	1.29	true	true		true	0	true	false	false	false	gestation.PRETERM	heart-rate.75-TO-100		false	maternal-hiv.NEGATIVE	true	respiratory-rate.30-TO-60	false	false	35.8	false	1.29		abx-selection.AMP-GEN	true	viewed	meds-ampicillin-vial.500-MG	viewed	meds-gentamicin-vial.80-MG-2-ML	meds-ampicillin; meds-dextrose; meds-gentamicin; meds-saline	4	2	false	true		true		viewed	31	REGULAR-NASAL
uganda+tororo+tororo	initial	20211017120356441-5-qmSuGS0	true	TOR-26	Sun Oct 17 2021 15:03:56 GMT+0300 (EAT)	5.0	2021-10-17	15:03	2.2.2-210614b	3.5	N/A	true		true	0	true	false	true	false	gestation.TERM	heart-rate.LESS-THAN-75		false	maternal-hiv.NEGATIVE	true	respiratory-rate.GREATER-THAN-60	true	true	36	false	3.5	false	abx-selection.OTHER						meds-dextrose+bolus; meds-saline	2	0	true	true	true	true	viewed	viewed		REGULAR-NASAL
uganda+tororo+tororo	initial	20211017205923900-85KwIYKt3n	true	TOR-11	Sun Oct 17 2021 23:59:23 GMT+0300 (EAT)	4.0	2021-10-17	23:59	2.2.2-210614b	2.4	N/A	false	true	false	0	false	false	false	false	gestation.TERM	heart-rate.75-TO-100		false	maternal-hiv.NEGATIVE	true	respiratory-rate.30-TO-60	false	false	36.8	false	2.4	true	abx-selection.AMP-GEN	true	viewed	meds-ampicillin-vial.500-MG	viewed	meds-gentamicin-vial.80-MG-2-ML	meds-ampicillin; meds-gentamicin	2	2
uganda+tororo+tororo	initial	20211017212113587-85KwIYKt3n	true	TOR-11	Mon Oct 18 2021 00:21:13 GMT+0300 (EAT)	3.0	2021-10-18	00:21	2.2.2-210614b	4.8	N/A	true		true	0	true	false	true	true	gestation.TERM	heart-rate.101-TO-160		false	maternal-hiv.NEGATIVE	true	respiratory-rate.30-TO-60	true	false	35.4	false	4.8	true	abx-selection.AMP-GEN	true	viewed	meds-ampicillin-vial.500-MG	viewed	meds-gentamicin-vial.80-MG-2-ML	meds-ampicillin; meds-gentamicin; meds-saline	3	2	false	true		true		viewed		REGULAR-NASAL
uganda+tororo+tororo	initial	20211018060046714-85KwIYKt3n	true	TOR-11	Mon Oct 18 2021 09:00:46 GMT+0300 (EAT)	3.0	2021-10-18	09:00	2.2.2-210614b	1.8	true	true		true	0	true	false	true	false	gestation.PRETERM	heart-rate.GREATER-THAN-160		false	maternal-hiv.NEGATIVE	true	respiratory-rate.LESS-THAN-30	true	true	36.3	false	1.8		abx-selection.AMP-GEN	true	viewed	meds-ampicillin-vial.500-MG	viewed	meds-gentamicin-vial.80-MG-2-ML	meds-ampicillin; meds-dextrose+bolus; meds-gentamicin; meds-saline	4	2	true	true	true	true	viewed	viewed	32	CPAP
uganda+tororo+tororo	initial	20211018144101805-5-qmSuGS0	false	TOR-26	Mon Oct 18 2021 17:41:01 GMT+0300 (EAT)	4.0	2021-10-18	17:41	2.1.3-201008b	1.9	false	false			0	true	false			gestation.PRETERM	heart-rate.75-TO-100				true	respiratory-rate.30-TO-60	false		36.8		1.9											true						34	REGULAR-NASAL
uganda+tororo+tororo	initial	20211018144617278-5-qmSuGS0	true	TOR-26	Mon Oct 18 2021 17:46:17 GMT+0300 (EAT)	8.0	2021-10-18	17:46	2.1.3-201008b	1.9	false	true		true	0	true	false	true	false	gestation.PRETERM	heart-rate.75-TO-100		false	maternal-hiv.NEGATIVE	true	respiratory-rate.GREATER-THAN-60	true	true	36.8	false	1.9		abx-selection.AMP-GEN	true	viewed	meds-ampicillin-vial.500-MG	viewed	meds-gentamicin-vial.80-MG-2-ML	meds-ampicillin; meds-dextrose+bolus; meds-gentamicin; meds-saline	4	2	true	true	true	true	viewed	viewed	34	REGULAR-NASAL
uganda+tororo+tororo	initial	20211020094759517-THe-uaEI_	true	TOR-28	Wed Oct 20 2021 12:47:59 GMT+0300 (EAT)	6.0	2021-10-20	12:47	2.1.3-201008b	2.1	N/A	true		true	0	true	false	false	false	gestation.TERM	heart-rate.LESS-THAN-75		false	maternal-hiv.NEGATIVE	true	respiratory-rate.LESS-THAN-30	true	true	35.6	false	2.1	false	abx-selection.AMP-GEN	true	viewed	meds-ampicillin-vial.500-MG	viewed	meds-gentamicin-vial.80-MG-2-ML	meds-ampicillin; meds-dextrose+bolus; meds-gentamicin; meds-saline	4	2	true	true	true	true	viewed	viewed		CPAP
uganda+tororo+tororo	initial	20211021090225964-THe-uaEI_	true	TOR-28	Thu Oct 21 2021 12:02:25 GMT+0300 (EAT)	16.0	2021-10-21	12:02	2.1.3-201008b	1.5	true	true		true	0	true	false	false	false	gestation.PRETERM	heart-rate.LESS-THAN-75		false	maternal-hiv.UNKNOWN	true	respiratory-rate.30-TO-60	true	true	36.5	false	1.5		abx-selection.AMP-GEN	true	viewed	meds-ampicillin-vial.500-MG	viewed	meds-gentamicin-vial.80-MG-2-ML	meds-ampicillin; meds-dextrose+bolus; meds-gentamicin; meds-saline	4	2	true	true	true	true	viewed	viewed	28	REGULAR-NASAL
uganda+tororo+tororo	initial	20211021092520982-THe-uaEI_	false	TOR-28	Thu Oct 21 2021 12:25:20 GMT+0300 (EAT)	7.0	2021-10-21	12:25	2.1.3-201008b	2.8	N/A	true			0	false	false			gestation.TERM	heart-rate.101-TO-160				true	respiratory-rate.30-TO-60	true		36.2		2.8											true	true
uganda+tororo+tororo	initial	2021102206452236-0kZAPaPYxv	false	TOR-14	Fri Oct 22 2021 09:45:22 GMT+0300 (EAT)	1.0	2021-10-22	09:45	2.1.3-201008b	2.6	N/A				0	true	false			gestation.TERM					true		true				2.6
uganda+tororo+tororo	initial	20211022162025504-0kZAPaPYxv	true	TOR-14	Fri Oct 22 2021 19:20:25 GMT+0300 (EAT)	4.0	2021-10-22	19:20	2.1.3-201008b	2.5	N/A	true	true	false	0	false	false	false	false	gestation.TERM	heart-rate.101-TO-160	maternal-diabetes.NO	false	maternal-hiv.POSITIVE	true	respiratory-rate.30-TO-60	false	false	36.3	false	2.5	true	abx-selection.AMP-GEN	true	viewed	meds-ampicillin-vial.500-MG	viewed	meds-gentamicin-vial.80-MG-2-ML	meds-ampicillin; meds-gentamicin; meds-nevirapine	3	2
uganda+tororo+tororo	initial	20211023195420904-85KwIYKt3n	true	TOR-11	Sat Oct 23 2021 22:54:20 GMT+0300 (EAT)	7.0	2021-10-23	22:54	2.1.3-201008b	3.07	N/A	true		true	0	true	false	true	true	gestation.TERM	heart-rate.LESS-THAN-75		true	maternal-hiv.NEGATIVE	true	respiratory-rate.GREATER-THAN-60	true	true	34.9	false	3.07	false	abx-selection.AMP-CEF	true	viewed	meds-ampicillin-vial.500-MG			meds-ampicillin; meds-cefotaxime; meds-dextrose+bolus; meds-saline	4	2	true	true	true	true	viewed	viewed		REGULAR-NASAL
uganda+tororo+tororo	initial	20211023200219751-85KwIYKt3n	true	TOR-11	Sat Oct 23 2021 23:02:19 GMT+0300 (EAT)	2.0	2021-10-23	23:02	2.1.3-201008b	3.07	N/A	true		true	0	true	false	true	true	gestation.TERM	heart-rate.LESS-THAN-75		true	maternal-hiv.NEGATIVE	true	respiratory-rate.GREATER-THAN-60	true	true	34.9	false	3.07	false	abx-selection.AMP-CEF	true	viewed	meds-ampicillin-vial.500-MG			meds-ampicillin; meds-cefotaxime; meds-dextrose+bolus; meds-saline	4	2	true	true	true	true	viewed	viewed		REGULAR-NASAL
uganda+tororo+tororo	initial	20211024073408797-85KwIYKt3n	true	TOR-11	Sun Oct 24 2021 10:34:08 GMT+0300 (EAT)	4.0	2021-10-24	10:34	2.1.3-201008b	3.8	N/A	true		true	0	true	false	true	true	gestation.TERM	heart-rate.101-TO-160		false	maternal-hiv.NEGATIVE	true	respiratory-rate.30-TO-60	true	true	35.1	false	3.8	false	abx-selection.AMP-CEF	true	viewed	meds-ampicillin-vial.500-MG			meds-ampicillin; meds-cefotaxime; meds-dextrose+bolus; meds-saline	4	2	true	true	true	true	viewed	viewed		REGULAR-NASAL
uganda+tororo+tororo	initial	20211024091724290-85KwIYKt3n	true	TOR-11	Sun Oct 24 2021 12:17:24 GMT+0300 (EAT)	6.0	2021-10-24	12:17	2.1.3-201008b	3.9	N/A	true		true	0	true	false	false	false	gestation.TERM	heart-rate.LESS-THAN-75		false	maternal-hiv.NEGATIVE	true	respiratory-rate.GREATER-THAN-60	true	true	35.6	false	3.9	false	abx-selection.AMP-GEN	true	viewed	meds-ampicillin-vial.500-MG	viewed	meds-gentamicin-vial.80-MG-2-ML	meds-ampicillin; meds-dextrose+bolus; meds-gentamicin; meds-saline	4	2	true	true	true	true	viewed	viewed		REGULAR-NASAL
uganda+tororo+tororo	initial	20211024184715699-5-qmSuGS0	false	TOR-26	Sun Oct 24 2021 21:47:15 GMT+0300 (EAT)	3.0	2021-10-24	21:47	2.1.3-201008b	1.8	true	true			0	false	false			gestation.PRETERM	heart-rate.75-TO-100				true	respiratory-rate.LESS-THAN-30	true	false	36.3		1.8								meds-saline	1	0	false	true		true		viewed	32
uganda+tororo+tororo	initial	20211024185157812-5-qmSuGS0	true	TOR-26	Sun Oct 24 2021 21:51:57 GMT+0300 (EAT)	11.0	2021-10-24	21:51	2.1.3-201008b	1.8	true	true		true	0	true	false	true	false	gestation.PRETERM	heart-rate.75-TO-100		false	maternal-hiv.NEGATIVE	true	respiratory-rate.LESS-THAN-30	true	true	36.3	false	1.8		abx-selection.AMP-GEN	true	viewed	meds-ampicillin-vial.500-MG	viewed	meds-gentamicin-vial.80-MG-2-ML	meds-ampicillin; meds-dextrose+bolus; meds-gentamicin; meds-saline	4	2	false	true	true	true	viewed	viewed	32	REGULAR-NASAL
uganda+tororo+tororo	initial	20211026075340238-85KwIYKt3n	true	TOR-11	Tue Oct 26 2021 10:53:40 GMT+0300 (EAT)	9.0	2021-10-26	10:53	2.1.3-201008b	3.5	N/A	true		true	0	true	false	true	true	gestation.TERM	heart-rate.LESS-THAN-75		true	maternal-hiv.NEGATIVE	true	respiratory-rate.GREATER-THAN-60	true	true	34.3	false	3.5	false	abx-selection.AMP-GEN	true	viewed	meds-ampicillin-vial.500-MG	viewed	meds-gentamicin-vial.80-MG-2-ML	meds-ampicillin; meds-dextrose+bolus; meds-gentamicin; meds-saline	4	2	true	true	true	true	viewed	viewed		REGULAR-NASAL
uganda+tororo+tororo	initial	20211026172004985-0kZAPaPYxv	true	TOR-14	Tue Oct 26 2021 20:20:04 GMT+0300 (EAT)	4.0	2021-10-26	20:20	2.1.3-201008b	1.8	false	true	true	false	0	false	false	false	false	gestation.PRETERM	heart-rate.101-TO-160		false	maternal-hiv.NEGATIVE	true	respiratory-rate.30-TO-60	false	false	35.5	false	1.8		abx-selection.AMP-GEN	true	viewed	meds-ampicillin-vial.500-MG	viewed	meds-gentamicin-vial.80-MG-2-ML	meds-ampicillin; meds-dextrose; meds-gentamicin	3	2	false	false					34
uganda+tororo+tororo	initial	20211027101133915-THe-uaEI_	true	TOR-28	Wed Oct 27 2021 13:11:33 GMT+0300 (EAT)	5.0	2021-10-27	13:11	2.1.3-201008b	1.7	false	false		true	0	true	false	false	false	gestation.PRETERM	heart-rate.75-TO-100		false	maternal-hiv.NEGATIVE	true	respiratory-rate.30-TO-60	true	false	37	false	1.7		abx-selection.AMP-GEN	true	viewed	meds-ampicillin-vial.500-MG	viewed	meds-gentamicin-vial.80-MG-2-ML	meds-ampicillin; meds-dextrose; meds-gentamicin; meds-saline	4	2	true	true		true		viewed	34	REGULAR-NASAL
uganda+tororo+tororo	initial	20211029033424373-0kZAPaPYxv	true	TOR-14	Fri Oct 29 2021 06:34:24 GMT+0300 (EAT)	8.0	2021-10-29	06:34	2.1.3-201008b	3.7	N/A	true		true	0	true	false	false	false	gestation.TERM	heart-rate.101-TO-160		false	maternal-hiv.NEGATIVE	true	respiratory-rate.GREATER-THAN-60	true	false	37.1	false	3.7	true	abx-selection.AMP-GEN	true	viewed	meds-ampicillin-vial.500-MG	viewed	meds-gentamicin-vial.80-MG-2-ML	meds-ampicillin; meds-gentamicin; meds-saline	3	2	true	true		true		viewed		REGULAR-NASAL
uganda+tororo+tororo	initial	20211030105403148-0kZAPaPYxv	true	TOR-14	Sat Oct 30 2021 13:54:03 GMT+0300 (EAT)	6.0	2021-10-30	13:54	2.1.3-201008b	1.6	true	true		true	0	true	false	true	true	gestation.PRETERM	heart-rate.75-TO-100		false	maternal-hiv.NEGATIVE	true	respiratory-rate.LESS-THAN-30	true	true	34.5	true	1.6		abx-selection.AMP-GEN	true	viewed	meds-ampicillin-vial.500-MG	viewed	meds-gentamicin-vial.80-MG-2-ML	meds-ampicillin; meds-dextrose+bolus; meds-gentamicin; meds-saline	4	2	true	true	true	true	viewed	viewed	32	CPAP
uganda+tororo+tororo	initial	20211031051023556-0kZAPaPYxv	false	TOR-14	Sun Oct 31 2021 08:10:23 GMT+0300 (EAT)	1.0	2021-10-31	08:10	2.1.3-201008b	2.4	false	false		true	0	true	false	false	false	gestation.PRETERM	heart-rate.101-TO-160		false	maternal-hiv.NEGATIVE	true	respiratory-rate.30-TO-60	false	false	36.7	false	2.4		abx-selection.AMP-GEN	true	viewed	meds-ampicillin-vial.500-MG	viewed	meds-gentamicin-vial.80-MG-2-ML	meds-ampicillin; meds-gentamicin	2	2	true	false					34	REGULAR-NASAL
uganda+tororo+tororo	initial	20211031092008630-85KwIYKt3n	true	TOR-11	Sun Oct 31 2021 12:20:08 GMT+0300 (EAT)	5.0	2021-10-31	12:20	2.1.3-201008b	2.7	N/A	true		true	0	true	false	false	false	gestation.TERM	heart-rate.LESS-THAN-75		false	maternal-hiv.NEGATIVE	true	respiratory-rate.LESS-THAN-30	true	true	36.6	false	2.7	false	abx-selection.AMP-CEF	true	viewed	meds-ampicillin-vial.500-MG			meds-ampicillin; meds-cefotaxime; meds-dextrose+bolus; meds-saline	4	2	true	true	true	true	viewed	viewed		REGULAR-NASAL
uganda+tororo+tororo	initial	20211031092617680-85KwIYKt3n	true	TOR-11	Sun Oct 31 2021 12:26:17 GMT+0300 (EAT)	6.0	2021-10-31	12:26	2.1.3-201008b	1.4	true	true		true	0	true	false	true	true	gestation.PRETERM	heart-rate.75-TO-100		false	maternal-hiv.POSITIVE	true	respiratory-rate.GREATER-THAN-60	true	true	34.7	false	1.4		abx-selection.AMP-GEN	true	viewed	meds-ampicillin-vial.500-MG	viewed	meds-gentamicin-vial.80-MG-2-ML	meds-ampicillin; meds-dextrose+bolus; meds-gentamicin; meds-nevirapine; meds-saline	5	2	true	true	true	true	viewed	viewed	30	CPAP
uganda+tororo+tororo	initial	20211102043825542-0kZAPaPYxv	false	TOR-14	Tue Nov 02 2021 07:38:25 GMT+0300 (EAT)	3.0	2021-11-02	07:38	2.1.3-201008b	3.5	N/A	false		true	0	true	false	false	false	gestation.TERM	heart-rate.101-TO-160		false	maternal-hiv.NEGATIVE	true	respiratory-rate.30-TO-60	false	false	37.2	false	3.5		abx-selection.AMP-GEN	true	viewed	meds-ampicillin-vial.500-MG	viewed	meds-gentamicin-vial.80-MG-2-ML	meds-ampicillin; meds-gentamicin; meds-saline	3	2	true	true		true		viewed		REGULAR-NASAL
uganda+tororo+tororo	initial	20211102072716307-0kZAPaPYxv	true	TOR-14	Tue Nov 02 2021 10:27:16 GMT+0300 (EAT)	7.0	2021-11-02	10:27	2.1.3-201008b	3.5	N/A	true		true	0	false	false	false	false	gestation.TERM	heart-rate.75-TO-100		false	maternal-hiv.NEGATIVE	true	respiratory-rate.30-TO-60	true	false	35	false	3.5	true	abx-selection.AMP-GEN	true	viewed	meds-ampicillin-vial.500-MG	viewed	meds-gentamicin-vial.80-MG-2-ML	meds-ampicillin; meds-gentamicin; meds-saline	3	2	true	true		true		viewed
uganda+tororo+tororo	initial	20211102103958496-85KwIYKt3n	true	TOR-11	Tue Nov 02 2021 13:39:58 GMT+0300 (EAT)	9.0	2021-11-02	13:39	2.1.3-201008b	3.2	N/A	false		true	0	true	false	false	false	gestation.TERM	heart-rate.75-TO-100		false	maternal-hiv.NEGATIVE	true	respiratory-rate.30-TO-60	true	false	36.6	false	3.2	false	abx-selection.AMP-GEN	true	viewed	meds-ampicillin-vial.500-MG	viewed	meds-gentamicin-vial.80-MG-2-ML	meds-ampicillin; meds-dextrose; meds-gentamicin; meds-saline	4	2	false	true		true		viewed		REGULAR-NASAL
uganda+tororo+tororo	initial	20211102113724306-85KwIYKt3n	true	TOR-11	Tue Nov 02 2021 14:37:24 GMT+0300 (EAT)	28.0	2021-11-02	14:37	2.1.3-201008b	2.7	N/A	true		true	0	true	false	false	false	gestation.TERM	heart-rate.75-TO-100		true	maternal-hiv.NEGATIVE	true	respiratory-rate.LESS-THAN-30	true	true	34.8	false	2.7	false	abx-selection.AMP-GEN	true	viewed	meds-ampicillin-vial.500-MG	viewed	meds-gentamicin-vial.80-MG-2-ML	meds-ampicillin; meds-dextrose+bolus; meds-gentamicin; meds-saline	4	2	true	true	true	true	viewed	viewed		REGULAR-NASAL
uganda+tororo+tororo	initial	20211104083019833-THe-uaEI_	false	TOR-28	Thu Nov 04 2021 11:30:19 GMT+0300 (EAT)	18.0	2021-11-04	11:30	2.1.3-201008b	2.17	true	true		true	0	true	false	false	false	gestation.PRETERM	heart-rate.101-TO-160		false	maternal-hiv.POSITIVE	true	respiratory-rate.30-TO-60	true	false	35.5	false	2.17		abx-selection.AMP-GEN	true	viewed	meds-ampicillin-vial.500-MG	viewed	meds-gentamicin-vial.80-MG-2-ML	meds-ampicillin; meds-gentamicin; meds-nevirapine	3	2	true	false					32	resp-treatment.CANT-TREAT
uganda+tororo+tororo	initial	20211105083922428-THe-uaEI_	false	TOR-28	Fri Nov 05 2021 11:39:22 GMT+0300 (EAT)	0.5	2021-11-05	11:39	2.1.3-201008b	4	N/A	false			0	false	false			gestation.TERM	heart-rate.101-TO-160				true	respiratory-rate.30-TO-60	true		36.5		4
uganda+tororo+tororo	initial	20211105110221104-THe-uaEI_	true	TOR-28	Fri Nov 05 2021 14:02:21 GMT+0300 (EAT)	6.0	2021-11-05	14:02	2.1.3-201008b	2	N/A	true		true	0	true	false	true	false	gestation.TERM	heart-rate.LESS-THAN-75		false	maternal-hiv.UNKNOWN	true	respiratory-rate.30-TO-60	true	false	35.9	false	2	false	abx-selection.AMP-GEN	true	viewed	meds-ampicillin-vial.500-MG	viewed	meds-gentamicin-vial.80-MG-2-ML	meds-ampicillin; meds-dextrose; meds-gentamicin; meds-saline	4	2	true	true		true		viewed		REGULAR-NASAL
uganda+tororo+tororo	initial	20211107204014320-85KwIYKt3n	true	TOR-11	Sun Nov 07 2021 23:40:14 GMT+0300 (EAT)	6.0	2021-11-07	23:40	2.1.3-201008b	1.9	true	true		true	0	true	false	true	true	gestation.PRETERM	heart-rate.LESS-THAN-75		true	maternal-hiv.NEGATIVE	true	respiratory-rate.LESS-THAN-30	true	true	34.4	false	1.9		abx-selection.AMP-GEN	true	viewed	meds-ampicillin-vial.500-MG	viewed	meds-gentamicin-vial.80-MG-2-ML	meds-ampicillin; meds-dextrose+bolus; meds-gentamicin; meds-saline	4	2	true	true	true	true	viewed	viewed	32	CPAP
uganda+tororo+tororo	initial	20211110182115591-85KwIYKt3n	false	TOR-11	Wed Nov 10 2021 21:21:15 GMT+0300 (EAT)	1.0	2021-11-10	21:21	2.1.3-201008b	3.2	N/A	true			0	false	false			gestation.TERM	heart-rate.101-TO-160				true	respiratory-rate.30-TO-60	true		36.3		3.2
uganda+tororo+tororo	initial	20211110182237215-85KwIYKt3n	true	TOR-11	Wed Nov 10 2021 21:22:37 GMT+0300 (EAT)	2.0	2021-11-10	21:22	2.1.3-201008b	3.2	N/A	true		true	0	true	false	true	true	gestation.TERM	heart-rate.75-TO-100		false	maternal-hiv.NEGATIVE	true	respiratory-rate.30-TO-60	true	false	36.3	false	3.2	true	abx-selection.AMP-GEN	true	viewed	meds-ampicillin-vial.500-MG	viewed	meds-gentamicin-vial.80-MG-2-ML	meds-ampicillin; meds-gentamicin	2	2	false	false						REGULAR-NASAL
uganda+tororo+tororo	initial	20211111090728479-0kZAPaPYxv	true	TOR-14	Thu Nov 11 2021 12:07:28 GMT+0300 (EAT)	4.0	2021-11-11	12:07	2.1.3-201008b	2.4	N/A	true		true	0	true	false	false	false	gestation.TERM	heart-rate.101-TO-160		false	maternal-hiv.NEGATIVE	true	respiratory-rate.GREATER-THAN-60	false	false	36.6	false	2.4	true	abx-selection.AMP-GEN	true	viewed	meds-ampicillin-vial.500-MG	viewed	meds-gentamicin-vial.80-MG-2-ML	meds-ampicillin; meds-gentamicin; meds-saline	3	2	true	true		true		viewed		REGULAR-NASAL
[truncated: 13 more columns]
