# Supplementary material for: The utilization of clinical decision support tools to identify neonatal hypothermia and its associated risk factors: A prospective observational study
Source: PLOS Glob Public Health. 2023 Feb 9;3(2):e0000982. doi: 10.1371/journal.pgph.0000982 (PMC10022021; doi:10.1371/journal.pgph.0000982)
Supplement: S1 Data — (ZIP) [file pgph.0000982.s006.zip › Hypothermia_Dataset_PLOS/nagongera_initial.csv]

CLINIC	TYPE	GUID	COMPLETE	USER	TIMESTAMP	DURATION	START_DATE	START_TIME	APP_VERSION	ALL_TYPE_DOSING_WEIGHT	PRETERM_LT_34_WEEKS	HAS_ABNORMAL_VITAL	ABX-DESIRED	BASIC-INFECTION-RISK	DAY-OF-LIFE	DIFFICULTY-BREATHING	DYNAMIC-DOSING-WEIGHT	EXTENDED-MATERNAL-MEMBRANE-RUPTURE	FOUL-AMNIOTIC	GESTATION	HEART-RATE	MATERNAL-DIABETES	MATERNAL-FEVER	MATERNAL-HIV	REAL-PATIENT	RESPIRATORY-RATE	SICK-APPEARANCE	SIGNS-OF-HYPOGLYCEMIA	TEMPERATURE	UNCLEAN-ENVIRONMENT	WEIGHT	WELL-ENOUGH-TO-FEED	MEDS_LIST	MEDS_COUNT	ABX_COUNT	ABX-SELECTION	BIRTH-ASPHYXIA	BOLUS-DESIRED	CONFIRM-WEIGHT-MEDS-AMPICILLIN	CONFIRM-WEIGHT-MEDS-SALINE	FLUIDS-DESIRED	MEDS-AMPICILLIN	MEDS-AMPICILLIN-VIAL	MEDS-GENTAMICIN	MEDS-GENTAMICIN-VIAL	MEDS-SALINE	CONFIRM-WEIGHT-MEDS-DEXTROSE+BOLUS	MEDS-DEXTROSE+BOLUS	ABDOMINAL-DANGER-SIGNS
uganda+tororo+nagongera	initial	20210416175212445-mpQTGrud3	TRUE	NAG-01	Fri Apr 16 2021 18:52:12 GMT+0100 (BST)	3	4/16/21	18:52	2.2.2-210413	3.2	N/A	FALSE	FALSE	FALSE	0	FALSE	FALSE	FALSE	FALSE	gestation.TERM	heart-rate.101-TO-160	maternal-diabetes.NO	FALSE	maternal-hiv.NEGATIVE	TRUE	respiratory-rate.30-TO-60	FALSE	FALSE	36.8	FALSE	3.2	TRUE
uganda+tororo+nagongera	initial	20210416185437954-svcc4y02R8	TRUE	NAG-03	Fri Apr 16 2021 19:54:37 GMT+0100 (BST)	3	4/16/21	19:54	2.2.2-210413	3.2	N/A	TRUE	FALSE	FALSE	0	FALSE	FALSE	FALSE	FALSE	gestation.TERM	heart-rate.101-TO-160	maternal-diabetes.NO	FALSE	maternal-hiv.NEGATIVE	TRUE	respiratory-rate.30-TO-60	FALSE	FALSE	36.1	FALSE	3.2	TRUE
uganda+tororo+nagongera	initial	20210417002828958-svcc4y02R8	TRUE	NAG-03	Sat Apr 17 2021 01:28:28 GMT+0100 (BST)	3	4/17/21	1:28	2.2.2-210413	2.8	N/A	TRUE	FALSE	FALSE	0	FALSE	FALSE	FALSE	FALSE	gestation.TERM	heart-rate.75-TO-100	maternal-diabetes.NO	FALSE	maternal-hiv.NEGATIVE	TRUE	respiratory-rate.30-TO-60	FALSE	FALSE	36.3	FALSE	2.8	TRUE
uganda+tororo+nagongera	initial	20210417021923317-svcc4y02R8	TRUE	NAG-03	Sat Apr 17 2021 03:19:23 GMT+0100 (BST)	7	4/17/21	3:19	2.2.2-210413	3	N/A	TRUE		TRUE	0	FALSE	FALSE	FALSE	FALSE	gestation.TERM	heart-rate.101-TO-160		FALSE	maternal-hiv.NEGATIVE	TRUE	respiratory-rate.30-TO-60	TRUE	FALSE	36.1	FALSE	3	FALSE	meds-ampicillin; meds-gentamicin; meds-saline	3	2	abx-selection.AMP-GEN	TRUE	TRUE	TRUE	TRUE	fluids-desired.DONT-HAVE	viewed	meds-ampicillin-vial.500-MG	viewed	meds-gentamicin-vial.80-MG-2-ML	viewed
uganda+tororo+nagongera	initial	20210417024815852-svcc4y02R8	TRUE	NAG-03	Sat Apr 17 2021 03:48:15 GMT+0100 (BST)	6	4/17/21	3:48	2.2.2-210413	2.5	N/A	TRUE		FALSE	0	FALSE	FALSE	FALSE	FALSE	gestation.TERM	heart-rate.101-TO-160	maternal-diabetes.NO	FALSE	maternal-hiv.NEGATIVE	TRUE	respiratory-rate.30-TO-60	FALSE	FALSE	36.1	TRUE	2.5	TRUE	meds-ampicillin; meds-gentamicin	2	2	abx-selection.AMP-GEN			TRUE			viewed	meds-ampicillin-vial.500-MG	viewed	meds-gentamicin-vial.80-MG-2-ML
uganda+tororo+nagongera	initial	20210417060829379-mpQTGrud3	FALSE	NAG-01	Sat Apr 17 2021 07:08:29 GMT+0100 (BST)	3	4/17/21	7:08	2.2.2-210413	2.5	N/A	FALSE		FALSE	0	FALSE	FALSE	FALSE	FALSE	gestation.TERM	heart-rate.101-TO-160	maternal-diabetes.NO	FALSE		TRUE	respiratory-rate.30-TO-60	FALSE	FALSE	36.7	TRUE	2.5					abx-selection.AMP-GEN
uganda+tororo+nagongera	initial	20210417115433531-mpQTGrud3	TRUE	NAG-01	Sat Apr 17 2021 12:54:33 GMT+0100 (BST)	1	4/17/21	12:54	2.2.2-210413	3.1	N/A	FALSE	FALSE	FALSE	0	FALSE	FALSE	FALSE	FALSE	gestation.TERM	heart-rate.101-TO-160	maternal-diabetes.NO	FALSE	maternal-hiv.NEGATIVE	TRUE	respiratory-rate.30-TO-60	FALSE	FALSE	36.7	FALSE	3.1	TRUE
uganda+tororo+nagongera	initial	2021041715183977-o-HgXmsGUx	TRUE	NAG-04	Sat Apr 17 2021 16:18:39 GMT+0100 (BST)	2	4/17/21	16:18	2.2.2-210413	2.9	N/A	FALSE		FALSE	0	FALSE	FALSE	TRUE	FALSE	gestation.TERM	heart-rate.101-TO-160	maternal-diabetes.NO	FALSE	maternal-hiv.NEGATIVE	TRUE	respiratory-rate.30-TO-60	FALSE	FALSE	36.8	FALSE	2.9	TRUE	meds-ampicillin; meds-gentamicin	2	2	abx-selection.AMP-GEN			TRUE			viewed	meds-ampicillin-vial.500-MG	viewed	meds-gentamicin-vial.80-MG-2-ML
uganda+tororo+nagongera	initial	20210417164212921-o-HgXmsGUx	TRUE	NAG-04	Sat Apr 17 2021 17:42:12 GMT+0100 (BST)	2	4/17/21	17:42	2.2.2-210413	2.9	N/A	FALSE		FALSE	0	FALSE	FALSE	TRUE	FALSE	gestation.TERM	heart-rate.101-TO-160	maternal-diabetes.NO	FALSE	maternal-hiv.NEGATIVE	TRUE	respiratory-rate.30-TO-60	FALSE	FALSE	36.8	FALSE	2.9	TRUE	meds-ampicillin; meds-gentamicin	2	2	abx-selection.AMP-GEN			TRUE			viewed	meds-ampicillin-vial.500-MG	viewed	meds-gentamicin-vial.80-MG-2-ML
uganda+tororo+nagongera	initial	20210419055526146-8Ol6VKGR1	FALSE	NAG-06	Mon Apr 19 2021 06:55:26 GMT+0100 (BST)	14	4/19/21	6:55	2.2.2-210413	2.2	N/A	TRUE		FALSE	0	FALSE	FALSE	FALSE	FALSE	gestation.TERM	heart-rate.75-TO-100		FALSE		TRUE	respiratory-rate.30-TO-60	FALSE	FALSE	35.4	TRUE	2.2					abx-selection.AMP-GEN
uganda+tororo+nagongera	initial	20210419075018664-8Ol6VKGR1	TRUE	NAG-06	Mon Apr 19 2021 08:50:18 GMT+0100 (BST)	5	4/19/21	8:50	2.2.2-210413	2.2	N/A	TRUE		FALSE	0	FALSE	FALSE	FALSE	FALSE	gestation.TERM	heart-rate.75-TO-100		FALSE	maternal-hiv.NEGATIVE	TRUE	respiratory-rate.30-TO-60	FALSE	TRUE	35.4	TRUE	2.2	TRUE	meds-ampicillin; meds-dextrose+bolus; meds-gentamicin	3	2	abx-selection.AMP-GEN			TRUE			viewed	meds-ampicillin-vial.500-MG	viewed	meds-gentamicin-vial.80-MG-2-ML		TRUE	viewed
uganda+tororo+nagongera	initial	20210419112954342-W4J3Iol28h	TRUE	NAG-05	Mon Apr 19 2021 12:29:54 GMT+0100 (BST)	3	4/19/21	12:29	2.2.2-210413	3.5	N/A	FALSE	FALSE	FALSE	0	FALSE	FALSE	FALSE	FALSE	gestation.TERM	heart-rate.101-TO-160	maternal-diabetes.NO	FALSE	maternal-hiv.NEGATIVE	TRUE	respiratory-rate.30-TO-60	FALSE	FALSE	36.8	FALSE	3.5	TRUE
uganda+tororo+nagongera	initial	20210419121730921-W4J3Iol28h	TRUE	NAG-05	Mon Apr 19 2021 13:17:30 GMT+0100 (BST)	5	4/19/21	13:17	2.2.2-210413	2.3	N/A	FALSE	FALSE	FALSE	0	FALSE	FALSE	FALSE	FALSE	gestation.TERM	heart-rate.101-TO-160		FALSE	maternal-hiv.NEGATIVE	TRUE	respiratory-rate.30-TO-60	FALSE	FALSE	36.7	FALSE	2.3	TRUE
uganda+tororo+nagongera	initial	20210419134614754-o-HgXmsGUx	TRUE	NAG-04	Mon Apr 19 2021 14:46:14 GMT+0100 (BST)	4	4/19/21	14:46	2.2.2-210413	3.4	N/A	TRUE	TRUE	FALSE	0	FALSE	FALSE	FALSE	FALSE	gestation.TERM	heart-rate.101-TO-160	maternal-diabetes.DONT-KNOW	FALSE	maternal-hiv.NEGATIVE	TRUE	respiratory-rate.30-TO-60	FALSE	FALSE	36.2	FALSE	3.4	TRUE	meds-ampicillin; meds-gentamicin	2	2	abx-selection.AMP-GEN			TRUE			viewed	meds-ampicillin-vial.500-MG	viewed	meds-gentamicin-vial.80-MG-2-ML
uganda+tororo+nagongera	initial	20210419140401638-f7QRZDgvZ	FALSE	NAG-02	Mon Apr 19 2021 15:04:01 GMT+0100 (BST)	1	4/19/21	15:04	2.2.2-210413	3.2	N/A	FALSE			0	FALSE	FALSE			gestation.TERM	heart-rate.101-TO-160				TRUE	respiratory-rate.30-TO-60	TRUE	FALSE	36.5		3.2						FALSE	FALSE
uganda+tororo+nagongera	initial	2021041914363651-f7QRZDgvZ	TRUE	NAG-02	Mon Apr 19 2021 17:36:36 GMT+0300 (EAT)	7	4/19/21	17:36	2.2.2-210413	3.1	N/A	FALSE	TRUE	FALSE	0	FALSE	FALSE	FALSE	FALSE	gestation.TERM	heart-rate.101-TO-160	maternal-diabetes.NO	FALSE	maternal-hiv.NEGATIVE	TRUE	respiratory-rate.30-TO-60	FALSE	FALSE	36.7	FALSE	3.1	TRUE	meds-ampicillin; meds-gentamicin	2	2	abx-selection.AMP-GEN			TRUE			viewed	meds-ampicillin-vial.500-MG	viewed	meds-gentamicin-vial.80-MG-2-ML
uganda+tororo+nagongera	initial	20210419145341563-8Ol6VKGR1	FALSE	NAG-06	Mon Apr 19 2021 17:53:41 GMT+0300 (EAT)	1	4/19/21	17:53	2.2.2-210413	3.1	N/A	FALSE			0	FALSE	FALSE			gestation.TERM	heart-rate.75-TO-100				TRUE	respiratory-rate.30-TO-60	FALSE		36.5		3.1
uganda+tororo+nagongera	initial	20210419150631616-8Ol6VKGR1	FALSE	NAG-06	Mon Apr 19 2021 18:06:31 GMT+0300 (EAT)	4	4/19/21	18:06	2.2.2-210413	3.1	N/A	TRUE			0	FALSE	FALSE			gestation.TERM	heart-rate.101-TO-160	maternal-diabetes.NO			TRUE	respiratory-rate.30-TO-60	FALSE	FALSE	35.6		3.1
uganda+tororo+nagongera	initial	20210419150726801-o-HgXmsGUx	TRUE	NAG-04	Mon Apr 19 2021 18:07:26 GMT+0300 (EAT)	2	4/19/21	18:07	2.2.2-210413	3.1	N/A	FALSE	TRUE	FALSE	0	FALSE	FALSE	FALSE	FALSE	gestation.TERM	heart-rate.101-TO-160	maternal-diabetes.NO	FALSE	maternal-hiv.NEGATIVE	TRUE	respiratory-rate.30-TO-60	FALSE	FALSE	36.8	FALSE	3.1	TRUE	meds-ampicillin; meds-gentamicin	2	2	abx-selection.AMP-GEN			TRUE			viewed	meds-ampicillin-vial.500-MG	viewed	meds-gentamicin-vial.80-MG-2-ML
uganda+tororo+nagongera	initial	20210419151013365-svcc4y02R8	TRUE	NAG-03	Mon Apr 19 2021 16:10:13 GMT+0100 (BST)	3	4/19/21	16:10	2.2.2-210413	3.1	N/A	TRUE	FALSE	FALSE	0	FALSE	FALSE	FALSE	FALSE	gestation.TERM	heart-rate.101-TO-160	maternal-diabetes.NO	FALSE	maternal-hiv.NEGATIVE	TRUE	respiratory-rate.30-TO-60	FALSE	FALSE	35.6	FALSE	3.1	TRUE
uganda+tororo+nagongera	initial	20210419151100843-o-HgXmsGUx	FALSE	NAG-04	Mon Apr 19 2021 18:11:00 GMT+0300 (EAT)	3	4/19/21	18:11	2.2.2-210413	3.1	N/A	FALSE			0	FALSE	FALSE			gestation.TERM	heart-rate.101-TO-160				TRUE	respiratory-rate.30-TO-60	TRUE	FALSE	36.8		3.1		meds-saline	1	0		FALSE	TRUE		TRUE						viewed
uganda+tororo+nagongera	initial	20210419151422252-o-HgXmsGUx	FALSE	NAG-04	Mon Apr 19 2021 18:14:22 GMT+0300 (EAT)	2	4/19/21	18:14	2.2.2-210413	3.1	N/A	FALSE			0	FALSE	FALSE			gestation.TERM	heart-rate.101-TO-160				TRUE	respiratory-rate.30-TO-60	TRUE	TRUE	36.8		3.1		meds-dextrose+bolus	1	0		FALSE	FALSE									TRUE	viewed
uganda+tororo+nagongera	initial	20210420135759396-o-HgXmsGUx	TRUE	NAG-04	Tue Apr 20 2021 16:57:59 GMT+0300 (EAT)	8	4/20/21	16:57	2.2.2-210413	1.9	TRUE	FALSE		FALSE	0	FALSE	FALSE	TRUE	FALSE	gestation.PRETERM	heart-rate.101-TO-160		FALSE	maternal-hiv.NEGATIVE	TRUE	respiratory-rate.30-TO-60	FALSE	FALSE	36.6	FALSE	1.9		meds-ampicillin; meds-dextrose; meds-gentamicin	3	2	abx-selection.AMP-GEN			TRUE		fluids-desired.YES	viewed	meds-ampicillin-vial.500-MG	viewed	meds-gentamicin-vial.80-MG-2-ML				FALSE
uganda+tororo+nagongera	initial	20210420145314911-svcc4y02R8	TRUE	NAG-03	Tue Apr 20 2021 17:53:14 GMT+0300 (EAT)	1	4/20/21	17:53	2.2.2-210413	3.2	N/A	FALSE	FALSE	FALSE	0	FALSE	FALSE	FALSE	FALSE	gestation.TERM	heart-rate.101-TO-160	maternal-diabetes.NO	FALSE	maternal-hiv.NEGATIVE	TRUE	respiratory-rate.30-TO-60	FALSE	FALSE	36.6	FALSE	3.2	TRUE
uganda+tororo+nagongera	initial	20210421125149302-f7QRZDgvZ	TRUE	NAG-02	Wed Apr 21 2021 13:51:49 GMT+0100 (BST)	4	4/21/21	13:51	2.2.2-210413	3	N/A	TRUE	FALSE	FALSE	0	FALSE	FALSE	FALSE	FALSE	gestation.TERM	heart-rate.101-TO-160	maternal-diabetes.NO	FALSE	maternal-hiv.NEGATIVE	TRUE	respiratory-rate.30-TO-60	FALSE	FALSE	36.2	FALSE	3	TRUE
uganda+tororo+nagongera	initial	20210421130106785-f7QRZDgvZ	FALSE	NAG-02	Wed Apr 21 2021 16:01:06 GMT+0300 (EAT)	2	4/21/21	16:01	2.2.2-210413	3	FALSE	TRUE	TRUE	FALSE	0	FALSE	FALSE	FALSE	FALSE	gestation.PRETERM	heart-rate.101-TO-160		FALSE		TRUE	respiratory-rate.30-TO-60	FALSE	FALSE	36.2	FALSE	3
uganda+tororo+nagongera	initial	2021042113033396-f7QRZDgvZ	TRUE	NAG-02	Wed Apr 21 2021 16:03:33 GMT+0300 (EAT)	1	4/21/21	16:03	2.2.2-210413	3	N/A	TRUE	FALSE	FALSE	0	FALSE	FALSE	FALSE	FALSE	gestation.TERM	heart-rate.101-TO-160	maternal-diabetes.NO	FALSE	maternal-hiv.NEGATIVE	TRUE	respiratory-rate.30-TO-60	FALSE	FALSE	36.2	FALSE	3	TRUE
uganda+tororo+nagongera	initial	20210421132909875-f7QRZDgvZ	TRUE	NAG-02	Wed Apr 21 2021 16:29:09 GMT+0300 (EAT)	3	4/21/21	16:29	2.2.2-210413	3	N/A	TRUE	FALSE	FALSE	0	FALSE	FALSE	FALSE	FALSE	gestation.TERM	heart-rate.101-TO-160	maternal-diabetes.NO	FALSE	maternal-hiv.NEGATIVE	TRUE	respiratory-rate.30-TO-60	FALSE	FALSE	35.2	FALSE	3	TRUE
uganda+tororo+nagongera	initial	20210421143504831-o-HgXmsGUx	TRUE	NAG-04	Wed Apr 21 2021 17:35:04 GMT+0300 (EAT)	2	4/21/21	17:35	2.2.2-210413	3.7	N/A	FALSE		FALSE	0	FALSE	FALSE	TRUE	TRUE	gestation.TERM	heart-rate.101-TO-160	maternal-diabetes.NO	FALSE	maternal-hiv.NEGATIVE	TRUE	respiratory-rate.30-TO-60	FALSE	FALSE	36.6	FALSE	3.7	TRUE	meds-ampicillin; meds-gentamicin	2	2	abx-selection.AMP-GEN			TRUE			viewed	meds-ampicillin-vial.500-MG	viewed	meds-gentamicin-vial.80-MG-2-ML
uganda+tororo+nagongera	initial	20210422020031415-W4J3Iol28h	TRUE	NAG-05	Thu Apr 22 2021 05:00:31 GMT+0300 (EAT)	3	4/22/21	5:00	2.2.2-210413	3.6	N/A	FALSE	FALSE	FALSE	0	FALSE	FALSE	FALSE	FALSE	gestation.POSTTERM	heart-rate.101-TO-160	maternal-diabetes.NO	FALSE	maternal-hiv.UNKNOWN	TRUE	respiratory-rate.30-TO-60	FALSE	FALSE	36.7	FALSE	3.6	TRUE
uganda+tororo+nagongera	initial	2021042210230245-f7QRZDgvZ	TRUE	NAG-02	Thu Apr 22 2021 13:23:02 GMT+0300 (EAT)	1	4/22/21	13:23	2.2.2-210413	3.2	N/A	FALSE	FALSE	FALSE	0	FALSE	FALSE	FALSE	FALSE	gestation.TERM	heart-rate.101-TO-160	maternal-diabetes.NO	FALSE	maternal-hiv.NEGATIVE	TRUE	respiratory-rate.30-TO-60	FALSE	FALSE	36.5	FALSE	3.2	TRUE
uganda+tororo+nagongera	initial	20210422103233691-f7QRZDgvZ	TRUE	NAG-02	Thu Apr 22 2021 13:32:33 GMT+0300 (EAT)	8	4/22/21	13:32	2.2.2-210413	3.4	N/A	TRUE	FALSE	FALSE	0	FALSE	FALSE	FALSE	FALSE	gestation.TERM	heart-rate.101-TO-160	maternal-diabetes.NO	FALSE	maternal-hiv.NEGATIVE	TRUE	respiratory-rate.30-TO-60	FALSE	FALSE	36.2	FALSE	3.4	TRUE
uganda+tororo+nagongera	initial	20210422115553292-f7QRZDgvZ	TRUE	NAG-02	Thu Apr 22 2021 14:55:53 GMT+0300 (EAT)	2	4/22/21	14:55	2.2.2-210413	3.5	N/A	TRUE	FALSE	FALSE	0	FALSE	FALSE	FALSE	FALSE	gestation.TERM	heart-rate.101-TO-160	maternal-diabetes.NO	FALSE	maternal-hiv.NEGATIVE	TRUE	respiratory-rate.30-TO-60	FALSE	FALSE	36.2	FALSE	3.5	TRUE
uganda+tororo+nagongera	initial	20210422120910557-f7QRZDgvZ	TRUE	NAG-02	Thu Apr 22 2021 15:09:10 GMT+0300 (EAT)	1	4/22/21	15:09	2.2.2-210413	3.5	N/A	TRUE	FALSE	FALSE	0	FALSE	FALSE	FALSE	FALSE	gestation.TERM	heart-rate.101-TO-160	maternal-diabetes.NO	FALSE	maternal-hiv.NEGATIVE	TRUE	respiratory-rate.30-TO-60	FALSE	FALSE	36.2	FALSE	3.5	TRUE
uganda+tororo+nagongera	initial	20210422134829828-o-HgXmsGUx	TRUE	NAG-04	Thu Apr 22 2021 16:48:29 GMT+0300 (EAT)	1	4/22/21	16:48	2.2.2-210413	3.4	N/A	FALSE	FALSE	FALSE	0	FALSE	FALSE	FALSE	FALSE	gestation.TERM	heart-rate.101-TO-160	maternal-diabetes.NO	FALSE	maternal-hiv.NEGATIVE	TRUE	respiratory-rate.30-TO-60	FALSE	FALSE	36.8	FALSE	3.4	TRUE
uganda+tororo+nagongera	initial	20210423052217301-o-HgXmsGUx	TRUE	NAG-04	Fri Apr 23 2021 08:22:17 GMT+0300 (EAT)	3	4/23/21	8:22	2.2.2-210413	3.4	N/A	FALSE		FALSE	0	FALSE	FALSE	TRUE	FALSE	gestation.TERM	heart-rate.101-TO-160	maternal-diabetes.NO	FALSE	maternal-hiv.NEGATIVE	TRUE	respiratory-rate.30-TO-60	FALSE	FALSE	36.7	FALSE	3.4	TRUE	meds-ampicillin; meds-gentamicin	2	2	abx-selection.AMP-GEN			TRUE			viewed	meds-ampicillin-vial.500-MG	viewed	meds-gentamicin-vial.80-MG-2-ML
uganda+tororo+nagongera	initial	20210423124813509-f7QRZDgvZ	FALSE	NAG-02	Fri Apr 23 2021 15:48:13 GMT+0300 (EAT)	2	4/23/21	15:48	2.2.2-210413	2.9	FALSE	TRUE	FALSE	FALSE	0	FALSE	FALSE	FALSE	FALSE	gestation.PRETERM	heart-rate.101-TO-160		FALSE	maternal-hiv.NEGATIVE	TRUE	respiratory-rate.30-TO-60	FALSE	FALSE	36	FALSE	2.9																		FALSE
uganda+tororo+nagongera	initial	20210423134331264-f7QRZDgvZ	FALSE	NAG-02	Fri Apr 23 2021 16:43:31 GMT+0300 (EAT)	3	4/23/21	16:43	2.2.2-210413	2.5	N/A	TRUE		TRUE	0	FALSE	FALSE	FALSE	FALSE	gestation.TERM	heart-rate.101-TO-160		FALSE		TRUE	respiratory-rate.30-TO-60	TRUE	FALSE	34.6	FALSE	2.5		meds-saline	1	0	abx-selection.AMP-GEN	FALSE	TRUE		TRUE						viewed
uganda+tororo+nagongera	initial	2021042314564274-f7QRZDgvZ	TRUE	NAG-02	Fri Apr 23 2021 17:56:42 GMT+0300 (EAT)	6	4/23/21	17:56	2.2.2-210413	2.9	N/A	TRUE		TRUE	0	FALSE	FALSE	FALSE	FALSE	gestation.TERM	heart-rate.101-TO-160		FALSE	maternal-hiv.NEGATIVE	TRUE	respiratory-rate.30-TO-60	TRUE	FALSE	34.3	FALSE	2.9	FALSE	meds-ampicillin; meds-dextrose; meds-gentamicin; meds-saline	4	2	abx-selection.AMP-GEN	FALSE	TRUE	TRUE	TRUE	fluids-desired.YES	viewed	meds-ampicillin-vial.500-MG	viewed	meds-gentamicin-vial.80-MG-2-ML	viewed
uganda+tororo+nagongera	initial	20210423152436178-f7QRZDgvZ	TRUE	NAG-02	Fri Apr 23 2021 18:24:36 GMT+0300 (EAT)	3	4/23/21	18:24	2.2.2-210413	2.5	N/A	TRUE		TRUE	0	FALSE	FALSE	FALSE	FALSE	gestation.TERM	heart-rate.101-TO-160		FALSE	maternal-hiv.NEGATIVE	TRUE	respiratory-rate.30-TO-60	TRUE	FALSE	34.5	FALSE	2.5	TRUE	meds-ampicillin; meds-saline	2	1	abx-selection.AMP-GEN	FALSE	TRUE	TRUE	TRUE		viewed	meds-ampicillin-vial.500-MG	viewed	meds-gentamicin-vial.80-MG-2-ML	viewed
uganda+tororo+nagongera	initial	2021042318441283-svcc4y02R8	TRUE	NAG-03	Fri Apr 23 2021 21:44:12 GMT+0300 (EAT)	6	4/23/21	21:44	2.2.2-210413	2.9	N/A	TRUE		TRUE	0	FALSE	FALSE	FALSE	FALSE	gestation.TERM	heart-rate.GREATER-THAN-160		FALSE	maternal-hiv.NEGATIVE	TRUE	respiratory-rate.30-TO-60	TRUE	FALSE	35.7	FALSE	2.9	TRUE	meds-saline	1	0	abx-selection.DONT-WANT	FALSE	TRUE		TRUE						viewed
uganda+tororo+nagongera	initial	20210424003319586-svcc4y02R8	TRUE	NAG-03	Sat Apr 24 2021 03:33:19 GMT+0300 (EAT)	1	4/24/21	3:33	2.2.2-210413	3.3	N/A	TRUE	FALSE	FALSE	0	FALSE	FALSE	FALSE	FALSE	gestation.TERM	heart-rate.101-TO-160	maternal-diabetes.NO	FALSE	maternal-hiv.NEGATIVE	TRUE	respiratory-rate.30-TO-60	FALSE	FALSE	36.1	FALSE	3.3	TRUE
uganda+tororo+nagongera	initial	20210426070102695-W4J3Iol28h	TRUE	NAG-05	Mon Apr 26 2021 10:01:02 GMT+0300 (EAT)	17	4/26/21	10:01	2.2.2-210413	3.2	N/A	TRUE		TRUE	0	TRUE	FALSE	FALSE	TRUE	gestation.TERM	heart-rate.GREATER-THAN-160		FALSE	maternal-hiv.NEGATIVE	TRUE	respiratory-rate.GREATER-THAN-60	TRUE	FALSE	37.2	FALSE	3.2	TRUE	meds-ampicillin; meds-gentamicin	2	2	abx-selection.AMP-GEN	TRUE	FALSE	TRUE			viewed	meds-ampicillin-vial.500-MG	viewed	meds-gentamicin-vial.80-MG-2-ML
uganda+tororo+nagongera	initial	20210427143025917-o-HgXmsGUx	TRUE	NAG-04	Tue Apr 27 2021 17:30:25 GMT+0300 (EAT)	1	4/27/21	17:30	2.2.2-210413	3.5	N/A	TRUE		FALSE	0	FALSE	FALSE	TRUE	TRUE	gestation.TERM	heart-rate.101-TO-160	maternal-diabetes.NO	FALSE	maternal-hiv.NEGATIVE	TRUE	respiratory-rate.30-TO-60	FALSE	FALSE	35.8	FALSE	3.5	TRUE	meds-ampicillin; meds-gentamicin	2	2	abx-selection.AMP-GEN			TRUE			viewed	meds-ampicillin-vial.500-MG	viewed	meds-gentamicin-vial.80-MG-2-ML
uganda+tororo+nagongera	initial	20210428114602805-svcc4y02R8	TRUE	NAG-03	Wed Apr 28 2021 14:46:02 GMT+0300 (EAT)	12	4/28/21	14:46	2.2.2-210413	0.5	TRUE	TRUE		TRUE	0	TRUE	FALSE	TRUE	TRUE	gestation.PRETERM	heart-rate.101-TO-160		TRUE	maternal-hiv.NEGATIVE	TRUE	respiratory-rate.GREATER-THAN-60	TRUE	FALSE	36.2	FALSE	0.5		meds-ampicillin; meds-gentamicin	2	2	abx-selection.AMP-GEN	FALSE	FALSE	TRUE		fluids-desired.DONT-HAVE	viewed	meds-ampicillin-vial.500-MG	viewed	meds-gentamicin-vial.80-MG-2-ML				FALSE
uganda+tororo+nagongera	initial	20210429210626636-W4J3Iol28h	TRUE	NAG-05	Fri Apr 30 2021 00:06:26 GMT+0300 (EAT)	4	4/30/21	0:06	2.2.2-210413	2.6	N/A	FALSE	FALSE	FALSE	0	FALSE	FALSE	FALSE	FALSE	gestation.TERM	heart-rate.101-TO-160	maternal-diabetes.NO	FALSE	maternal-hiv.NEGATIVE	TRUE	respiratory-rate.30-TO-60	FALSE	FALSE	36.6	FALSE	2.6	TRUE
uganda+tororo+nagongera	initial	20210429211829390-W4J3Iol28h	TRUE	NAG-05	Fri Apr 30 2021 00:18:29 GMT+0300 (EAT)	45	4/30/21	0:18	2.2.2-210413	3.6	N/A	TRUE		TRUE	0	FALSE	FALSE	FALSE	FALSE	gestation.TERM	heart-rate.101-TO-160		FALSE	maternal-hiv.NEGATIVE	TRUE	respiratory-rate.30-TO-60	TRUE	FALSE	35.4	FALSE	3.6	TRUE	meds-ampicillin; meds-gentamicin	2	2	abx-selection.AMP-GEN	FALSE	FALSE	TRUE			viewed	meds-ampicillin-vial.500-MG	viewed	meds-gentamicin-vial.80-MG-2-ML
uganda+tororo+nagongera	initial	20210430103638399-o-HgXmsGUx	TRUE	NAG-04	Fri Apr 30 2021 13:36:38 GMT+0300 (EAT)	2	4/30/21	13:36	2.2.2-210413	2.8	N/A	FALSE	FALSE	FALSE	0	FALSE	FALSE	FALSE	FALSE	gestation.TERM	heart-rate.101-TO-160	maternal-diabetes.NO	FALSE	maternal-hiv.NEGATIVE	TRUE	respiratory-rate.30-TO-60	FALSE	FALSE	36.7	FALSE	2.8	TRUE
uganda+tororo+nagongera	initial	20210430103924261-o-HgXmsGUx	TRUE	NAG-04	Fri Apr 30 2021 13:39:24 GMT+0300 (EAT)	1	4/30/21	13:39	2.2.2-210413	3.2	N/A	FALSE	FALSE	FALSE	0	FALSE	FALSE	FALSE	FALSE	gestation.TERM	heart-rate.101-TO-160	maternal-diabetes.NO	FALSE	maternal-hiv.NEGATIVE	TRUE	respiratory-rate.30-TO-60	FALSE	FALSE	36.6	FALSE	3.2	TRUE
uganda+tororo+nagongera	initial	2021050105500529-o-HgXmsGUx	TRUE	NAG-04	Sat May 01 2021 08:50:05 GMT+0300 (EAT)	8	5/1/21	8:50	2.2.2-210413	2.9	N/A	TRUE		TRUE	0	FALSE	FALSE	FALSE	FALSE	gestation.TERM	heart-rate.101-TO-160		FALSE	maternal-hiv.NEGATIVE	TRUE	respiratory-rate.30-TO-60	TRUE	FALSE	38.9	FALSE	2.9	TRUE	meds-ampicillin; meds-gentamicin; meds-saline	3	2	abx-selection.AMP-GEN	TRUE	TRUE	TRUE	TRUE		viewed	meds-ampicillin-vial.500-MG	viewed	meds-gentamicin-vial.80-MG-2-ML	viewed
uganda+tororo+nagongera	initial	20210501062733497-svcc4y02R8	TRUE	NAG-03	Sat May 01 2021 09:27:33 GMT+0300 (EAT)	17	5/1/21	9:27	2.2.2-210413	2.9	N/A	FALSE		TRUE	0	TRUE	FALSE	FALSE	FALSE	gestation.TERM	heart-rate.101-TO-160		FALSE	maternal-hiv.NEGATIVE	TRUE	respiratory-rate.30-TO-60	TRUE	TRUE	37.9	FALSE	2.9	FALSE	meds-ampicillin; meds-dextrose+bolus; meds-gentamicin; meds-saline	4	2	abx-selection.AMP-GEN	TRUE	TRUE	TRUE	TRUE		viewed	meds-ampicillin-vial.500-MG	viewed	meds-gentamicin-vial.80-MG-2-ML	viewed	TRUE	viewed
uganda+tororo+nagongera	initial	2021050316595229-8Ol6VKGR1	TRUE	NAG-06	Mon May 03 2021 19:59:52 GMT+0300 (EAT)	40	5/3/21	19:59	2.2.2-210413	3.2	N/A	TRUE		TRUE	0	TRUE	FALSE	FALSE	FALSE	gestation.TERM	heart-rate.GREATER-THAN-160		FALSE	maternal-hiv.NEGATIVE	TRUE	respiratory-rate.30-TO-60	TRUE	TRUE	36.7	FALSE	3.2	FALSE	meds-ampicillin; meds-dextrose+bolus; meds-gentamicin; meds-saline	4	2	abx-selection.AMP-GEN	TRUE	TRUE	TRUE	TRUE		viewed	meds-ampicillin-vial.500-MG	viewed	meds-gentamicin-vial.80-MG-2-ML	viewed	TRUE	viewed
uganda+tororo+nagongera	initial	20210504074252916-JXu5Iw9UA	FALSE	Mary	Tue May 04 2021 10:42:52 GMT+0300 (EAT)	1	5/4/21	10:42	2.2.2-210413	3	N/A	TRUE			0	TRUE	FALSE			gestation.TERM	heart-rate.101-TO-160				TRUE	respiratory-rate.GREATER-THAN-60	TRUE		35.8		3
uganda+tororo+nagongera	initial	20210504144342152-o-HgXmsGUx	TRUE	NAG-04	Tue May 04 2021 17:43:42 GMT+0300 (EAT)	2	5/4/21	17:43	2.2.2-210413	3.1	N/A	FALSE		FALSE	0	FALSE	FALSE	TRUE	TRUE	gestation.TERM	heart-rate.101-TO-160	maternal-diabetes.NO	FALSE	maternal-hiv.NEGATIVE	TRUE	respiratory-rate.30-TO-60	FALSE	FALSE	36.6	FALSE	3.1	TRUE	meds-ampicillin; meds-gentamicin	2	2	abx-selection.AMP-GEN			TRUE			viewed	meds-ampicillin-vial.500-MG	viewed	meds-gentamicin-vial.80-MG-2-ML
uganda+tororo+nagongera	initial	20210505145808865-svcc4y02R8	TRUE	NAG-03	Wed May 05 2021 17:58:08 GMT+0300 (EAT)	2	5/5/21	17:58	2.2.2-210413	2.8	N/A	FALSE	FALSE	FALSE	0	FALSE	FALSE	FALSE	FALSE	gestation.TERM	heart-rate.75-TO-100	maternal-diabetes.NO	FALSE	maternal-hiv.NEGATIVE	TRUE	respiratory-rate.30-TO-60	FALSE	FALSE	36.6	FALSE	2.8	TRUE
uganda+tororo+nagongera	initial	20210507193904376-svcc4y02R8	TRUE	NAG-03	Fri May 07 2021 22:39:04 GMT+0300 (EAT)	2	5/7/21	22:39	2.2.2-210413	2.5	N/A	FALSE	FALSE	FALSE	0	FALSE	FALSE	FALSE	FALSE	gestation.TERM	heart-rate.101-TO-160	maternal-diabetes.NO	FALSE	maternal-hiv.NEGATIVE	TRUE	respiratory-rate.30-TO-60	FALSE	FALSE	36.5	FALSE	2.5	TRUE
uganda+tororo+nagongera	initial	2021051312521430-f7QRZDgvZ	FALSE	NAG-02	Thu May 13 2021 15:52:14 GMT+0300 (EAT)	10	5/13/21	15:52	2.2.2-210303	3.2	N/A	FALSE	FALSE	FALSE	0	FALSE	FALSE	FALSE	FALSE	gestation.TERM	heart-rate.101-TO-160	maternal-diabetes.NO	FALSE	maternal-hiv.NEGATIVE	TRUE	respiratory-rate.30-TO-60	FALSE	FALSE	36.5	FALSE	3.2
uganda+tororo+nagongera	initial	20210513132519539-f7QRZDgvZ	TRUE	NAG-02	Thu May 13 2021 16:25:19 GMT+0300 (EAT)	2	5/13/21	16:25	2.2.2-210413	3.3	N/A	FALSE	FALSE	FALSE	0	FALSE	FALSE	FALSE	FALSE	gestation.TERM	heart-rate.101-TO-160	maternal-diabetes.NO	FALSE	maternal-hiv.POSITIVE	TRUE	respiratory-rate.30-TO-60	FALSE	FALSE	36.5	FALSE	3.3	TRUE	meds-nevirapine	1	0
uganda+tororo+nagongera	initial	2021051316492860-f7QRZDgvZ	FALSE	NAG-02	Thu May 13 2021 19:49:28 GMT+0300 (EAT)	1	5/13/21	19:49	2.2.2-210303	2.6	N/A	FALSE	FALSE	FALSE	0	FALSE	FALSE	FALSE	FALSE	gestation.TERM	heart-rate.101-TO-160	maternal-diabetes.NO	FALSE	maternal-hiv.NEGATIVE	TRUE	respiratory-rate.30-TO-60	FALSE	FALSE	36.5	FALSE	2.6
uganda+tororo+nagongera	initial	20210513165133361-f7QRZDgvZ	FALSE	NAG-02	Thu May 13 2021 19:51:33 GMT+0300 (EAT)	0.5	5/13/21	19:51	2.2.2-210303	2.6	N/A	FALSE	FALSE	FALSE	0	FALSE	FALSE	FALSE	FALSE	gestation.TERM	heart-rate.101-TO-160	maternal-diabetes.NO	FALSE	maternal-hiv.NEGATIVE	TRUE	respiratory-rate.30-TO-60	FALSE	FALSE	36.5	FALSE	2.6
uganda+tororo+nagongera	initial	20210513165350243-f7QRZDgvZ	TRUE	NAG-02	Thu May 13 2021 19:53:50 GMT+0300 (EAT)	1	5/13/21	19:53	2.2.2-210413	2.5	N/A	FALSE	FALSE	FALSE	0	FALSE	FALSE	FALSE	FALSE	gestation.TERM	heart-rate.101-TO-160	maternal-diabetes.NO	FALSE	maternal-hiv.POSITIVE	TRUE	respiratory-rate.30-TO-60	FALSE	FALSE	36.5	FALSE	2.5	TRUE	meds-nevirapine	1	0
uganda+tororo+nagongera	initial	20210514022615163-svcc4y02R8	FALSE	NAG-03	Fri May 14 2021 05:26:15 GMT+0300 (EAT)	1	5/14/21	5:26	2.2.2-210413	2.5	N/A	TRUE			0	FALSE	FALSE			gestation.TERM	heart-rate.101-TO-160				TRUE	respiratory-rate.30-TO-60	FALSE		35.9		2.5
uganda+tororo+nagongera	initial	20210514022811122-svcc4y02R8	TRUE	NAG-03	Fri May 14 2021 05:28:11 GMT+0300 (EAT)	2	5/14/21	5:28	2.2.2-210413	2.5	N/A	TRUE	FALSE	FALSE	0	FALSE	FALSE	FALSE	FALSE	gestation.TERM	heart-rate.101-TO-160		FALSE	maternal-hiv.NEGATIVE	TRUE	respiratory-rate.30-TO-60	FALSE	FALSE	35.9	FALSE	2.5	TRUE					FALSE	FALSE
uganda+tororo+nagongera	initial	20210514093418396-f7QRZDgvZ	TRUE	NAG-02	Fri May 14 2021 12:34:18 GMT+0300 (EAT)	2	5/14/21	12:34	2.2.2-210413	2.8	N/A	FALSE	FALSE	FALSE	0	FALSE	FALSE	FALSE	FALSE	gestation.TERM	heart-rate.101-TO-160	maternal-diabetes.NO	FALSE	maternal-hiv.NEGATIVE	TRUE	respiratory-rate.30-TO-60	FALSE	FALSE	36.5	FALSE	2.8	TRUE
uganda+tororo+nagongera	initial	2021051415071548-o-HgXmsGUx	TRUE	NAG-04	Fri May 14 2021 18:07:15 GMT+0300 (EAT)	1	5/14/21	18:07	2.2.2-210413	3.8	N/A	FALSE	FALSE	FALSE	0	FALSE	FALSE	FALSE	FALSE	gestation.TERM	heart-rate.101-TO-160	maternal-diabetes.NO	FALSE	maternal-hiv.NEGATIVE	TRUE	respiratory-rate.30-TO-60	FALSE	FALSE	36.8	FALSE	3.8	TRUE
uganda+tororo+nagongera	initial	20210514170747735-svcc4y02R8	TRUE	NAG-03	Fri May 14 2021 20:07:47 GMT+0300 (EAT)	2	5/14/21	20:07	2.2.2-210413	3.3	N/A	FALSE		FALSE	0	FALSE	FALSE	TRUE	TRUE	gestation.TERM	heart-rate.101-TO-160	maternal-diabetes.NO	TRUE	maternal-hiv.NEGATIVE	TRUE	respiratory-rate.30-TO-60	FALSE	FALSE	36.6	FALSE	3.3	TRUE	meds-ampicillin; meds-gentamicin	2	2	abx-selection.AMP-GEN			TRUE			viewed	meds-ampicillin-vial.500-MG	viewed	meds-gentamicin-vial.80-MG-2-ML
uganda+tororo+nagongera	initial	20210517150613248-svcc4y02R8	TRUE	NAG-03	Mon May 17 2021 18:06:13 GMT+0300 (EAT)	2	5/17/21	18:06	2.2.2-210413	2.6	N/A	TRUE		TRUE	0	FALSE	FALSE	FALSE	TRUE	gestation.TERM	heart-rate.101-TO-160		FALSE	maternal-hiv.NEGATIVE	TRUE	respiratory-rate.GREATER-THAN-60	TRUE	FALSE	36.6	FALSE	2.6	TRUE	meds-ampicillin; meds-gentamicin; meds-saline	3	2	abx-selection.AMP-GEN	TRUE	TRUE	TRUE	TRUE		viewed	meds-ampicillin-vial.500-MG	viewed	meds-gentamicin-vial.80-MG-2-ML	viewed
uganda+tororo+nagongera	initial	20210522192709128-f7QRZDgvZ	TRUE	NAG-02	Sat May 22 2021 22:27:09 GMT+0300 (EAT)	6	5/22/21	22:27	2.2.2-210413	2.2	N/A	TRUE		TRUE	0	FALSE	FALSE	TRUE	TRUE	gestation.TERM	heart-rate.101-TO-160		FALSE	maternal-hiv.NEGATIVE	TRUE	respiratory-rate.30-TO-60	TRUE	FALSE	35.7	FALSE	2.2	TRUE	meds-ampicillin; meds-gentamicin; meds-saline	3	2	abx-selection.AMP-GEN	TRUE	TRUE	TRUE	TRUE		viewed	meds-ampicillin-vial.500-MG	viewed	meds-gentamicin-vial.80-MG-2-ML	viewed
uganda+tororo+nagongera	initial	20210523101832739-o-HgXmsGUx	TRUE	NAG-04	Sun May 23 2021 13:18:32 GMT+0300 (EAT)	2	5/23/21	13:18	2.2.2-210413	2	N/A	FALSE	FALSE	FALSE	0	FALSE	FALSE	FALSE	FALSE	gestation.TERM	heart-rate.101-TO-160		FALSE	maternal-hiv.NEGATIVE	TRUE	respiratory-rate.30-TO-60	FALSE	FALSE	36.7	FALSE	2	TRUE
uganda+tororo+nagongera	initial	20210531072906244-f7QRZDgvZ	TRUE	NAG-02	Mon May 31 2021 10:29:06 GMT+0300 (EAT)	1	5/31/21	10:29	2.2.2-210413	2.6	N/A	FALSE	FALSE	FALSE	0	FALSE	FALSE	FALSE	FALSE	gestation.TERM	heart-rate.101-TO-160	maternal-diabetes.NO	FALSE	maternal-hiv.NEGATIVE	TRUE	respiratory-rate.30-TO-60	FALSE	FALSE	36.5	FALSE	2.6	TRUE
uganda+tororo+nagongera	initial	20210531073712321-f7QRZDgvZ	FALSE	NAG-02	Mon May 31 2021 10:37:12 GMT+0300 (EAT)	7	5/31/21	10:37	2.2.2-210413	2.8	N/A	TRUE			0	TRUE	FALSE			gestation.TERM	heart-rate.101-TO-160				TRUE	respiratory-rate.LESS-THAN-30	TRUE	FALSE	36.5		2.8		meds-saline	1	0		TRUE	TRUE		TRUE						viewed
uganda+tororo+nagongera	initial	20210609154725527-f7QRZDgvZ	TRUE	NAG-02	Wed Jun 09 2021 18:47:25 GMT+0300 (EAT)	10	6/9/21	18:47	2.2.2-210413	2.2	N/A	TRUE		TRUE	0	FALSE	FALSE	FALSE	TRUE	gestation.TERM	heart-rate.101-TO-160		FALSE	maternal-hiv.NEGATIVE	TRUE	respiratory-rate.30-TO-60	TRUE	FALSE	35.5	FALSE	2.2	FALSE	meds-ampicillin; meds-dextrose; meds-gentamicin; meds-saline	4	2	abx-selection.AMP-GEN	TRUE	TRUE	TRUE	TRUE	fluids-desired.YES	viewed	meds-ampicillin-vial.500-MG	viewed	meds-gentamicin-vial.80-MG-2-ML	viewed
uganda+tororo+nagongera	initial	20210609164614690-f7QRZDgvZ	TRUE	NAG-02	Wed Jun 09 2021 19:46:14 GMT+0300 (EAT)	6	6/9/21	19:46	2.2.2-210413	2.9	N/A	TRUE		TRUE	0	FALSE	FALSE	FALSE	FALSE	gestation.TERM	heart-rate.101-TO-160		FALSE	maternal-hiv.NEGATIVE	TRUE	respiratory-rate.30-TO-60	TRUE	FALSE	36.2	FALSE	2.9	TRUE	meds-ampicillin; meds-gentamicin	2	2	abx-selection.AMP-GEN	FALSE	FALSE	TRUE			viewed	meds-ampicillin-vial.500-MG	viewed	meds-gentamicin-vial.80-MG-2-ML
uganda+tororo+nagongera	initial	2021061305254412-svcc4y02R8	TRUE	NAG-03	Sun Jun 13 2021 08:25:44 GMT+0300 (EAT)	2	6/13/21	8:25	2.2.2-210413	3.2	N/A	FALSE	FALSE	FALSE	0	FALSE	FALSE	FALSE	FALSE	gestation.TERM	heart-rate.101-TO-160	maternal-diabetes.NO	FALSE	maternal-hiv.NEGATIVE	TRUE	respiratory-rate.30-TO-60	FALSE	FALSE	36.6	FALSE	3.2	TRUE
uganda+tororo+nagongera	initial	20210613052857831-svcc4y02R8	FALSE	NAG-03	Sun Jun 13 2021 08:28:57 GMT+0300 (EAT)	3	6/13/21	8:28	2.2.2-210413	2.3	FALSE	TRUE			0	FALSE	FALSE			gestation.PRETERM	heart-rate.GREATER-THAN-160				TRUE	respiratory-rate.30-TO-60	FALSE	FALSE	36		2.3		meds-saline	1	0		FALSE	TRUE		TRUE						viewed
uganda+tororo+nagongera	initial	20210617052322299-o-HgXmsGUx	TRUE	NAG-04	Thu Jun 17 2021 08:23:22 GMT+0300 (EAT)	6	6/17/21	8:23	2.2.2-210413	2.7	N/A	FALSE		FALSE	0	FALSE	FALSE	FALSE	TRUE	gestation.TERM	heart-rate.101-TO-160	maternal-diabetes.NO	FALSE	maternal-hiv.NEGATIVE	TRUE	respiratory-rate.30-TO-60	FALSE	FALSE	36.7	FALSE	2.7	TRUE	meds-ampicillin; meds-gentamicin	2	2	abx-selection.AMP-GEN			TRUE			viewed	meds-ampicillin-vial.500-MG	viewed	meds-gentamicin-vial.80-MG-2-ML
uganda+tororo+nagongera	initial	20210617053209118-o-HgXmsGUx	FALSE	NAG-04	Thu Jun 17 2021 08:32:09 GMT+0300 (EAT)	1	6/17/21	8:32	2.2.2-210413	2.5	N/A	FALSE	FALSE	FALSE	0	FALSE	FALSE	FALSE	FALSE	gestation.TERM	heart-rate.101-TO-160	maternal-diabetes.NO	FALSE	maternal-hiv.NEGATIVE	TRUE	respiratory-rate.30-TO-60	FALSE	FALSE	36.6	FALSE	2.5
uganda+tororo+nagongera	initial	20210617053420426-o-HgXmsGUx	TRUE	NAG-04	Thu Jun 17 2021 08:34:20 GMT+0300 (EAT)	10	6/17/21	8:34	2.2.2-210413	2.5	N/A	FALSE	FALSE	FALSE	0	FALSE	FALSE	FALSE	FALSE	gestation.TERM	heart-rate.101-TO-160	maternal-diabetes.NO	FALSE	maternal-hiv.NEGATIVE	TRUE	respiratory-rate.30-TO-60	FALSE	FALSE	36.6	FALSE	2.5	TRUE
uganda+tororo+nagongera	initial	20210617062036556-o-HgXmsGUx	TRUE	NAG-04	Thu Jun 17 2021 09:20:36 GMT+0300 (EAT)	2	6/17/21	9:20	2.2.2-210413	3.5	N/A	FALSE	FALSE	FALSE	0	FALSE	FALSE	FALSE	FALSE	gestation.TERM	heart-rate.101-TO-160	maternal-diabetes.NO	FALSE	maternal-hiv.NEGATIVE	TRUE	respiratory-rate.30-TO-60	FALSE	FALSE	36.8	FALSE	3.5	TRUE
uganda+tororo+nagongera	initial	2021061714041946-o-HgXmsGUx	TRUE	NAG-04	Thu Jun 17 2021 17:04:19 GMT+0300 (EAT)	7	6/17/21	17:04	2.2.2-210614b	3.1	N/A	TRUE		TRUE	0	TRUE	FALSE	FALSE	TRUE	gestation.TERM	heart-rate.75-TO-100		FALSE	maternal-hiv.NEGATIVE	TRUE	respiratory-rate.GREATER-THAN-60	TRUE	FALSE	36.9	FALSE	3.1	FALSE	meds-ampicillin; meds-dextrose; meds-gentamicin; meds-saline	4	2	abx-selection.AMP-GEN	TRUE	TRUE	TRUE	TRUE	fluids-desired.YES	viewed	meds-ampicillin-vial.500-MG	viewed	meds-gentamicin-vial.80-MG-2-ML	viewed
uganda+tororo+nagongera	initial	20210618153511494-svcc4y02R8	TRUE	NAG-03	Fri Jun 18 2021 18:35:11 GMT+0300 (EAT)	2	6/18/21	18:35	2.2.2-210614b	2.7	N/A	TRUE	FALSE	FALSE	0	FALSE	FALSE	FALSE	FALSE	gestation.TERM	heart-rate.GREATER-THAN-160		FALSE	maternal-hiv.NEGATIVE	TRUE	respiratory-rate.30-TO-60	FALSE	FALSE	36.5	FALSE	2.7	TRUE					FALSE	FALSE
uganda+tororo+nagongera	initial	20210618153931498-svcc4y02R8	TRUE	NAG-03	Fri Jun 18 2021 18:39:31 GMT+0300 (EAT)	1	6/18/21	18:39	2.2.2-210614b	2.7	N/A	FALSE	FALSE	FALSE	0	FALSE	FALSE	FALSE	FALSE	gestation.TERM	heart-rate.101-TO-160	maternal-diabetes.NO	FALSE	maternal-hiv.NEGATIVE	TRUE	respiratory-rate.30-TO-60	FALSE	FALSE	36.5	FALSE	2.7	TRUE
uganda+tororo+nagongera	initial	20210620125250316-svcc4y02R8	TRUE	NAG-03	Sun Jun 20 2021 15:52:50 GMT+0300 (EAT)	1	6/20/21	15:52	2.2.2-210614b	3	N/A	FALSE	FALSE	FALSE	0	FALSE	FALSE	FALSE	FALSE	gestation.TERM	heart-rate.101-TO-160	maternal-diabetes.NO	FALSE	maternal-hiv.NEGATIVE	TRUE	respiratory-rate.30-TO-60	FALSE	FALSE	36.6	FALSE	3	TRUE
uganda+tororo+nagongera	initial	20210620130237385-svcc4y02R8	TRUE	NAG-03	Sun Jun 20 2021 16:02:37 GMT+0300 (EAT)	1	6/20/21	16:02	2.2.2-210614b	2.9	N/A	FALSE	FALSE	FALSE	0	FALSE	FALSE	FALSE	FALSE	gestation.TERM	heart-rate.101-TO-160	maternal-diabetes.NO	FALSE	maternal-hiv.NEGATIVE	TRUE	respiratory-rate.30-TO-60	FALSE	FALSE	36.6	FALSE	2.9	TRUE
uganda+tororo+nagongera	initial	2021062311285430-o-HgXmsGUx	TRUE	NAG-04	Wed Jun 23 2021 14:28:54 GMT+0300 (EAT)	1	6/23/21	14:28	2.2.2-210614b	2.8	N/A	FALSE	TRUE	FALSE	0	FALSE	FALSE	FALSE	FALSE	gestation.TERM	heart-rate.101-TO-160	maternal-diabetes.NO	FALSE	maternal-hiv.NEGATIVE	TRUE	respiratory-rate.30-TO-60	FALSE	FALSE	36.6	FALSE	2.8	TRUE	meds-ampicillin; meds-gentamicin	2	2	abx-selection.AMP-GEN			TRUE			viewed	meds-ampicillin-vial.500-MG	viewed	meds-gentamicin-vial.80-MG-2-ML
uganda+tororo+nagongera	initial	20210623113116731-o-HgXmsGUx	TRUE	NAG-04	Wed Jun 23 2021 14:31:16 GMT+0300 (EAT)	1	6/23/21	14:31	2.2.2-210614b	3	N/A	FALSE	FALSE	FALSE	0	FALSE	FALSE	FALSE	FALSE	gestation.TERM	heart-rate.101-TO-160	maternal-diabetes.NO	FALSE	maternal-hiv.NEGATIVE	TRUE	respiratory-rate.30-TO-60	FALSE	FALSE	36.7	FALSE	3	TRUE
uganda+tororo+nagongera	initial	20210623113313775-o-HgXmsGUx	TRUE	NAG-04	Wed Jun 23 2021 14:33:13 GMT+0300 (EAT)	2	6/23/21	14:33	2.2.2-210614b	3.6	N/A	FALSE	FALSE	FALSE	0	FALSE	FALSE	FALSE	FALSE	gestation.TERM	heart-rate.101-TO-160	maternal-diabetes.NO	FALSE	maternal-hiv.POSITIVE	TRUE	respiratory-rate.30-TO-60	FALSE	FALSE	36.6	FALSE	3.6	TRUE	meds-nevirapine	1	0
uganda+tororo+nagongera	initial	20210630083627373-mpQTGrud3	FALSE	NAG-01	Wed Jun 30 2021 11:36:27 GMT+0300 (EAT)	0.5	6/30/21	11:36	2.2.2-210614b	1.6	FALSE				0	TRUE	FALSE			gestation.PRETERM					TRUE		TRUE				1.6
uganda+tororo+nagongera	initial	20210630085115489-mpQTGrud3	FALSE	NAG-01	Wed Jun 30 2021 11:51:15 GMT+0300 (EAT)	1	6/30/21	11:51	2.2.2-210614b	1.6	FALSE				0	TRUE	FALSE			gestation.PRETERM					TRUE		TRUE				1.6
uganda+tororo+nagongera	initial	20210702043813964-svcc4y02R8	TRUE	NAG-03	Fri Jul 02 2021 07:38:13 GMT+0300 (EAT)	12	7/2/21	7:38	2.2.2-210614b	1.5	TRUE	TRUE		TRUE	0	TRUE	FALSE	FALSE	FALSE	gestation.PRETERM	heart-rate.101-TO-160		TRUE	maternal-hiv.NEGATIVE	TRUE	respiratory-rate.GREATER-THAN-60	TRUE	FALSE	35.2	FALSE	1.5		meds-ampicillin; meds-dextrose; meds-gentamicin; meds-saline	4	2	abx-selection.AMP-GEN	FALSE	TRUE	TRUE	TRUE	fluids-desired.YES	viewed	meds-ampicillin-vial.500-MG	viewed	meds-gentamicin-vial.80-MG-2-ML	viewed			FALSE
uganda+tororo+nagongera	initial	20210707085632636-f7QRZDgvZ	TRUE	NAG-02	Wed Jul 07 2021 11:56:32 GMT+0300 (EAT)	5	7/7/21	11:56	2.2.2-210614b	3	N/A	FALSE	FALSE	FALSE	0	FALSE	FALSE	FALSE	FALSE	gestation.TERM	heart-rate.101-TO-160	maternal-diabetes.NO	FALSE	maternal-hiv.POSITIVE	TRUE	respiratory-rate.30-TO-60	FALSE	FALSE	36.5	FALSE	3	TRUE
uganda+tororo+nagongera	initial	20210707093027350-f7QRZDgvZ	FALSE	NAG-02	Wed Jul 07 2021 12:30:27 GMT+0300 (EAT)	5	7/7/21	12:30	2.2.2-210614b	2.9	N/A	FALSE			0	FALSE	FALSE			gestation.TERM	heart-rate.101-TO-160				TRUE	respiratory-rate.30-TO-60	TRUE	FALSE	36.6		2.9						FALSE	FALSE
uganda+tororo+nagongera	initial	20210707093701498-f7QRZDgvZ	TRUE	NAG-02	Wed Jul 07 2021 12:37:01 GMT+0300 (EAT)	7	7/7/21	12:37	2.2.2-210614b	2.9	N/A	TRUE	FALSE	FALSE	0	FALSE	FALSE	FALSE	FALSE	gestation.TERM	heart-rate.101-TO-160		FALSE	maternal-hiv.NEGATIVE	TRUE	respiratory-rate.30-TO-60	FALSE	FALSE	35.8	FALSE	2.9	TRUE					FALSE	FALSE
uganda+tororo+nagongera	initial	20210708050239530-f7QRZDgvZ	TRUE	NAG-02	Thu Jul 08 2021 08:02:39 GMT+0300 (EAT)	2	7/8/21	8:02	2.2.2-210614b	3.2	N/A	FALSE	FALSE	FALSE	0	FALSE	FALSE	FALSE	FALSE	gestation.TERM	heart-rate.101-TO-160	maternal-diabetes.NO	FALSE	maternal-hiv.NEGATIVE	TRUE	respiratory-rate.30-TO-60	FALSE	FALSE	36.5	FALSE	3.2	TRUE
uganda+tororo+nagongera	initial	2021070805085151-f7QRZDgvZ	TRUE	NAG-02	Thu Jul 08 2021 08:08:51 GMT+0300 (EAT)	2	7/8/21	8:08	2.2.2-210614b	2.5	N/A	TRUE	FALSE	FALSE	0	FALSE	FALSE	FALSE	FALSE	gestation.TERM	heart-rate.101-TO-160	maternal-diabetes.NO	FALSE	maternal-hiv.NEGATIVE	TRUE	respiratory-rate.30-TO-60	FALSE	FALSE	36.4	FALSE	2.5	TRUE
uganda+tororo+nagongera	initial	20210708115325132-o-HgXmsGUx	TRUE	NAG-04	Thu Jul 08 2021 14:53:25 GMT+0300 (EAT)	1	7/8/21	14:53	2.2.2-210614b	2.6	N/A	FALSE	FALSE	FALSE	0	FALSE	FALSE	FALSE	FALSE	gestation.TERM	heart-rate.101-TO-160	maternal-diabetes.NO	FALSE	maternal-hiv.NEGATIVE	TRUE	respiratory-rate.30-TO-60	FALSE	FALSE	36.7	FALSE	2.6	TRUE
uganda+tororo+nagongera	initial	20210708115627529-o-HgXmsGUx	TRUE	NAG-04	Thu Jul 08 2021 14:56:27 GMT+0300 (EAT)	2	7/8/21	14:56	2.2.2-210614b	3.5	N/A	FALSE		FALSE	0	FALSE	FALSE	FALSE	TRUE	gestation.TERM	heart-rate.101-TO-160	maternal-diabetes.NO	FALSE	maternal-hiv.NEGATIVE	TRUE	respiratory-rate.30-TO-60	FALSE	FALSE	36.8	FALSE	3.5	TRUE	meds-ampicillin; meds-gentamicin	2	2	abx-selection.AMP-GEN			TRUE			viewed	meds-ampicillin-vial.500-MG	viewed	meds-gentamicin-vial.80-MG-2-ML
uganda+tororo+nagongera	initial	20210708115923904-o-HgXmsGUx	TRUE	NAG-04	Thu Jul 08 2021 14:59:23 GMT+0300 (EAT)	6	7/8/21	14:59	2.2.2-210614b	3	N/A	TRUE		TRUE	0	TRUE	FALSE	FALSE	TRUE	gestation.TERM	heart-rate.75-TO-100		FALSE	maternal-hiv.NEGATIVE	TRUE	respiratory-rate.LESS-THAN-30	TRUE	FALSE	36.6	FALSE	3	FALSE	meds-ampicillin; meds-dextrose; meds-gentamicin; meds-saline	4	2	abx-selection.AMP-GEN	TRUE	TRUE	TRUE	TRUE	fluids-desired.YES	viewed	meds-ampicillin-vial.500-MG	viewed	meds-gentamicin-vial.80-MG-2-ML	viewed
uganda+tororo+nagongera	initial	20210811041527657-svcc4y02R8	TRUE	NAG-03	Wed Aug 11 2021 07:15:27 GMT+0300 (EAT)	1	8/11/21	7:15	2.2.2-210614b	2.7	N/A	FALSE	FALSE	FALSE	0	FALSE	FALSE	FALSE	FALSE	gestation.TERM	heart-rate.101-TO-160	maternal-diabetes.NO	FALSE	maternal-hiv.NEGATIVE	TRUE	respiratory-rate.30-TO-60	FALSE	FALSE	36.5	FALSE	2.7	TRUE
uganda+tororo+nagongera	initial	20210811113511259-svcc4y02R8	TRUE	NAG-03	Wed Aug 11 2021 14:35:11 GMT+0300 (EAT)	3	8/11/21	14:35	2.2.2-210614b	3.2	N/A	FALSE	FALSE	FALSE	0	FALSE	FALSE	FALSE	FALSE	gestation.TERM	heart-rate.101-TO-160	maternal-diabetes.NO	FALSE	maternal-hiv.NEGATIVE	TRUE	respiratory-rate.30-TO-60	FALSE	FALSE	36.5	FALSE	3.2	TRUE
uganda+tororo+nagongera	initial	20210811113931693-svcc4y02R8	TRUE	NAG-03	Wed Aug 11 2021 14:39:31 GMT+0300 (EAT)	3	8/11/21	14:39	2.2.2-210614b	2.5	N/A	FALSE	FALSE	FALSE	0	FALSE	FALSE	FALSE	FALSE	gestation.TERM	heart-rate.101-TO-160	maternal-diabetes.NO	FALSE	maternal-hiv.NEGATIVE	TRUE	respiratory-rate.30-TO-60	FALSE	FALSE	36.6	FALSE	2.5	TRUE
uganda+tororo+nagongera	initial	2021081604053442-svcc4y02R8	TRUE	NAG-03	Mon Aug 16 2021 07:05:34 GMT+0300 (EAT)	11	8/16/21	7:05	2.2.2-210614b	2.6	N/A	TRUE		TRUE	0	TRUE	FALSE	FALSE	FALSE	gestation.TERM	heart-rate.GREATER-THAN-160		FALSE	maternal-hiv.NEGATIVE	TRUE	respiratory-rate.30-TO-60	TRUE	FALSE	35.9	FALSE	2.6	FALSE	meds-ampicillin; meds-dextrose; meds-gentamicin; meds-saline	4	2	abx-selection.AMP-GEN	TRUE	TRUE	TRUE	TRUE	fluids-desired.YES	viewed	meds-ampicillin-vial.500-MG	viewed	meds-gentamicin-vial.80-MG-2-ML	viewed
uganda+tororo+nagongera	initial	20210821143648694-JHDyyvOMz	TRUE	NAG-07	Sat Aug 21 2021 17:36:48 GMT+0300 (EAT)	7	8/21/21	17:36	2.2.2-210614b	3.5	N/A	FALSE		FALSE	0	FALSE	FALSE	FALSE	TRUE	gestation.TERM	heart-rate.101-TO-160	maternal-diabetes.NO	FALSE	maternal-hiv.NEGATIVE	TRUE	respiratory-rate.30-TO-60	FALSE	TRUE	36.8	FALSE	3.5	TRUE	meds-ampicillin; meds-dextrose+bolus; meds-gentamicin	3	2	abx-selection.AMP-GEN			TRUE			viewed	meds-ampicillin-vial.500-MG	viewed	meds-gentamicin-vial.80-MG-2-ML		TRUE	viewed
uganda+tororo+nagongera	initial	20210823072914765-svcc4y02R8	TRUE	NAG-03	Mon Aug 23 2021 10:29:14 GMT+0300 (EAT)	7	8/23/21	10:29	2.2.2-210614b	1.2	TRUE	TRUE		TRUE	0	TRUE	FALSE	FALSE	FALSE	gestation.PRETERM	heart-rate.75-TO-100		FALSE	maternal-hiv.POSITIVE	TRUE	respiratory-rate.30-TO-60	TRUE	FALSE	35.6	TRUE	1.2		meds-ampicillin; meds-gentamicin; meds-nevirapine; meds-saline	4	2	abx-selection.AMP-GEN	FALSE	TRUE	TRUE	TRUE	fluids-desired.DONT-HAVE	viewed	meds-ampicillin-vial.500-MG	viewed	meds-gentamicin-vial.80-MG-2-ML	viewed			FALSE
uganda+tororo+nagongera	initial	20210823080643989-svcc4y02R8	TRUE	NAG-03	Mon Aug 23 2021 11:06:43 GMT+0300 (EAT)	25	8/23/21	11:06	2.2.2-210614b	2.7	N/A	FALSE	FALSE	FALSE	0	FALSE	FALSE	FALSE	FALSE	gestation.TERM	heart-rate.101-TO-160	maternal-diabetes.NO	FALSE	maternal-hiv.NEGATIVE	TRUE	respiratory-rate.30-TO-60	FALSE	FALSE	36.7	FALSE	2.7	TRUE
uganda+tororo+nagongera	initial	20210823211552193-svcc4y02R8	TRUE	NAG-03	Tue Aug 24 2021 00:15:52 GMT+0300 (EAT)	1	8/24/21	0:15	2.2.2-210614b	3.5	N/A	FALSE	FALSE	FALSE	0	FALSE	FALSE	FALSE	FALSE	gestation.TERM	heart-rate.75-TO-100	maternal-diabetes.NO	FALSE	maternal-hiv.NEGATIVE	TRUE	respiratory-rate.30-TO-60	FALSE	FALSE	36.5	FALSE	3.5	TRUE
uganda+tororo+nagongera	initial	20210824010447592-svcc4y02R8	TRUE	NAG-03	Tue Aug 24 2021 04:04:47 GMT+0300 (EAT)	1	8/24/21	4:04	2.2.2-210614b	3.2	N/A	TRUE	FALSE	FALSE	0	FALSE	FALSE	FALSE	FALSE	gestation.TERM	heart-rate.101-TO-160	maternal-diabetes.NO	FALSE	maternal-hiv.NEGATIVE	TRUE	respiratory-rate.30-TO-60	FALSE	FALSE	36.3	FALSE	3.2	TRUE
uganda+tororo+nagongera	initial	20210826002817997-svcc4y02R8	TRUE	NAG-03	Thu Aug 26 2021 03:28:17 GMT+0300 (EAT)	1	8/26/21	3:28	2.2.2-210614b	3.5	N/A	FALSE	FALSE	FALSE	0	FALSE	FALSE	FALSE	FALSE	gestation.TERM	heart-rate.101-TO-160	maternal-diabetes.NO	FALSE	maternal-hiv.NEGATIVE	TRUE	respiratory-rate.30-TO-60	FALSE	FALSE	36.6	FALSE	3.5	TRUE
uganda+tororo+nagongera	initial	20210826003111417-svcc4y02R8	FALSE	NAG-03	Thu Aug 26 2021 03:31:11 GMT+0300 (EAT)	1	8/26/21	3:31	2.2.2-210614b	2.7	N/A	FALSE		FALSE	0	FALSE	FALSE	FALSE	FALSE	gestation.TERM	heart-rate.101-TO-160	maternal-diabetes.DONT-KNOW	TRUE		TRUE	respiratory-rate.30-TO-60	FALSE	FALSE	36.8	FALSE	2.7
uganda+tororo+nagongera	initial	20210826003341844-svcc4y02R8	TRUE	NAG-03	Thu Aug 26 2021 03:33:41 GMT+0300 (EAT)	2	8/26/21	3:33	2.2.2-210614b	2.7	N/A	FALSE		FALSE	0	FALSE	FALSE	FALSE	FALSE	gestation.TERM	heart-rate.101-TO-160	maternal-diabetes.DONT-KNOW	TRUE	maternal-hiv.NEGATIVE	TRUE	respiratory-rate.30-TO-60	FALSE	FALSE	36.7	FALSE	2.7	TRUE	meds-ampicillin; meds-gentamicin	2	2	abx-selection.AMP-GEN			TRUE			viewed	meds-ampicillin-vial.500-MG	viewed	meds-gentamicin-vial.80-MG-2-ML
uganda+tororo+nagongera	initial	20210826050645113-svcc4y02R8	TRUE	NAG-03	Thu Aug 26 2021 08:06:45 GMT+0300 (EAT)	3	8/26/21	8:06	2.2.2-210614b	3.5	N/A	FALSE	FALSE	FALSE	0	FALSE	FALSE	FALSE	FALSE	gestation.TERM	heart-rate.101-TO-160	maternal-diabetes.NO	FALSE	maternal-hiv.NEGATIVE	TRUE	respiratory-rate.30-TO-60	FALSE	FALSE	37	FALSE	3.5	TRUE
uganda+tororo+nagongera	initial	202108300700533-svcc4y02R8	TRUE	NAG-03	Mon Aug 30 2021 10:00:53 GMT+0300 (EAT)	1	8/30/21	10:00	2.2.2-210614b	2.7	N/A	FALSE	FALSE	FALSE	0	FALSE	FALSE	FALSE	FALSE	gestation.TERM	heart-rate.101-TO-160	maternal-diabetes.NO	FALSE	maternal-hiv.NEGATIVE	TRUE	respiratory-rate.30-TO-60	FALSE	FALSE	36.7	FALSE	2.7	TRUE
uganda+tororo+nagongera	initial	20210830070209671-svcc4y02R8	TRUE	NAG-03	Mon Aug 30 2021 10:02:09 GMT+0300 (EAT)	2	8/30/21	10:02	2.2.2-210614b	2.5	N/A	FALSE	FALSE	FALSE	0	FALSE	FALSE	FALSE	FALSE	gestation.TERM	heart-rate.101-TO-160	maternal-diabetes.NO	FALSE	maternal-hiv.NEGATIVE	TRUE	respiratory-rate.30-TO-60	FALSE	FALSE	36.5	FALSE	2.5	TRUE
uganda+tororo+nagongera	initial	20210830180146782-svcc4y02R8	TRUE	NAG-03	Mon Aug 30 2021 21:01:46 GMT+0300 (EAT)	6	8/30/21	21:01	2.2.2-210614b	2.6	N/A	TRUE		FALSE	0	FALSE	FALSE	FALSE	FALSE	gestation.TERM	heart-rate.101-TO-160		FALSE	maternal-hiv.NEGATIVE	TRUE	respiratory-rate.30-TO-60	FALSE	FALSE	35.8	TRUE	2.6	TRUE	meds-ampicillin; meds-gentamicin	2	2	abx-selection.AMP-GEN	FALSE	FALSE	TRUE			viewed	meds-ampicillin-vial.500-MG	viewed	meds-gentamicin-vial.80-MG-2-ML
uganda+tororo+nagongera	initial	20210902113507606-o-HgXmsGUx	TRUE	NAG-04	Thu Sep 02 2021 14:35:07 GMT+0300 (EAT)	15	9/2/21	14:35	2.2.2-210614b	2.8	N/A	TRUE		TRUE	0	FALSE	FALSE	TRUE	TRUE	gestation.TERM	heart-rate.101-TO-160		FALSE	maternal-hiv.NEGATIVE	TRUE	respiratory-rate.30-TO-60	TRUE	TRUE	36.3	FALSE	2.8	FALSE	meds-ampicillin; meds-dextrose+bolus; meds-gentamicin; meds-saline	4	2	abx-selection.AMP-GEN	TRUE	TRUE	TRUE	TRUE		viewed	meds-ampicillin-vial.500-MG	viewed	meds-gentamicin-vial.80-MG-2-ML	viewed	TRUE	viewed
uganda+tororo+nagongera	initial	20210908111159306-f7QRZDgvZ	TRUE	NAG-02	Wed Sep 08 2021 14:11:59 GMT+0300 (EAT)	3	9/8/21	14:11	2.2.2-210614b	3.2	N/A	TRUE	FALSE	FALSE	0	FALSE	FALSE	FALSE	FALSE	gestation.TERM	heart-rate.101-TO-160		FALSE	maternal-hiv.NEGATIVE	TRUE	respiratory-rate.30-TO-60	FALSE	FALSE	35.5	FALSE	3.2	TRUE					TRUE	FALSE
uganda+tororo+nagongera	initial	20210908112343324-f7QRZDgvZ	TRUE	NAG-02	Wed Sep 08 2021 14:23:43 GMT+0300 (EAT)	5	9/8/21	14:23	2.2.2-210614b	2.2	FALSE	TRUE	FALSE	FALSE	0	FALSE	FALSE	FALSE	FALSE	gestation.PRETERM	heart-rate.101-TO-160		FALSE	maternal-hiv.NEGATIVE	TRUE	respiratory-rate.30-TO-60	FALSE	FALSE	35.6	FALSE	2.2		meds-dextrose	1	0		FALSE	FALSE											FALSE
uganda+tororo+nagongera	initial	20210908124102742-f7QRZDgvZ	FALSE	NAG-02	Wed Sep 08 2021 15:41:02 GMT+0300 (EAT)	40	9/8/21	15:41	2.2.2-210614b	4.2	N/A	TRUE	FALSE	FALSE	0	FALSE	FALSE	FALSE	FALSE	gestation.TERM	heart-rate.101-TO-160		FALSE	maternal-hiv.NEGATIVE	TRUE	respiratory-rate.30-TO-60	FALSE	FALSE	35.6	FALSE	4.2						FALSE	FALSE
uganda+tororo+nagongera	initial	2021090814211883-f7QRZDgvZ	FALSE	NAG-02	Wed Sep 08 2021 17:21:18 GMT+0300 (EAT)	1	9/8/21	17:21	2.2.2-210614b	4.2	N/A	FALSE	FALSE	FALSE	0	FALSE	FALSE	FALSE	FALSE	gestation.TERM	heart-rate.101-TO-160		FALSE	maternal-hiv.NEGATIVE	TRUE	respiratory-rate.30-TO-60	FALSE	FALSE	36.5	FALSE	4.2
uganda+tororo+nagongera	initial	20210908142242828-f7QRZDgvZ	TRUE	NAG-02	Wed Sep 08 2021 17:22:42 GMT+0300 (EAT)	1	9/8/21	17:22	2.2.2-210614b	4.2	N/A	FALSE	FALSE	FALSE	0	FALSE	FALSE	FALSE	FALSE	gestation.TERM	heart-rate.101-TO-160		FALSE	maternal-hiv.NEGATIVE	TRUE	respiratory-rate.30-TO-60	FALSE	FALSE	36.5	FALSE	4.2	TRUE
uganda+tororo+nagongera	initial	20210910060954990-svcc4y02R8	TRUE	NAG-03	Fri Sep 10 2021 09:09:54 GMT+0300 (EAT)	1	9/10/21	9:09	2.2.2-210614b	3	N/A	FALSE	FALSE	FALSE	0	FALSE	FALSE	FALSE	FALSE	gestation.TERM	heart-rate.101-TO-160	maternal-diabetes.DONT-KNOW	FALSE	maternal-hiv.NEGATIVE	TRUE	respiratory-rate.30-TO-60	FALSE	FALSE	36.6	FALSE	3	TRUE
uganda+tororo+nagongera	initial	20210910061127921-svcc4y02R8	TRUE	NAG-03	Fri Sep 10 2021 09:11:27 GMT+0300 (EAT)	1	9/10/21	9:11	2.2.2-210614b	2.7	N/A	TRUE	FALSE	FALSE	0	FALSE	FALSE	FALSE	FALSE	gestation.TERM	heart-rate.101-TO-160	maternal-diabetes.NO	FALSE	maternal-hiv.NEGATIVE	TRUE	respiratory-rate.30-TO-60	FALSE	FALSE	36.4	FALSE	2.7	TRUE
uganda+tororo+nagongera	initial	20210910061258308-svcc4y02R8	TRUE	NAG-03	Fri Sep 10 2021 09:12:58 GMT+0300 (EAT)	1	9/10/21	9:12	2.2.2-210614b	2.6	N/A	FALSE	FALSE	FALSE	0	FALSE	FALSE	FALSE	FALSE	gestation.TERM	heart-rate.101-TO-160	maternal-diabetes.NO	FALSE	maternal-hiv.NEGATIVE	TRUE	respiratory-rate.30-TO-60	FALSE	FALSE	36.5	FALSE	2.6	TRUE
uganda+tororo+nagongera	initial	20210911113406486-f7QRZDgvZ	TRUE	NAG-02	Sat Sep 11 2021 14:34:06 GMT+0300 (EAT)	1	9/11/21	14:34	2.2.2-210614b	4.2	N/A	TRUE	FALSE	FALSE	0	FALSE	FALSE	FALSE	FALSE	gestation.TERM	heart-rate.101-TO-160		FALSE	maternal-hiv.NEGATIVE	TRUE	respiratory-rate.30-TO-60	FALSE	FALSE	36.3	FALSE	4.2	TRUE
uganda+tororo+nagongera	initial	20210911115556259-f7QRZDgvZ	FALSE	NAG-02	Sat Sep 11 2021 14:55:56 GMT+0300 (EAT)	1	9/11/21	14:55	2.2.2-210614b	3.5	N/A	TRUE	FALSE	FALSE	0	FALSE	FALSE	FALSE	FALSE	gestation.TERM	heart-rate.101-TO-160	maternal-diabetes.NO	FALSE	maternal-hiv.NEGATIVE	TRUE	respiratory-rate.30-TO-60	FALSE	FALSE	36.4	FALSE	3.5
uganda+tororo+nagongera	initial	20210911115740721-f7QRZDgvZ	TRUE	NAG-02	Sat Sep 11 2021 14:57:40 GMT+0300 (EAT)	0.5	9/11/21	14:57	2.2.2-210614b	3.2	N/A	TRUE	FALSE	FALSE	0	FALSE	FALSE	FALSE	FALSE	gestation.TERM	heart-rate.101-TO-160	maternal-diabetes.NO	FALSE	maternal-hiv.NEGATIVE	TRUE	respiratory-rate.30-TO-60	FALSE	FALSE	36.4	FALSE	3.2	TRUE
uganda+tororo+nagongera	initial	20210911120242413-f7QRZDgvZ	TRUE	NAG-02	Sat Sep 11 2021 15:02:42 GMT+0300 (EAT)	1	9/11/21	15:02	2.2.2-210614b	3.5	N/A	FALSE	FALSE	FALSE	0	FALSE	FALSE	FALSE	FALSE	gestation.TERM	heart-rate.101-TO-160	maternal-diabetes.NO	FALSE	maternal-hiv.NEGATIVE	TRUE	respiratory-rate.30-TO-60	FALSE	FALSE	36.5	FALSE	3.5	TRUE
uganda+tororo+nagongera	initial	20210911120715787-f7QRZDgvZ	TRUE	NAG-02	Sat Sep 11 2021 15:07:15 GMT+0300 (EAT)	1	9/11/21	15:07	2.2.2-210614b	3.1	N/A	TRUE	FALSE	FALSE	0	FALSE	FALSE	FALSE	FALSE	gestation.TERM	heart-rate.101-TO-160	maternal-diabetes.NO	FALSE	maternal-hiv.NEGATIVE	TRUE	respiratory-rate.30-TO-60	FALSE	FALSE	36.2	FALSE	3.1	TRUE
uganda+tororo+nagongera	initial	20210911121200897-f7QRZDgvZ	TRUE	NAG-02	Sat Sep 11 2021 15:12:00 GMT+0300 (EAT)	6	9/11/21	15:12	2.2.2-210614b	2.5	N/A	TRUE		TRUE	0	FALSE	FALSE	FALSE	TRUE	gestation.TERM	heart-rate.101-TO-160		FALSE	maternal-hiv.NEGATIVE	TRUE	respiratory-rate.30-TO-60	TRUE	FALSE	36.4	FALSE	2.5	TRUE	meds-ampicillin; meds-gentamicin; meds-saline	3	2	abx-selection.AMP-GEN	FALSE	TRUE	TRUE	TRUE		viewed	meds-ampicillin-vial.500-MG	viewed	meds-gentamicin-vial.80-MG-2-ML	viewed
uganda+tororo+nagongera	initial	20210911132741861-f7QRZDgvZ	TRUE	NAG-02	Sat Sep 11 2021 16:27:41 GMT+0300 (EAT)	12	9/11/21	16:27	2.2.2-210614b	3	N/A	FALSE		TRUE	0	FALSE	FALSE	FALSE	FALSE	gestation.TERM	heart-rate.101-TO-160		FALSE	maternal-hiv.NEGATIVE	TRUE	respiratory-rate.30-TO-60	TRUE	FALSE	37.7	TRUE	3	TRUE	meds-ampicillin; meds-gentamicin	2	2	abx-selection.AMP-GEN	FALSE	FALSE	TRUE			viewed	meds-ampicillin-vial.500-MG	viewed	meds-gentamicin-vial.80-MG-2-ML
uganda+tororo+nagongera	initial	20210912141425390-svcc4y02R8	TRUE	NAG-03	Sun Sep 12 2021 17:14:25 GMT+0300 (EAT)	2	9/12/21	17:14	2.2.2-210614b	3	N/A	FALSE	FALSE	FALSE	0	FALSE	FALSE	FALSE	FALSE	gestation.TERM	heart-rate.101-TO-160	maternal-diabetes.NO	FALSE	maternal-hiv.NEGATIVE	TRUE	respiratory-rate.30-TO-60	FALSE	FALSE	36.6	FALSE	3	TRUE
uganda+tororo+nagongera	initial	20210912141801596-svcc4y02R8	TRUE	NAG-03	Sun Sep 12 2021 17:18:01 GMT+0300 (EAT)	12	9/12/21	17:18	2.2.2-210614b	2.7	N/A	FALSE	FALSE	FALSE	0	FALSE	FALSE	FALSE	FALSE	gestation.TERM	heart-rate.101-TO-160	maternal-diabetes.NO	FALSE	maternal-hiv.NEGATIVE	TRUE	respiratory-rate.30-TO-60	FALSE	FALSE	37.2	FALSE	2.7	TRUE
uganda+tororo+nagongera	initial	20210913071709875-svcc4y02R8	TRUE	NAG-03	Mon Sep 13 2021 10:17:09 GMT+0300 (EAT)	1	9/13/21	10:17	2.2.2-210614b	3.5	N/A	FALSE	FALSE	FALSE	0	FALSE	FALSE	FALSE	FALSE	gestation.TERM	heart-rate.101-TO-160	maternal-diabetes.NO	FALSE	maternal-hiv.NEGATIVE	TRUE	respiratory-rate.30-TO-60	FALSE	FALSE	37	FALSE	3.5	TRUE
uganda+tororo+nagongera	initial	20210917054313565-svcc4y02R8	TRUE	NAG-03	Fri Sep 17 2021 08:43:13 GMT+0300 (EAT)	1	9/17/21	8:43	2.2.2-210614b	3	N/A	FALSE	FALSE	FALSE	0	FALSE	FALSE	FALSE	FALSE	gestation.TERM	heart-rate.101-TO-160	maternal-diabetes.NO	FALSE	maternal-hiv.NEGATIVE	TRUE	respiratory-rate.30-TO-60	FALSE	FALSE	36.7	FALSE	3	TRUE
uganda+tororo+nagongera	initial	20210917115015544-o-HgXmsGUx	TRUE	NAG-04	Fri Sep 17 2021 14:50:15 GMT+0300 (EAT)	11	9/17/21	14:50	2.2.2-210614b	2.7	N/A	FALSE		TRUE	0	TRUE	FALSE	TRUE	TRUE	gestation.TERM	heart-rate.101-TO-160		FALSE	maternal-hiv.UNKNOWN	TRUE	respiratory-rate.30-TO-60	FALSE	TRUE	36.7	FALSE	2.7	FALSE	meds-ampicillin; meds-dextrose+bolus; meds-gentamicin; meds-saline	4	2	abx-selection.AMP-GEN	TRUE	TRUE	TRUE	TRUE		viewed	meds-ampicillin-vial.500-MG	viewed	meds-gentamicin-vial.80-MG-2-ML	viewed	TRUE	viewed
uganda+tororo+nagongera	initial	20210918045555646-svcc4y02R8	TRUE	NAG-03	Sat Sep 18 2021 07:55:55 GMT+0300 (EAT)	2	9/18/21	7:55	2.2.2-210614b	2.9	N/A	TRUE	FALSE	FALSE	0	FALSE	FALSE	FALSE	FALSE	gestation.TERM	heart-rate.101-TO-160	maternal-diabetes.NO	FALSE	maternal-hiv.POSITIVE	TRUE	respiratory-rate.30-TO-60	FALSE	FALSE	36.3	FALSE	2.9	TRUE	meds-nevirapine	1	0
uganda+tororo+nagongera	initial	20210918070713952-svcc4y02R8	FALSE	NAG-03	Sat Sep 18 2021 10:07:13 GMT+0300 (EAT)	13	9/18/21	10:07	2.2.2-210614b	2.8	N/A	TRUE			0	TRUE	FALSE			gestation.TERM	heart-rate.75-TO-100				TRUE	respiratory-rate.LESS-THAN-30	TRUE	TRUE	36.7		2.8		meds-dextrose+bolus; meds-saline	2	0		TRUE	TRUE		TRUE						viewed	TRUE	viewed
uganda+tororo+nagongera	initial	20210919055532826-svcc4y02R8	TRUE	NAG-03	Sun Sep 19 2021 08:55:32 GMT+0300 (EAT)	1	9/19/21	8:55	2.2.2-210614b	3.5	N/A	FALSE	FALSE	FALSE	0	FALSE	FALSE	FALSE	FALSE	gestation.TERM	heart-rate.101-TO-160	maternal-diabetes.DONT-KNOW	FALSE	maternal-hiv.NEGATIVE	TRUE	respiratory-rate.30-TO-60	FALSE	FALSE	36.6	FALSE	3.5	TRUE
uganda+tororo+nagongera	initial	20210919055724826-svcc4y02R8	TRUE	NAG-03	Sun Sep 19 2021 08:57:24 GMT+0300 (EAT)	0.5	9/19/21	8:57	2.2.2-210614b	2.7	N/A	FALSE	FALSE	FALSE	0	FALSE	FALSE	FALSE	FALSE	gestation.TERM	heart-rate.101-TO-160	maternal-diabetes.NO	FALSE	maternal-hiv.NEGATIVE	TRUE	respiratory-rate.30-TO-60	FALSE	FALSE	36.5	FALSE	2.7	TRUE
uganda+tororo+nagongera	initial	20210919070009811-JHDyyvOMz	FALSE	NAG-07	Sun Sep 19 2021 10:00:09 GMT+0300 (EAT)	2	9/19/21	10:00	2.2.2-210614b	2.8	N/A	TRUE		TRUE	0	TRUE	FALSE	TRUE	TRUE	gestation.TERM	heart-rate.75-TO-100		TRUE		TRUE	respiratory-rate.LESS-THAN-30	TRUE	TRUE	36.3	FALSE	2.8		meds-dextrose+bolus; meds-saline	2	0	abx-selection.AMP-GEN	TRUE	TRUE		TRUE						viewed	TRUE	viewed
uganda+tororo+nagongera	initial	20210920062429506-svcc4y02R8	TRUE	NAG-03	Mon Sep 20 2021 09:24:29 GMT+0300 (EAT)	2	9/20/21	9:24	2.2.2-210614b	3.5	N/A	FALSE	FALSE	FALSE	0	FALSE	FALSE	FALSE	FALSE	gestation.TERM	heart-rate.101-TO-160	maternal-diabetes.DONT-KNOW	FALSE	maternal-hiv.NEGATIVE	TRUE	respiratory-rate.30-TO-60	FALSE	FALSE	36.6	FALSE	3.5	TRUE
uganda+tororo+nagongera	initial	20210920062658773-svcc4y02R8	TRUE	NAG-03	Mon Sep 20 2021 09:26:58 GMT+0300 (EAT)	2	9/20/21	9:26	2.2.2-210614b	3.2	N/A	TRUE		TRUE	0	FALSE	FALSE	FALSE	FALSE	gestation.TERM	heart-rate.101-TO-160		FALSE	maternal-hiv.NEGATIVE	TRUE	respiratory-rate.30-TO-60	TRUE	TRUE	35.9	FALSE	3.2	TRUE	meds-ampicillin; meds-dextrose+bolus; meds-gentamicin; meds-saline	4	2	abx-selection.AMP-GEN	TRUE	TRUE	TRUE	TRUE		viewed	meds-ampicillin-vial.500-MG	viewed	meds-gentamicin-vial.80-MG-2-ML	viewed	TRUE	viewed
uganda+tororo+nagongera	initial	20210921055807596-svcc4y02R8	TRUE	NAG-03	Tue Sep 21 2021 08:58:07 GMT+0300 (EAT)	1	9/21/21	8:58	2.2.2-210614b	3	N/A	FALSE		FALSE	0	FALSE	FALSE	TRUE	FALSE	gestation.TERM	heart-rate.101-TO-160	maternal-diabetes.NO	TRUE	maternal-hiv.NEGATIVE	TRUE	respiratory-rate.30-TO-60	FALSE	FALSE	36.9	FALSE	3	TRUE	meds-ampicillin; meds-gentamicin	2	2	abx-selection.AMP-GEN			TRUE			viewed	meds-ampicillin-vial.500-MG	viewed	meds-gentamicin-vial.80-MG-2-ML
uganda+tororo+nagongera	initial	20210921072531722-8Ol6VKGR1	FALSE	NAG-06	Tue Sep 21 2021 10:25:31 GMT+0300 (EAT)	3	9/21/21	10:25	2.2.2-210614b	0.8	TRUE	TRUE			0	FALSE	FALSE			gestation.PRETERM	heart-rate.101-TO-160				TRUE	respiratory-rate.30-TO-60	TRUE		35.7		0.8						FALSE	TRUE
uganda+tororo+nagongera	initial	20210921072947516-8Ol6VKGR1	TRUE	NAG-06	Tue Sep 21 2021 10:29:47 GMT+0300 (EAT)	6	9/21/21	10:29	2.2.2-210614b	0.8	TRUE	TRUE	TRUE	FALSE	0	FALSE	FALSE	FALSE	FALSE	gestation.PRETERM	heart-rate.101-TO-160		FALSE	maternal-hiv.NEGATIVE	TRUE	respiratory-rate.30-TO-60	FALSE	FALSE	35.6	FALSE	0.8		meds-ampicillin; meds-dextrose; meds-gentamicin	3	2	abx-selection.AMP-GEN	FALSE	FALSE	TRUE		fluids-desired.YES	viewed	meds-ampicillin-vial.500-MG	viewed	meds-gentamicin-vial.80-MG-2-ML				FALSE
uganda+tororo+nagongera	initial	20210924173319849-f7QRZDgvZ	TRUE	NAG-02	Fri Sep 24 2021 20:33:19 GMT+0300 (EAT)	5	9/24/21	20:33	2.2.2-210614b	1	FALSE	TRUE		TRUE	0	FALSE	FALSE	FALSE	FALSE	gestation.PRETERM	heart-rate.101-TO-160		FALSE	maternal-hiv.NEGATIVE	TRUE	respiratory-rate.30-TO-60	TRUE	FALSE	36.1	FALSE	1		meds-ampicillin; meds-dextrose; meds-gentamicin; meds-saline	4	2	abx-selection.AMP-GEN	FALSE	TRUE	TRUE	TRUE	fluids-desired.YES	viewed	meds-ampicillin-vial.500-MG	viewed	meds-gentamicin-vial.80-MG-2-ML	viewed			FALSE
uganda+tororo+nagongera	initial	20210925094718687-JHDyyvOMz	TRUE	NAG-07	Sat Sep 25 2021 12:47:18 GMT+0300 (EAT)	6	9/25/21	12:47	2.2.2-210614b	3	N/A	TRUE		TRUE	0	TRUE	FALSE	TRUE	TRUE	gestation.TERM	heart-rate.101-TO-160		TRUE	maternal-hiv.NEGATIVE	TRUE	respiratory-rate.GREATER-THAN-60	TRUE	TRUE	39.2	FALSE	3	FALSE	meds-ampicillin; meds-dextrose+bolus; meds-gentamicin; meds-saline	4	2	abx-selection.AMP-GEN	TRUE	TRUE	TRUE	TRUE		viewed	meds-ampicillin-vial.500-MG	viewed	meds-gentamicin-vial.80-MG-2-ML	viewed	TRUE	viewed
uganda+tororo+nagongera	initial	20210925134634312-f7QRZDgvZ	TRUE	NAG-02	Sat Sep 25 2021 16:46:34 GMT+0300 (EAT)	1	9/25/21	16:46	2.2.2-210614b	2.8	N/A	TRUE	FALSE	FALSE	0	FALSE	FALSE	FALSE	FALSE	gestation.TERM	heart-rate.101-TO-160	maternal-diabetes.NO	FALSE	maternal-hiv.NEGATIVE	TRUE	respiratory-rate.30-TO-60	FALSE	FALSE	36.4	FALSE	2.8	TRUE
uganda+tororo+nagongera	initial	20210925135345663-f7QRZDgvZ	TRUE	NAG-02	Sat Sep 25 2021 16:53:45 GMT+0300 (EAT)	3	9/25/21	16:53	2.2.2-210614b	3.2	N/A	TRUE	FALSE	FALSE	0	FALSE	FALSE	FALSE	FALSE	gestation.TERM	heart-rate.101-TO-160		FALSE	maternal-hiv.NEGATIVE	TRUE	respiratory-rate.30-TO-60	FALSE	FALSE	35.9	FALSE	3.2	TRUE					FALSE	FALSE
uganda+tororo+nagongera	initial	20210925142830410-f7QRZDgvZ	TRUE	NAG-02	Sat Sep 25 2021 17:28:30 GMT+0300 (EAT)	1	9/25/21	17:28	2.2.2-210614b	2.5	N/A	TRUE	FALSE	FALSE	0	FALSE	FALSE	FALSE	FALSE	gestation.TERM	heart-rate.101-TO-160	maternal-diabetes.YES	FALSE	maternal-hiv.NEGATIVE	TRUE	respiratory-rate.30-TO-60	FALSE	FALSE	36.1	FALSE	2.5	TRUE
uganda+tororo+nagongera	initial	20210925144953282-f7QRZDgvZ	TRUE	NAG-02	Sat Sep 25 2021 17:49:53 GMT+0300 (EAT)	6	9/25/21	17:49	2.2.2-210614b	0.8	FALSE	TRUE		TRUE	0	FALSE	FALSE	FALSE	FALSE	gestation.PRETERM	heart-rate.101-TO-160		FALSE	maternal-hiv.NEGATIVE	TRUE	respiratory-rate.30-TO-60	TRUE	FALSE	36.3	FALSE	0.8		meds-ampicillin; meds-dextrose; meds-gentamicin; meds-saline	4	2	abx-selection.AMP-GEN	FALSE	TRUE	TRUE	TRUE	fluids-desired.YES	viewed	meds-ampicillin-vial.500-MG	viewed	meds-gentamicin-vial.80-MG-2-ML	viewed			FALSE
uganda+tororo+nagongera	initial	2021092705210034-svcc4y02R8	TRUE	NAG-03	Mon Sep 27 2021 08:21:00 GMT+0300 (EAT)	4	9/27/21	8:21	2.2.2-210614b	2.5	N/A	TRUE	FALSE	FALSE	0	FALSE	FALSE	FALSE	FALSE	gestation.TERM	heart-rate.101-TO-160	maternal-diabetes.NO	FALSE	maternal-hiv.NEGATIVE	TRUE	respiratory-rate.30-TO-60	FALSE	FALSE	36.4	FALSE	2.5	TRUE
uganda+tororo+nagongera	initial	2021092705253019-svcc4y02R8	TRUE	NAG-03	Mon Sep 27 2021 08:25:30 GMT+0300 (EAT)	1	9/27/21	8:25	2.2.2-210614b	3.2	N/A	FALSE	FALSE	FALSE	0	FALSE	FALSE	FALSE	FALSE	gestation.TERM	heart-rate.101-TO-160	maternal-diabetes.NO	FALSE	maternal-hiv.NEGATIVE	TRUE	respiratory-rate.30-TO-60	FALSE	FALSE	36.5	FALSE	3.2	TRUE
uganda+tororo+nagongera	initial	20210927052756160-svcc4y02R8	TRUE	NAG-03	Mon Sep 27 2021 08:27:56 GMT+0300 (EAT)	1	9/27/21	8:27	2.2.2-210614b	3	N/A	FALSE	FALSE	FALSE	0	FALSE	FALSE	FALSE	FALSE	gestation.TERM	heart-rate.101-TO-160	maternal-diabetes.NO	FALSE	maternal-hiv.NEGATIVE	TRUE	respiratory-rate.30-TO-60	FALSE	FALSE	36.5	FALSE	3	TRUE
uganda+tororo+nagongera	initial	20210927053133359-svcc4y02R8	TRUE	NAG-03	Mon Sep 27 2021 08:31:33 GMT+0300 (EAT)	2	9/27/21	8:31	2.2.2-210614b	2.7	N/A	TRUE	FALSE	FALSE	0	FALSE	FALSE	FALSE	FALSE	gestation.TERM	heart-rate.101-TO-160	maternal-diabetes.NO	FALSE	maternal-hiv.NEGATIVE	TRUE	respiratory-rate.30-TO-60	FALSE	FALSE	36.4	FALSE	2.7	TRUE
uganda+tororo+nagongera	initial	2021092705334916-svcc4y02R8	TRUE	NAG-03	Mon Sep 27 2021 08:33:49 GMT+0300 (EAT)	4	9/27/21	8:33	2.2.2-210614b	2.4	N/A	TRUE	FALSE	FALSE	0	FALSE	FALSE	FALSE	FALSE	gestation.TERM	heart-rate.75-TO-100		FALSE	maternal-hiv.NEGATIVE	TRUE	respiratory-rate.30-TO-60	FALSE	FALSE	36	FALSE	2.4	TRUE
uganda+tororo+nagongera	initial	20210929072437943-svcc4y02R8	TRUE	NAG-03	Wed Sep 29 2021 10:24:37 GMT+0300 (EAT)	1	9/29/21	10:24	2.2.2-210614b	3.2	N/A	FALSE	FALSE	FALSE	0	FALSE	FALSE	FALSE	FALSE	gestation.TERM	heart-rate.101-TO-160	maternal-diabetes.DONT-KNOW	FALSE	maternal-hiv.NEGATIVE	TRUE	respiratory-rate.30-TO-60	FALSE	FALSE	36.7	FALSE	3.2	TRUE
uganda+tororo+nagongera	initial	20210929072545915-svcc4y02R8	TRUE	NAG-03	Wed Sep 29 2021 10:25:45 GMT+0300 (EAT)	0.5	9/29/21	10:25	2.2.2-210614b	3.3	N/A	TRUE	FALSE	FALSE	0	FALSE	FALSE	FALSE	FALSE	gestation.TERM	heart-rate.101-TO-160	maternal-diabetes.NO	FALSE	maternal-hiv.NEGATIVE	TRUE	respiratory-rate.30-TO-60	FALSE	FALSE	36.4	FALSE	3.3	TRUE
uganda+tororo+nagongera	initial	2021092907264979-svcc4y02R8	TRUE	NAG-03	Wed Sep 29 2021 10:26:49 GMT+0300 (EAT)	0.5	9/29/21	10:26	2.2.2-210614b	3	N/A	FALSE	FALSE	FALSE	0	FALSE	FALSE	FALSE	FALSE	gestation.TERM	heart-rate.101-TO-160	maternal-diabetes.NO	FALSE	maternal-hiv.NEGATIVE	TRUE	respiratory-rate.30-TO-60	FALSE	FALSE	37	FALSE	3	TRUE
uganda+tororo+nagongera	initial	20210929072748584-svcc4y02R8	TRUE	NAG-03	Wed Sep 29 2021 10:27:48 GMT+0300 (EAT)	0.5	9/29/21	10:27	2.2.2-210614b	3.2	N/A	FALSE	FALSE	FALSE	0	FALSE	FALSE	FALSE	FALSE	gestation.TERM	heart-rate.101-TO-160	maternal-diabetes.NO	FALSE	maternal-hiv.NEGATIVE	TRUE	respiratory-rate.30-TO-60	FALSE	FALSE	37.3	FALSE	3.2	TRUE
uganda+tororo+nagongera	initial	2021092907285127-svcc4y02R8	TRUE	NAG-03	Wed Sep 29 2021 10:28:51 GMT+0300 (EAT)	0.5	9/29/21	10:28	2.2.2-210614b	3.5	N/A	FALSE	FALSE	FALSE	0	FALSE	FALSE	FALSE	FALSE	gestation.TERM	heart-rate.101-TO-160	maternal-diabetes.NO	FALSE	maternal-hiv.NEGATIVE	TRUE	respiratory-rate.30-TO-60	FALSE	FALSE	36.9	FALSE	3.5	TRUE
uganda+tororo+nagongera	initial	20210930051202719-svcc4y02R8	TRUE	NAG-03	Thu Sep 30 2021 08:12:02 GMT+0300 (EAT)	3	9/30/21	8:12	2.2.2-210614b	3	N/A	FALSE	FALSE	FALSE	0	FALSE	FALSE	FALSE	FALSE	gestation.TERM	heart-rate.101-TO-160	maternal-diabetes.NO	FALSE	maternal-hiv.POSITIVE	TRUE	respiratory-rate.30-TO-60	FALSE	FALSE	36.6	FALSE	3	TRUE	meds-nevirapine	1	0
uganda+tororo+nagongera	initial	20210930051749187-svcc4y02R8	TRUE	NAG-03	Thu Sep 30 2021 08:17:49 GMT+0300 (EAT)	2	9/30/21	8:17	2.2.2-210614b	3	N/A	FALSE	FALSE	FALSE	0	FALSE	FALSE	FALSE	FALSE	gestation.TERM	heart-rate.101-TO-160	maternal-diabetes.NO	FALSE	maternal-hiv.NEGATIVE	TRUE	respiratory-rate.30-TO-60	FALSE	FALSE	36.6	FALSE	3	TRUE
uganda+tororo+nagongera	initial	20210930052039669-svcc4y02R8	TRUE	NAG-03	Thu Sep 30 2021 08:20:39 GMT+0300 (EAT)	1	9/30/21	8:20	2.2.2-210614b	3.5	N/A	FALSE	FALSE	FALSE	0	FALSE	FALSE	FALSE	FALSE	gestation.TERM	heart-rate.101-TO-160	maternal-diabetes.DONT-KNOW	FALSE	maternal-hiv.NEGATIVE	TRUE	respiratory-rate.30-TO-60	FALSE	FALSE	37.1	FALSE	3.5	TRUE
uganda+tororo+nagongera	initial	20211001050923159-svcc4y02R8	TRUE	NAG-03	Fri Oct 01 2021 08:09:23 GMT+0300 (EAT)	1	10/1/21	8:09	2.2.2-210614b	3	N/A	TRUE	FALSE	FALSE	0	FALSE	FALSE	FALSE	FALSE	gestation.TERM	heart-rate.101-TO-160	maternal-diabetes.NO	FALSE	maternal-hiv.NEGATIVE	TRUE	respiratory-rate.30-TO-60	FALSE	FALSE	36.2	FALSE	3	TRUE
uganda+tororo+nagongera	initial	20211001051257538-svcc4y02R8	TRUE	NAG-03	Fri Oct 01 2021 08:12:57 GMT+0300 (EAT)	1	10/1/21	8:12	2.2.2-210614b	2.8	N/A	FALSE	FALSE	FALSE	0	FALSE	FALSE	FALSE	FALSE	gestation.TERM	heart-rate.101-TO-160	maternal-diabetes.NO	FALSE	maternal-hiv.NEGATIVE	TRUE	respiratory-rate.30-TO-60	FALSE	FALSE	36.5	FALSE	2.8	TRUE
uganda+tororo+nagongera	initial	2021100105143942-svcc4y02R8	TRUE	NAG-03	Fri Oct 01 2021 08:14:39 GMT+0300 (EAT)	0.5	10/1/21	8:14	2.2.2-210614b	2.7	N/A	FALSE	FALSE	FALSE	0	FALSE	FALSE	FALSE	FALSE	gestation.TERM	heart-rate.101-TO-160	maternal-diabetes.NO	FALSE	maternal-hiv.NEGATIVE	TRUE	respiratory-rate.30-TO-60	FALSE	FALSE	37	FALSE	2.7	TRUE
uganda+tororo+nagongera	initial	20211002102741194-JHDyyvOMz	TRUE	NAG-07	Sat Oct 02 2021 13:27:41 GMT+0300 (EAT)	1	10/2/21	13:27	2.2.2-210614b	3	N/A	FALSE	FALSE	FALSE	0	FALSE	FALSE	FALSE	FALSE	gestation.TERM	heart-rate.101-TO-160	maternal-diabetes.NO	FALSE	maternal-hiv.NEGATIVE	TRUE	respiratory-rate.30-TO-60	FALSE	FALSE	36.8	FALSE	3	TRUE
uganda+tororo+nagongera	initial	20211015062411560-svcc4y02R8	TRUE	NAG-03	Fri Oct 15 2021 09:24:11 GMT+0300 (EAT)	6	10/15/21	9:24	2.2.2-210614b	3	N/A	TRUE		TRUE	0	TRUE	FALSE	FALSE	TRUE	gestation.TERM	heart-rate.75-TO-100		FALSE	maternal-hiv.NEGATIVE	TRUE	respiratory-rate.LESS-THAN-30	TRUE	TRUE	36.5	FALSE	3	FALSE	meds-ampicillin; meds-dextrose+bolus; meds-gentamicin; meds-saline	4	2	abx-selection.AMP-GEN	TRUE	TRUE	TRUE	TRUE		viewed	meds-ampicillin-vial.500-MG	viewed	meds-gentamicin-vial.80-MG-2-ML	viewed	TRUE	viewed
uganda+tororo+nagongera	initial	2021101606162369-svcc4y02R8	TRUE	NAG-03	Sat Oct 16 2021 09:16:23 GMT+0300 (EAT)	1	10/16/21	9:16	2.2.2-210614b	2.9	N/A	FALSE	FALSE	FALSE	0	FALSE	FALSE	FALSE	FALSE	gestation.TERM	heart-rate.101-TO-160	maternal-diabetes.NO	FALSE	maternal-hiv.NEGATIVE	TRUE	respiratory-rate.30-TO-60	FALSE	FALSE	36.6	FALSE	2.9	TRUE
uganda+tororo+nagongera	initial	20211016070056750-o-HgXmsGUx	FALSE	NAG-04	Sat Oct 16 2021 10:00:56 GMT+0300 (EAT)	2	10/16/21	10:00	2.2.2-210614b	4	N/A	FALSE	FALSE	FALSE	0	FALSE	FALSE	FALSE	FALSE	gestation.TERM	heart-rate.101-TO-160	maternal-diabetes.NO	FALSE	maternal-hiv.NEGATIVE	TRUE	respiratory-rate.30-TO-60	FALSE	FALSE	36.8	FALSE	4
uganda+tororo+nagongera	initial	20211016070420115-o-HgXmsGUx	TRUE	NAG-04	Sat Oct 16 2021 10:04:20 GMT+0300 (EAT)	1	10/16/21	10:04	2.2.2-210614b	4	N/A	FALSE	FALSE	FALSE	0	FALSE	FALSE	FALSE	FALSE	gestation.TERM	heart-rate.101-TO-160	maternal-diabetes.NO	FALSE	maternal-hiv.NEGATIVE	TRUE	respiratory-rate.30-TO-60	FALSE	FALSE	36.8	FALSE	4	TRUE
uganda+tororo+nagongera	initial	20211016070701302-o-HgXmsGUx	TRUE	NAG-04	Sat Oct 16 2021 10:07:01 GMT+0300 (EAT)	2	10/16/21	10:07	2.2.2-210614b	2.8	N/A	FALSE		FALSE	0	FALSE	FALSE	FALSE	TRUE	gestation.TERM	heart-rate.101-TO-160	maternal-diabetes.NO	FALSE	maternal-hiv.NEGATIVE	TRUE	respiratory-rate.30-TO-60	FALSE	FALSE	36.7	FALSE	2.8	TRUE	meds-ampicillin; meds-gentamicin	2	2	abx-selection.AMP-GEN			TRUE			viewed	meds-ampicillin-vial.500-MG	viewed	meds-gentamicin-vial.80-MG-2-ML
uganda+tororo+nagongera	initial	20211016071126790-o-HgXmsGUx	TRUE	NAG-04	Sat Oct 16 2021 10:11:26 GMT+0300 (EAT)	1	10/16/21	10:11	2.2.2-210614b	3.4	N/A	FALSE	FALSE	FALSE	0	FALSE	FALSE	FALSE	FALSE	gestation.TERM	heart-rate.101-TO-160	maternal-diabetes.NO	FALSE	maternal-hiv.NEGATIVE	TRUE	respiratory-rate.30-TO-60	FALSE	FALSE	36.8	FALSE	3.4	TRUE
uganda+tororo+nagongera	initial	20211016072241398-o-HgXmsGUx	TRUE	NAG-04	Sat Oct 16 2021 10:22:41 GMT+0300 (EAT)	2	10/16/21	10:22	2.2.2-210614b	3.5	N/A	FALSE		FALSE	0	FALSE	FALSE	TRUE	TRUE	gestation.TERM	heart-rate.101-TO-160	maternal-diabetes.NO	FALSE	maternal-hiv.NEGATIVE	TRUE	respiratory-rate.30-TO-60	FALSE	FALSE	36.6	FALSE	3.5	TRUE	meds-ampicillin; meds-gentamicin	2	2	abx-selection.AMP-GEN			TRUE			viewed	meds-ampicillin-vial.500-MG	viewed	meds-gentamicin-vial.80-MG-2-ML
uganda+tororo+nagongera	initial	20211017055902135-svcc4y02R8	TRUE	NAG-03	Sun Oct 17 2021 08:59:02 GMT+0300 (EAT)	1	10/17/21	8:59	2.2.2-210614b	3	N/A	FALSE	FALSE	FALSE	0	FALSE	FALSE	FALSE	FALSE	gestation.TERM	heart-rate.101-TO-160	maternal-diabetes.NO	FALSE	maternal-hiv.NEGATIVE	TRUE	respiratory-rate.30-TO-60	FALSE	FALSE	37	FALSE	3	TRUE
uganda+tororo+nagongera	initial	20211017060024916-o-HgXmsGUx	TRUE	NAG-04	Sun Oct 17 2021 09:00:24 GMT+0300 (EAT)	2	10/17/21	9:00	2.2.2-210614b	3.5	N/A	FALSE	FALSE	FALSE	0	FALSE	FALSE	FALSE	FALSE	gestation.TERM	heart-rate.101-TO-160	maternal-diabetes.NO	FALSE	maternal-hiv.POSITIVE	TRUE	respiratory-rate.30-TO-60	FALSE	FALSE	36.6	FALSE	3.5	TRUE	meds-nevirapine	1	0
uganda+tororo+nagongera	initial	202110170608165-o-HgXmsGUx	TRUE	NAG-04	Sun Oct 17 2021 09:08:16 GMT+0300 (EAT)	2	10/17/21	9:08	2.2.2-210614b	2.4	N/A	FALSE		FALSE	0	FALSE	FALSE	FALSE	FALSE	gestation.TERM	heart-rate.101-TO-160		TRUE	maternal-hiv.NEGATIVE	TRUE	respiratory-rate.30-TO-60	FALSE	FALSE	36.6	FALSE	2.4	TRUE	meds-ampicillin; meds-gentamicin	2	2	abx-selection.AMP-GEN			TRUE			viewed	meds-ampicillin-vial.500-MG	viewed	meds-gentamicin-vial.80-MG-2-ML
uganda+tororo+nagongera	initial	20211021154706193-svcc4y02R8	TRUE	NAG-03	Thu Oct 21 2021 18:47:06 GMT+0300 (EAT)	1	10/21/21	18:47	2.2.2-210614b	3	N/A	TRUE	FALSE	FALSE	0	FALSE	FALSE	FALSE	FALSE	gestation.TERM	heart-rate.101-TO-160	maternal-diabetes.NO	FALSE	maternal-hiv.NEGATIVE	TRUE	respiratory-rate.30-TO-60	FALSE	FALSE	36.2	FALSE	3	TRUE
uganda+tororo+nagongera	initial	20211021154846685-svcc4y02R8	TRUE	NAG-03	Thu Oct 21 2021 18:48:46 GMT+0300 (EAT)	0.5	10/21/21	18:48	2.2.2-210614b	2.9	N/A	TRUE	FALSE	FALSE	0	FALSE	FALSE	FALSE	FALSE	gestation.TERM	heart-rate.101-TO-160	maternal-diabetes.NO	FALSE	maternal-hiv.NEGATIVE	TRUE	respiratory-rate.30-TO-60	FALSE	FALSE	36.4	FALSE	2.9	TRUE
uganda+tororo+nagongera	initial	20211022025907852-mpQTGrud3	FALSE	NAG-01	Fri Oct 22 2021 05:59:07 GMT+0300 (EAT)	7	10/22/21	5:59	2.2.2-210614b	3.1	N/A	TRUE			0	TRUE	FALSE			gestation.TERM	heart-rate.101-TO-160				TRUE	respiratory-rate.GREATER-THAN-60	TRUE		35.4		3.1		meds-saline	1	0		FALSE	TRUE		TRUE						viewed
uganda+tororo+nagongera	initial	20211025095427278-o-HgXmsGUx	TRUE	NAG-04	Mon Oct 25 2021 12:54:27 GMT+0300 (EAT)	1	10/25/21	12:54	2.2.2-210614b	2.7	N/A	FALSE	FALSE	FALSE	0	FALSE	FALSE	FALSE	FALSE	gestation.TERM	heart-rate.101-TO-160	maternal-diabetes.NO	FALSE	maternal-hiv.NEGATIVE	TRUE	respiratory-rate.30-TO-60	FALSE	FALSE	36.7	FALSE	2.7	TRUE
uganda+tororo+nagongera	initial	20211025095548142-o-HgXmsGUx	TRUE	NAG-04	Mon Oct 25 2021 12:55:48 GMT+0300 (EAT)	1	10/25/21	12:55	2.2.2-210614b	2.8	N/A	FALSE	FALSE	FALSE	0	FALSE	FALSE	FALSE	FALSE	gestation.TERM	heart-rate.101-TO-160	maternal-diabetes.NO	FALSE	maternal-hiv.NEGATIVE	TRUE	respiratory-rate.30-TO-60	FALSE	FALSE	36.6	FALSE	2.8	TRUE
uganda+tororo+nagongera	initial	20211025102140109-o-HgXmsGUx	TRUE	NAG-04	Mon Oct 25 2021 13:21:40 GMT+0300 (EAT)	1	10/25/21	13:21	2.2.2-210614b	3	N/A	FALSE	FALSE	FALSE	0	FALSE	FALSE	FALSE	FALSE	gestation.TERM	heart-rate.101-TO-160	maternal-diabetes.NO	FALSE	maternal-hiv.NEGATIVE	TRUE	respiratory-rate.30-TO-60	FALSE	FALSE	36.7	FALSE	3	TRUE
uganda+tororo+nagongera	initial	20211025102331897-o-HgXmsGUx	TRUE	NAG-04	Mon Oct 25 2021 13:23:31 GMT+0300 (EAT)	1	10/25/21	13:23	2.2.2-210614b	3.5	N/A	FALSE		FALSE	0	FALSE	FALSE	TRUE	TRUE	gestation.TERM	heart-rate.101-TO-160	maternal-diabetes.NO	FALSE	maternal-hiv.NEGATIVE	TRUE	respiratory-rate.30-TO-60	FALSE	FALSE	36.8	FALSE	3.5	TRUE	meds-ampicillin; meds-gentamicin	2	2	abx-selection.AMP-GEN			TRUE			viewed	meds-ampicillin-vial.500-MG	viewed	meds-gentamicin-vial.80-MG-2-ML
uganda+tororo+nagongera	initial	20211028112131777-svcc4y02R8	TRUE	NAG-03	Thu Oct 28 2021 14:21:31 GMT+0300 (EAT)	2	10/28/21	14:21	2.2.2-210614b	3.2	N/A	FALSE	FALSE	FALSE	0	FALSE	FALSE	FALSE	FALSE	gestation.TERM	heart-rate.101-TO-160	maternal-diabetes.NO	FALSE	maternal-hiv.NEGATIVE	TRUE	respiratory-rate.30-TO-60	FALSE	FALSE	36.6	FALSE	3.2	TRUE
uganda+tororo+nagongera	initial	2021102811243432-svcc4y02R8	TRUE	NAG-03	Thu Oct 28 2021 14:24:34 GMT+0300 (EAT)	1	10/28/21	14:24	2.2.2-210614b	3	N/A	FALSE	FALSE	FALSE	0	FALSE	FALSE	FALSE	FALSE	gestation.TERM	heart-rate.101-TO-160	maternal-diabetes.NO	FALSE	maternal-hiv.NEGATIVE	TRUE	respiratory-rate.30-TO-60	FALSE	FALSE	37.2	FALSE	3	TRUE
uganda+tororo+nagongera	initial	20211028114451897-JHDyyvOMz	FALSE	NAG-07	Thu Oct 28 2021 14:44:51 GMT+0300 (EAT)	2	10/28/21	14:44	2.2.2-210614b	2.5	N/A	FALSE		FALSE	0	FALSE	FALSE	FALSE	TRUE	gestation.TERM	heart-rate.101-TO-160	maternal-diabetes.NO	TRUE		TRUE	respiratory-rate.30-TO-60	FALSE	FALSE	36.7	FALSE	2.5					abx-selection.AMP-GEN
uganda+tororo+nagongera	initial	20211101051010945-svcc4y02R8	TRUE	NAG-03	Mon Nov 01 2021 08:10:10 GMT+0300 (EAT)	1	11/1/21	8:10	2.2.2-210614b	2.8	N/A	FALSE	FALSE	FALSE	0	FALSE	FALSE	FALSE	FALSE	gestation.TERM	heart-rate.101-TO-160	maternal-diabetes.DONT-KNOW	FALSE	maternal-hiv.NEGATIVE	TRUE	respiratory-rate.30-TO-60	FALSE	FALSE	37	FALSE	2.8	TRUE
uganda+tororo+nagongera	initial	20211101051127488-svcc4y02R8	TRUE	NAG-03	Mon Nov 01 2021 08:11:27 GMT+0300 (EAT)	1	11/1/21	8:11	2.2.2-210614b	3.2	N/A	FALSE	FALSE	FALSE	0	FALSE	FALSE	FALSE	FALSE	gestation.TERM	heart-rate.101-TO-160	maternal-diabetes.NO	FALSE	maternal-hiv.NEGATIVE	TRUE	respiratory-rate.30-TO-60	FALSE	FALSE	36.8	FALSE	3.2	TRUE
uganda+tororo+nagongera	initial	20211101051252693-svcc4y02R8	TRUE	NAG-03	Mon Nov 01 2021 08:12:52 GMT+0300 (EAT)	4	11/1/21	8:12	2.2.2-210614b	1.5	FALSE	TRUE		TRUE	0	TRUE	FALSE	FALSE	FALSE	gestation.PRETERM	heart-rate.101-TO-160		FALSE	maternal-hiv.NEGATIVE	TRUE	respiratory-rate.30-TO-60	FALSE	FALSE	36	FALSE	1.5		meds-ampicillin; meds-dextrose; meds-gentamicin; meds-saline	4	2	abx-selection.AMP-GEN	FALSE	TRUE	TRUE	TRUE	fluids-desired.YES	viewed	meds-ampicillin-vial.500-MG	viewed	meds-gentamicin-vial.80-MG-2-ML	viewed			FALSE
uganda+tororo+nagongera	initial	20211101055636440-JHDyyvOMz	FALSE	NAG-07	Mon Nov 01 2021 08:56:36 GMT+0300 (EAT)	46	11/1/21	8:56	2.2.2-210614b	3.5	N/A	TRUE		TRUE	0	FALSE	FALSE	FALSE	FALSE	gestation.TERM	heart-rate.75-TO-100		FALSE		TRUE	respiratory-rate.30-TO-60	TRUE	FALSE	35.4	FALSE	3.5					abx-selection.PEN-GEN	FALSE	FALSE
[truncated: 13 more columns]
